# Supplementary material for: Forests influence yeast populations vectored by insects into vineyards
Source: Front Microbiol. 2022 Nov 21;13:1039939. doi: 10.3389/fmicb.2022.1039939 (PMC9719976; doi:10.3389/fmicb.2022.1039939)
Supplement: Supplementary file 1 [file Table_1.XLSX]

## Sheet: README
Supplementary table 1
Details on the vineyards sampled in this study
description	notes
Area	ID of the area, as described in the manuscript
Vineyard_type	type of vineyard; VC= Vineyard used as Control, VW= Vineyard close to Woods
Lat	Latitude
Lon	Longitude
Disciplinary	Disciplinary adopted in the vineyard
lawn_or_garden	Percentage of the area surrounding the vineyard, within a 500 mt radius, dedicated to lawn or garden
orchard	Percentage of the area surrounding the vineyard, within a 500 mt radius, dedicated to orchards
poplar plantation	Percentage of the area surrounding the vineyard, within a 500 mt radius, dedicated to poplar plantations
small building	Percentage of the area surrounding the vineyard, within a 500 mt radius, dedicated to small buildings
industrial building	Percentage of the area surrounding the vineyard, within a 500 mt radius, dedicated to industrial buildings
agricultural building	Percentage of the area surrounding the vineyard, within a 500 mt radius, dedicated to agricultural buildings
residential building	Percentage of the area surrounding the vineyard, within a 500 mt radius, dedicated to residential buildings
sandy soil	Percentage of the area surrounding the vineyard, within a 500 mt radius, dedicated to beaches, sandy shores, or dunes
street	Percentage of the area surrounding the vineyard, within a 500 mt radius, dedicated to streets
shrub/bushes	Percentage of the area surrounding the vineyard, within a 500 mt radius, dedicated to shrub and/or bushes
artificial water body	Percentage of the area surrounding the vineyard, within a 500 mt radius, dedicated to artificial water bodies
fallow	Percentage of the area surrounding the vineyard, within a 500 mt radius, dedicated to fallows
pasture	Percentage of the area surrounding the vineyard, within a 500 mt radius, dedicated to pastures
vineyard	Percentage of the area surrounding the vineyard, within a 500 mt radius, dedicated to other vineyards
arable land	Percentage of the area surrounding the vineyard, within a 500 mt radius, dedicated to arable land
Wood – black locust	Percentage of the area surrounding the vineyard, within a 500 mt radius, dedicated to woods mainly composed by black locusts
Wood – downy oak	Percentage of the area surrounding the vineyard, within a 500 mt radius, dedicated to woods mainly composed by downy oaks
Wood – oak	Percentage of the area surrounding the vineyard, within a 500 mt radius, dedicated to woods mainly composed by oaks
Wood –uncharacterized	Percentage of the area surrounding the vineyard, within a 500 mt radius, dedicated to woods whose composition is unknown
Wood - deciduous trees	Percentage of the area surrounding the vineyard, within a 500 mt radius, dedicated to woods mainly composed by deciduous trees
Wood – poplar	Percentage of the area surrounding the vineyard, within a 500 mt radius, dedicated to woods mainly composed by poplars
others	Percentage of the area surrounding the vineyard, within a 500 mt radius, dedicated to other types of occupations
stock_C	content % of stock Carbon in the 0-30 cm layer of the soils
organic_C	content % of organic Carbon in the 0-30 cm layer of the soils
Slope	Degrees
Altitude	Meters
Northing	expressed as an index equal to cos(A), where A is the exposition expressed in radians
Easting	expressed as an index equal to sin(A), where A is the exposition expressed in radians

## Sheet: details
Area	Vineyard_type	Lat	Lon	Disciplinary	lawn_or_garden	orchard	poplar plantation	small building	industrial building	agricultural building	residential building	sandy soil	street	shrub/bushes	artificial water body	fallow	pasture	vineyard	arable land	Wood – black locust	Wood – downy oak	Wood – oak	Wood –uncharacterized	Wood - deciduous trees	Wood – poplar	others	stock_C	organic_C	Slope	Altitude	Northing	Easting
Area1	VC	44.8679	9.01501	Organic	30.9301	1.05521	0	0.053091	0	0.0119568	3.86391	0	1.42109	0.0657113	0.049537	2.26649	3.63076	13.899	36.2999	0	1.3042	0	0.170277	1.06566	2.28453	1.62865	62.6451	1.74222	11.9112	367.251	-0.544719	0.838619
Area1	VW	44.8729	9.0317	Organic	36.0823	0.763044	0	0.0120093	0.000311578	0.122751	9.34976	0	1.92919	0	0	0.677251	2.53048	13.1315	25.6611	0	5.30623	0	0.266976	2.92092	0.220557	1.02565	62.6451	1.74222	2.67804	417.449	0.596538	0.802585
Area2	VC	44.6111	7.99217	Biodynamic	0	2.09908	2.33083	0	0	0.214775	2.10855	0	0.879305	0	0.0417452	1.82777	3.16091	67.1739	13.1927	5.27151	0	0	0.458865	0.502866	0	0.737221	53.5941	1.27778	12.2939	292.052	-0.670008	-0.742354
Area2	VW	44.606	8.00995	Biodynamic	0	0	0	0.0134533	0	0.478369	2.01683	0.115129	1.43291	0	0.869421	0.314601	0.425332	22.6232	34.4726	6.54802	27.1381	1.22529	0.0164286	2.01645	0	0.293903	55.665	1.38497	5.05878	400.532	0.966785	-0.255593
Area3	VC	44.8291	8.92313	Organic	49.1272	0	0	0.0123991	0.055467	0.112102	1.83298	0.165577	1.43281	0.397841	0.572262	0.841619	4.10307	16.7256	23.3322	0	0	0	0.0264961	0.0884068	0.918376	0.25556	55.1346	1.35714	5.94921	211.767	-0.651224	-0.758885
Area3	VW	44.8264	8.91152	Organic	53.4895	0.625853	0	0.00937296	0	0	0.98096	0	0.713908	0	0	0.14798	0	15.0497	17.5593	0	0	0	0.459523	7.17854	2.57269	1.21258	58.5499	1.51452	4.8197	209.208	0.148152	-0.988965
