# Supplementary material for: Forests influence yeast populations vectored by insects into vineyards
Source: Front Microbiol. 2022 Nov 21;13:1039939. doi: 10.3389/fmicb.2022.1039939 (PMC9719976; doi:10.3389/fmicb.2022.1039939)
Supplement: Supplementary file 2 [file Table_2.XLSX]

## Sheet: README
Supplementary table 2
Insects caught over this study.
description	notes
Province	Province of the indicated vineyard
Area	ID of the area, as described in the manuscript
Coordinates	geographical coordinates of the vineyard
Vineyard_Type	type of vineyard; VC= Vineyard used as Control, VW= Vineyard close to Woods
date_of_catch	date of insect catch
Time	period of insect catch
ID_sample	ID of the insect
Insect_species	species of the insect
Insect_subfamily	subfamily of the insect
isolation_of_yeasts	"yes" if at least one yeast strain was isolated from the intestine of the corresponding insect

## Sheet: Insects
Province	Area	Coordinates	Vineyard_Type	date_of_catch	Time	ID_sample	Insect_species	Insect_subfamily	isolation_of_yeasts
Alessandria	Area 1	44.872916, 9.031696 [44°52'22.5"N 9°01'54.1"E]	wood	2020-09-18	Autumn_2020	B_IC_01	Vespula vulgaris	Vespinae	yes
Alessandria	Area 1	44.872916, 9.031696 [44°52'22.5"N 9°01'54.1"E]	wood	2020-09-18	Autumn_2020	B_IC_02	Vespa crabro	Vespinae	yes
Alessandria	Area 1	44.872916, 9.031696 [44°52'22.5"N 9°01'54.1"E]	wood	2020-09-18	Autumn_2020	B_IC_03	Polistes nimphus	Polistinae	yes
Alessandria	Area 1	44.872916, 9.031696 [44°52'22.5"N 9°01'54.1"E]	wood	2020-09-18	Autumn_2020	B_IC_04	Vespa crabro	Vespinae	yes
Alessandria	Area 1	44.872916, 9.031696 [44°52'22.5"N 9°01'54.1"E]	wood	2020-09-18	Autumn_2020	B_IC_05	Polistes dominulus	Polistinae	yes
Alessandria	Area 1	44.872916, 9.031696 [44°52'22.5"N 9°01'54.1"E]	wood	2020-09-18	Autumn_2020	B_IC_06	Vespa crabro	Vespinae	yes
Alessandria	Area 1	44.872916, 9.031696 [44°52'22.5"N 9°01'54.1"E]	wood	2020-09-18	Autumn_2020	B_IC_07	Vespa crabro	Vespinae	yes
Alessandria	Area 1	44.872916, 9.031696 [44°52'22.5"N 9°01'54.1"E]	wood	2020-09-18	Autumn_2020	B_IC_08	Polistes nimphus	Polistinae	yes
Alessandria	Area 1	44.872916, 9.031696 [44°52'22.5"N 9°01'54.1"E]	wood	2020-09-18	Autumn_2020	B_IC_09	Vespa crabro	Vespinae	yes
Alessandria	Area 1	44.872916, 9.031696 [44°52'22.5"N 9°01'54.1"E]	wood	2020-09-18	Autumn_2020	B_IC_10	Vespula germanica	Vespinae	yes
Alessandria	Area 1	44.872916, 9.031696 [44°52'22.5"N 9°01'54.1"E]	wood	2020-09-18	Autumn_2020	B_IC_11	Polistes gallicus	Polistinae	no
Alessandria	Area 1	44.872916, 9.031696 [44°52'22.5"N 9°01'54.1"E]	wood	2020-09-18	Autumn_2020	B_IC_12	Polistes dominulus	Polistinae	yes
Alessandria	Area 1	44.872916, 9.031696 [44°52'22.5"N 9°01'54.1"E]	wood	2020-09-18	Autumn_2020	B_IC_13	Vespa crabro	Vespinae	yes
Alessandria	Area 1	44.872916, 9.031696 [44°52'22.5"N 9°01'54.1"E	wood	2020-09-18	Autumn_2020	B_IC_14	Polistes nimphus	Polistinae	yes
Alessandria	Area 1	44.872916, 9.031696 [44°52'22.5"N 9°01'54.1"E]	wood	2020-09-18	Autumn_2020	B_IC_15	Polistes gallicus	Polistinae	no
Alessandria	Area 1	44.872916, 9.031696 [44°52'22.5"N 9°01'54.1"E]	wood	2020-09-18	Autumn_2020	B_IC_16	Vespa crabro	Vespinae	yes
Alessandria	Area 1	44.872916, 9.031696 [44°52'22.5"N 9°01'54.1"E]	wood	2020-09-18	Autumn_2020	B_IC_17	Vespula germanica	Vespinae	yes
Alessandria	Area 1	44.872916, 9.031696 [44°52'22.5"N 9°01'54.1"E]	wood	2020-09-18	Autumn_2020	B_IC_18	Vespula germanica	Vespinae	yes
Alessandria	Area 1	44.872916, 9.031696 [44°52'22.5"N 9°01'54.1"E]	wood	2020-09-18	Autumn_2020	B_IC_19	Vespa crabro	Vespinae	yes
Alessandria	Area 1	44.872916, 9.031696 [44°52'22.5"N 9°01'54.1"E]	wood	2020-09-18	Autumn_2020	B_IC_20	Polistes nimphus	Polistinae	yes
Alessandria	Area 1	44.872916, 9.031696 [44°52'22.5"N 9°01'54.1"E]	wood	2020-09-18	Autumn_2020	B_IC_21	Polistes nimphus	Polistinae	yes
Alessandria	Area 1	44.872916, 9.031696 [44°52'22.5"N 9°01'54.1"E]	wood	2021-09-20	Autumn_2021	B_ICH21_01	Vespa crabro	Vespinae	yes
Alessandria	Area 1	44.872916, 9.031696 [44°52'22.5"N 9°01'54.1"E]	wood	2021-09-20	Autumn_2021	B_ICH21_02	Vespa crabro	Vespinae	yes
Alessandria	Area 1	44.872916, 9.031696 [44°52'22.5"N 9°01'54.1"E]	wood	2021-09-20	Autumn_2021	B_ICH21_03	Vespa crabro	Vespinae	yes
Alessandria	Area 1	44.872916, 9.031696 [44°52'22.5"N 9°01'54.1"E]	wood	2021-09-20	Autumn_2021	B_ICH21_04	Vespa crabro	Vespinae	yes
Alessandria	Area 1	44.872916, 9.031696 [44°52'22.5"N 9°01'54.1"E]	wood	2021-09-20	Autumn_2021	B_ICH21_10	Polistes gallicus	Polistinae	yes
Alessandria	Area 1	44.872916, 9.031696 [44°52'22.5"N 9°01'54.1"E]	wood	2021-09-20	Autumn_2021	B_ICH21_11	Polistes dominulus	Polistinae	no
Alessandria	Area 1	44.872916, 9.031696 [44°52'22.5"N 9°01'54.1"E]	wood	2021-09-20	Autumn_2021	B_ICH21_12	Polistes dominulus	Polistinae	yes
Alessandria	Area 1	44.872916, 9.031696 [44°52'22.5"N 9°01'54.1"E]	wood	2021-09-20	Autumn_2021	B_ICH21_13	Polistes dominulus	Polistinae	no
Alessandria	Area 1	44.872916, 9.031696 [44°52'22.5"N 9°01'54.1"E]	wood	2021-09-20	Autumn_2021	B_ICH21_14	Polistes dominulus	Polistinae	yes
Alessandria	Area 1	44.872916, 9.031696 [44°52'22.5"N 9°01'54.1"E]	wood	2021-09-20	Autumn_2021	B_ICH21_15	Polistes dominulus	Polistinae	yes
Alessandria	Area 1	44.872916, 9.031696 [44°52'22.5"N 9°01'54.1"E]	wood	2021-09-20	Autumn_2021	B_ICH21_16	Polistes dominulus	Polistinae	yes
Alessandria	Area 1	44.872916, 9.031696 [44°52'22.5"N 9°01'54.1"E]	wood	2021-09-20	Autumn_2021	B_ICH21_17	Polistes gallicus	Polistinae	yes
Alessandria	Area 1	44.872916, 9.031696 [44°52'22.5"N 9°01'54.1"E]	wood	2021-09-20	Autumn_2021	B_ICH21_18	Polistes dominulus	Polistinae	no
Alessandria	Area 1	44.872916, 9.031696 [44°52'22.5"N 9°01'54.1"E]	wood	2021-09-20	Autumn_2021	B_ICH21_19	Vespula germanica	Vespinae	no
Alessandria	Area 1	44.872916, 9.031696 [44°52'22.5"N 9°01'54.1"E]	wood	2021-09-20	Autumn_2021	B_ICH21_20	Vespula vulgaris	Vespinae	yes
Alessandria	Area 1	44.872916, 9.031696 [44°52'22.5"N 9°01'54.1"E]	wood	2021-09-20	Autumn_2021	B_ICH21_21	Vespula vulgaris	Vespinae	no
Alessandria	Area 1	44.872916, 9.031696 [44°52'22.5"N 9°01'54.1"E]	wood	2021-09-20	Autumn_2021	B_ICH21_22	Vespula germanica	Vespinae	no
Alessandria	Area 1	44.872916, 9.031696 [44°52'22.5"N 9°01'54.1"E]	wood	2021-09-20	Autumn_2021	B_ICH21_23	Vespula vulgaris	Vespinae	yes
Alessandria	Area 1	44.872916, 9.031696 [44°52'22.5"N 9°01'54.1"E]	wood	2021-09-20	Autumn_2021	B_ICH21_24	Vespula germanica	Vespinae	no
Alessandria	Area 1	44.872916, 9.031696 [44°52'22.5"N 9°01'54.1"E]	wood	2021-09-20	Autumn_2021	B_ICH21_25	Vespula germanica	Vespinae	no
Alessandria	Area 1	44.872916, 9.031696 [44°52'22.5"N 9°01'54.1"E]	wood	2021-09-20	Autumn_2021	B_ICH21_26	Vespula germanica	Vespinae	yes
Alessandria	Area 1	44.872916, 9.031696 [44°52'22.5"N 9°01'54.1"E]	wood	2021-09-20	Autumn_2021	B_ICH21_27	Vespula germanica	Vespinae	no
Alessandria	Area 1	44.872916, 9.031696 [44°52'22.5"N 9°01'54.1"E]	wood	2021-09-20	Autumn_2021	B_ICH21_28	Vespula germanica	Vespinae	no
Alessandria	Area 1	44.872916, 9.031696 [44°52'22.5"N 9°01'54.1"E]	wood	2021-05-04	Spring_2021	B_ICS21_01	Polistes dominulus	Polistinae	yes
Alessandria	Area 1	44.872916, 9.031696 [44°52'22.5"N 9°01'54.1"E]	wood	2021-05-04	Spring_2021	B_ICS21_02	Polistes dominulus	Polistinae	yes
Alessandria	Area 1	44.872916, 9.031696 [44°52'22.5"N 9°01'54.1"E]	wood	2021-05-04	Spring_2021	B_ICS21_03	Polistes dominulus	Polistinae	yes
Alessandria	Area 1	44.872916, 9.031696 [44°52'22.5"N 9°01'54.1"E]	wood	2021-05-04	Spring_2021	B_ICS21_04	Polistes dominulus	Polistinae	no
Alessandria	Area 1	44.872916, 9.031696 [44°52'22.5"N 9°01'54.1"E]	wood	2021-05-04	Spring_2021	B_ICS21_05	Polistes dominulus	Polistinae	no
Alessandria	Area 1	44.872916, 9.031696 [44°52'22.5"N 9°01'54.1"E]	wood	2021-05-04	Spring_2021	B_ICS21_06	Polistes dominulus	Polistinae	yes
Alessandria	Area 1	44.872916, 9.031696 [44°52'22.5"N 9°01'54.1"E]	wood	2021-05-04	Spring_2021	B_ICS21_07	Polistes dominulus	Polistinae	no
Alessandria	Area 1	44.872916, 9.031696 [44°52'22.5"N 9°01'54.1"E]	wood	2021-05-04	Spring_2021	B_ICS21_08	Polistes dominulus	Polistinae	yes
Alessandria	Area 1	44.872916, 9.031696 [44°52'22.5"N 9°01'54.1"E]	wood	2021-05-04	Spring_2021	B_ICS21_09	Polistes dominulus	Polistinae	no
Alessandria	Area 1	44.872916, 9.031696 [44°52'22.5"N 9°01'54.1"E]	wood	2021-05-04	Spring_2021	B_ICS21_10	Polistes dominulus	Polistinae	no
Alessandria	Area 1	44.872916, 9.031696 [44°52'22.5"N 9°01'54.1"E]	wood	2021-05-04	Spring_2021	B_ICS21_11	Polistes dominulus	Polistinae	no
Alessandria	Area 1	44.872916, 9.031696 [44°52'22.5"N 9°01'54.1"E]	wood	2021-05-04	Spring_2021	B_ICS21_12	Polistes dominulus	Polistinae	no
Alessandria	Area 1	44.872916, 9.031696 [44°52'22.5"N 9°01'54.1"E]	wood	2021-05-04	Spring_2021	B_ICS21_13	Polistes dominulus	Polistinae	yes
Alessandria	Area 1	44.872916, 9.031696 [44°52'22.5"N 9°01'54.1"E]	wood	2021-05-04	Spring_2021	B_ICS21_14	Polistes dominulus	Polistinae	no
Alessandria	Area 1	44.872916, 9.031696 [44°52'22.5"N 9°01'54.1"E]	wood	2021-05-04	Spring_2021	B_ICS21_15	Polistes nimphus	Polistinae	yes
Cuneo	Area 2	44.606010, 8.009948 [44°36'21.6"N 8°00'35.8"E]	wood	2020-10-02	Autumn_2020	B_R_01	Vespa crabro	Vespinae	yes
Cuneo	Area 2	44.606010, 8.009948 [44°36'21.6"N 8°00'35.8"E]	wood	2020-10-02	Autumn_2020	B_R_02	Vespa crabro	Vespinae	no
Cuneo	Area 2	44.606010, 8.009948 [44°36'21.6"N 8°00'35.8"E]	wood	2020-10-02	Autumn_2020	B_R_03	Vespa crabro	Vespinae	no
Cuneo	Area 2	44.606010, 8.009948 [44°36'21.6"N 8°00'35.8"E]	wood	2020-10-02	Autumn_2020	B_R_04	Vespula vulgaris	Vespinae	yes
Cuneo	Area 2	44.606010, 8.009948 [44°36'21.6"N 8°00'35.8"E]	wood	2020-10-02	Autumn_2020	B_R_07	Vespula vulgaris	Vespinae	yes
Cuneo	Area 2	44.606010, 8.009948 [44°36'21.6"N 8°00'35.8"E]	wood	2020-10-02	Autumn_2020	B_R_08	Polistes gallicus	Polistinae	yes
Cuneo	Area 2	44.606010, 8.009948 [44°36'21.6"N 8°00'35.8"E]	wood	2021-09-21	Autumn_2021	B_RH21_01	Polistes dominulus	Polistinae	no
Cuneo	Area 2	44.606010, 8.009948 [44°36'21.6"N 8°00'35.8"E]	wood	2021-09-21	Autumn_2021	B_RH21_02	Polistes dominulus	Polistinae	no
Cuneo	Area 2	44.606010, 8.009948 [44°36'21.6"N 8°00'35.8"E]	wood	2021-09-21	Autumn_2021	B_RH21_03	Polistes dominulus	Polistinae	no
Cuneo	Area 2	44.606010, 8.009948 [44°36'21.6"N 8°00'35.8"E]	wood	2021-09-21	Autumn_2021	B_RH21_04	Polistes dominulus	Polistinae	no
Cuneo	Area 2	44.606010, 8.009948 [44°36'21.6"N 8°00'35.8"E]	wood	2021-09-21	Autumn_2021	B_RH21_05	Polistes dominulus	Polistinae	yes
Cuneo	Area 2	44.606010, 8.009948 [44°36'21.6"N 8°00'35.8"E]	wood	2021-09-21	Autumn_2021	B_RH21_06	Polistes nimphus	Polistinae	no
Cuneo	Area 2	44.606010, 8.009948 [44°36'21.6"N 8°00'35.8"E]	wood	2021-09-21	Autumn_2021	B_RH21_07	Polistes dominulus	Polistinae	yes
Cuneo	Area 2	44.606010, 8.009948 [44°36'21.6"N 8°00'35.8"E]	wood	2021-09-21	Autumn_2021	B_RH21_08	Polistes dominulus	Polistinae	yes
Cuneo	Area 2	44.606010, 8.009948 [44°36'21.6"N 8°00'35.8"E]	wood	2021-09-21	Autumn_2021	B_RH21_10	Polistes dominulus	Polistinae	yes
Cuneo	Area 2	44.606010, 8.009948 [44°36'21.6"N 8°00'35.8"E]	wood	2021-09-21	Autumn_2021	B_RH21_11	Polistes dominulus	Polistinae	no
Cuneo	Area 2	44.606010, 8.009948 [44°36'21.6"N 8°00'35.8"E]	wood	2021-09-21	Autumn_2021	B_RH21_12	Polistes dominulus	Polistinae	yes
Cuneo	Area 2	44.606010, 8.009948 [44°36'21.6"N 8°00'35.8"E]	wood	2021-09-21	Autumn_2021	B_RH21_13	Polistes dominulus	Polistinae	no
Cuneo	Area 2	44.606010, 8.009948 [44°36'21.6"N 8°00'35.8"E]	wood	2021-09-21	Autumn_2021	B_RH21_14	Polistes dominulus	Polistinae	no
Cuneo	Area 2	44.606010, 8.009948 [44°36'21.6"N 8°00'35.8"E]	wood	2021-09-21	Autumn_2021	B_RH21_15	Polistes nimphus	Polistinae	no
Cuneo	Area 2	44.606010, 8.009948 [44°36'21.6"N 8°00'35.8"E]	wood	2021-09-21	Autumn_2021	B_RH21_16	Vespula vulgaris	Vespinae	no
Cuneo	Area 2	44.606010, 8.009948 [44°36'21.6"N 8°00'35.8"E]	wood	2021-09-21	Autumn_2021	B_RH21_17	Vespula vulgaris	Vespinae	no
Cuneo	Area 2	44.606010, 8.009948 [44°36'21.6"N 8°00'35.8"E]	wood	2021-05-03	Spring_2021	B_RS21_01	Polistes dominulus	Polistinae	yes
Cuneo	Area 2	44.606010, 8.009948 [44°36'21.6"N 8°00'35.8"E]	wood	2021-05-03	Spring_2021	B_RS21_02	Polistes nimphus	Polistinae	yes
Cuneo	Area 2	44.606010, 8.009948 [44°36'21.6"N 8°00'35.8"E]	wood	2021-05-03	Spring_2021	B_RS21_03	Polistes nimphus	Polistinae	no
Cuneo	Area 2	44.606010, 8.009948 [44°36'21.6"N 8°00'35.8"E]	wood	2021-05-03	Spring_2021	B_RS21_04	Polistes dominulus	Polistinae	yes
Cuneo	Area 2	44.606010, 8.009948 [44°36'21.6"N 8°00'35.8"E]	wood	2021-05-03	Spring_2021	B_RS21_05	Polistes nimphus	Polistinae	no
Cuneo	Area 2	44.606010, 8.009948 [44°36'21.6"N 8°00'35.8"E]	wood	2021-05-03	Spring_2021	B_RS21_06	Polistes nimphus	Polistinae	no
Cuneo	Area 2	44.606010, 8.009948 [44°36'21.6"N 8°00'35.8"E]	wood	2021-05-03	Spring_2021	B_RS21_07	Polistes nimphus	Polistinae	no
Cuneo	Area 2	44.606010, 8.009948 [44°36'21.6"N 8°00'35.8"E]	wood	2021-05-03	Spring_2021	B_RS21_08	Polistes nimphus	Polistinae	yes
Cuneo	Area 2	44.606010, 8.009948 [44°36'21.6"N 8°00'35.8"E]	wood	2021-05-03	Spring_2021	B_RS21_09	Polistes dominulus	Polistinae	no
Cuneo	Area 2	44.606010, 8.009948 [44°36'21.6"N 8°00'35.8"E]	wood	2021-05-03	Spring_2021	B_RS21_10	Polistes nimphus	Polistinae	no
Cuneo	Area 2	44.606010, 8.009948 [44°36'21.6"N 8°00'35.8"E]	wood	2021-05-03	Spring_2021	B_RS21_11	Polistes nimphus	Polistinae	no
Cuneo	Area 2	44.606010, 8.009948 [44°36'21.6"N 8°00'35.8"E]	wood	2021-05-03	Spring_2021	B_RS21_12	Polistes nimphus	Polistinae	yes
Cuneo	Area 2	44.606010, 8.009948 [44°36'21.6"N 8°00'35.8"E]	wood	2021-05-03	Spring_2021	B_RS21_13	Polistes nimphus	Polistinae	no
Cuneo	Area 2	44.606010, 8.009948 [44°36'21.6"N 8°00'35.8"E]	wood	2021-05-03	Spring_2021	B_RS21_14	Polistes nimphus	Polistinae	yes
Cuneo	Area 2	44.606010, 8.009948 [44°36'21.6"N 8°00'35.8"E]	wood	2021-05-03	Spring_2021	B_RS21_15	Polistes nimphus	Polistinae	yes
Cuneo	Area 2	44.606010, 8.009948 [44°36'21.6"N 8°00'35.8"E]	wood	2021-05-03	Spring_2021	B_RS21_16	Polistes dominulus	Polistinae	no
Alessandria	Area 3	44.826390, 8.911518 [44°49'35.0"N 8°54'41.5"E]	wood	2020-09-18	Autumn_2020	B_T_01	Vespa crabro	Vespinae	no
Alessandria	Area 3	44.826390, 8.911518 [44°49'35.0"N 8°54'41.5"E]	wood	2020-09-18	Autumn_2020	B_T_02	Polistes gallicus	Polistinae	no
Alessandria	Area 3	44.826390, 8.911518 [44°49'35.0"N 8°54'41.5"E]	wood	2020-09-18	Autumn_2020	B_T_03	Polistes gallicus	Polistinae	no
Alessandria	Area 3	44.826390, 8.911518 [44°49'35.0"N 8°54'41.5"E]	wood	2020-09-18	Autumn_2020	B_T_04	Vespa crabro	Vespinae	no
Alessandria	Area 3	44.826390, 8.911518 [44°49'35.0"N 8°54'41.5"E]	wood	2020-09-18	Autumn_2020	B_T_05	Vespa crabro	Vespinae	no
Alessandria	Area 3	44.826390, 8.911518 [44°49'35.0"N 8°54'41.5"E]	wood	2020-09-18	Autumn_2020	B_T_06	Vespa crabro	Vespinae	yes
Alessandria	Area 3	44.826390, 8.911518 [44°49'35.0"N 8°54'41.5"E]	wood	2020-09-18	Autumn_2020	B_T_07	Polistes gallicus	Polistinae	no
Alessandria	Area 3	44.826390, 8.911518 [44°49'35.0"N 8°54'41.5"E]	wood	2020-09-18	Autumn_2020	B_T_08	Polistes gallicus	Polistinae	no
Alessandria	Area 3	44.826390, 8.911518 [44°49'35.0"N 8°54'41.5"E]	wood	2020-09-18	Autumn_2020	B_T_09	Polistes gallicus	Polistinae	yes
Alessandria	Area 3	44.826390, 8.911518 [44°49'35.0"N 8°54'41.5"E]	wood	2020-09-18	Autumn_2020	B_T_10	Polistes gallicus	Polistinae	yes
Alessandria	Area 3	44.826390, 8.911518 [44°49'35.0"N 8°54'41.5"E]	wood	2021-09-20	Autumn_2021	B_TH21_1	Vespa crabro	Vespinae	yes
Alessandria	Area 3	44.826390, 8.911518 [44°49'35.0"N 8°54'41.5"E]	wood	2021-09-21	Autumn_2021	B_TH21_10	Vespa crabro	Vespinae	yes
Alessandria	Area 3	44.826390, 8.911518 [44°49'35.0"N 8°54'41.5"E]	wood	2021-09-21	Autumn_2021	B_TH21_11	Vespa crabro	Vespinae	yes
Alessandria	Area 3	44.826390, 8.911518 [44°49'35.0"N 8°54'41.5"E]	wood	2021-09-21	Autumn_2021	B_TH21_12	Vespa crabro	Vespinae	yes
Alessandria	Area 3	44.826390, 8.911518 [44°49'35.0"N 8°54'41.5"E]	wood	2021-09-21	Autumn_2021	B_TH21_13	Vespa crabro	Vespinae	yes
Alessandria	Area 3	44.826390, 8.911518 [44°49'35.0"N 8°54'41.5"E]	wood	2021-09-21	Autumn_2021	B_TH21_14	Vespula germanica	Vespinae	yes
Alessandria	Area 3	44.826390, 8.911518 [44°49'35.0"N 8°54'41.5"E]	wood	2021-09-21	Autumn_2021	B_TH21_15	Vespula vulgaris	Vespinae	yes
Alessandria	Area 3	44.826390, 8.911518 [44°49'35.0"N 8°54'41.5"E]	wood	2021-09-21	Autumn_2021	B_TH21_16	Vespula germanica	Vespinae	yes
Alessandria	Area 3	44.826390, 8.911518 [44°49'35.0"N 8°54'41.5"E]	wood	2021-09-21	Autumn_2021	B_TH21_17	Vespula germanica	Vespinae	yes
Alessandria	Area 3	44.826390, 8.911518 [44°49'35.0"N 8°54'41.5"E]	wood	2021-09-21	Autumn_2021	B_TH21_18	Vespula germanica	Vespinae	yes
Alessandria	Area 3	44.826390, 8.911518 [44°49'35.0"N 8°54'41.5"E]	wood	2021-09-21	Autumn_2021	B_TH21_19	Vespula germanica	Vespinae	yes
Alessandria	Area 3	44.826390, 8.911518 [44°49'35.0"N 8°54'41.5"E]	wood	2021-09-20	Autumn_2021	B_TH21_2	Vespula germanica	Vespinae	yes
Alessandria	Area 3	44.826390, 8.911518 [44°49'35.0"N 8°54'41.5"E]	wood	2021-09-21	Autumn_2021	B_TH21_20	Vespula germanica	Vespinae	yes
Alessandria	Area 3	44.826390, 8.911518 [44°49'35.0"N 8°54'41.5"E]	wood	2021-09-21	Autumn_2021	B_TH21_21	Vespula germanica	Vespinae	yes
Alessandria	Area 3	44.826390, 8.911518 [44°49'35.0"N 8°54'41.5"E]	wood	2021-09-21	Autumn_2021	B_TH21_22	Vespula germanica	Vespinae	yes
Alessandria	Area 3	44.826390, 8.911518 [44°49'35.0"N 8°54'41.5"E]	wood	2021-09-21	Autumn_2021	B_TH21_23	Vespula germanica	Vespinae	yes
Alessandria	Area 3	44.826390, 8.911518 [44°49'35.0"N 8°54'41.5"E]	wood	2021-09-21	Autumn_2021	B_TH21_24	Vespula germanica	Vespinae	yes
Alessandria	Area 3	44.826390, 8.911518 [44°49'35.0"N 8°54'41.5"E]	wood	2021-09-21	Autumn_2021	B_TH21_25	Vespula germanica	Vespinae	yes
Alessandria	Area 3	44.826390, 8.911518 [44°49'35.0"N 8°54'41.5"E]	wood	2021-09-21	Autumn_2021	B_TH21_26	Vespula germanica	Vespinae	yes
Alessandria	Area 3	44.826390, 8.911518 [44°49'35.0"N 8°54'41.5"E]	wood	2021-09-21	Autumn_2021	B_TH21_27	Vespula germanica	Vespinae	yes
Alessandria	Area 3	44.826390, 8.911518 [44°49'35.0"N 8°54'41.5"E]	wood	2021-09-21	Autumn_2021	B_TH21_28	Vespula vulgaris	Vespinae	yes
Alessandria	Area 3	44.826390, 8.911518 [44°49'35.0"N 8°54'41.5"E]	wood	2021-09-21	Autumn_2021	B_TH21_29	Vespula vulgaris	Vespinae	yes
Alessandria	Area 3	44.826390, 8.911518 [44°49'35.0"N 8°54'41.5"E]	wood	2021-09-20	Autumn_2021	B_TH21_3	Vespula germanica	Vespinae	yes
Alessandria	Area 3	44.826390, 8.911518 [44°49'35.0"N 8°54'41.5"E]	wood	2021-09-21	Autumn_2021	B_TH21_4	Vespa crabro	Vespinae	yes
Alessandria	Area 3	44.826390, 8.911518 [44°49'35.0"N 8°54'41.5"E]	wood	2021-09-21	Autumn_2021	B_TH21_5	Vespa crabro	Vespinae	yes
Alessandria	Area 3	44.826390, 8.911518 [44°49'35.0"N 8°54'41.5"E]	wood	2021-09-21	Autumn_2021	B_TH21_6	Vespa crabro	Vespinae	yes
Alessandria	Area 3	44.826390, 8.911518 [44°49'35.0"N 8°54'41.5"E]	wood	2021-09-21	Autumn_2021	B_TH21_7	Vespa crabro	Vespinae	yes
Alessandria	Area 3	44.826390, 8.911518 [44°49'35.0"N 8°54'41.5"E]	wood	2021-09-21	Autumn_2021	B_TH21_8	Vespa crabro	Vespinae	yes
Alessandria	Area 3	44.826390, 8.911518 [44°49'35.0"N 8°54'41.5"E]	wood	2021-09-21	Autumn_2021	B_TH21_9	Vespa crabro	Vespinae	yes
Alessandria	Area 3	44.826390, 8.911518 [44°49'35.0"N 8°54'41.5"E]	wood	2021-06-17	Spring_2021	B_TS21_1	Polistes nimphus	Polistinae	no
Cuneo	Area 2	44.611107, 7.992175 [44°36'40.0"N 7°59'31.8"E]	control	2021-09-21	Autumn_2021	C_GH21_1	Vespa crabro	Vespinae	yes
Cuneo	Area 2	44.611107, 7.992175 [44°36'40.0"N 7°59'31.8"E]	control	2021-09-21	Autumn_2021	C_GH21_10	Vespula germanica	Vespinae	no
Cuneo	Area 2	44.611107, 7.992175 [44°36'40.0"N 7°59'31.8"E]	control	2021-09-21	Autumn_2021	C_GH21_11	Vespula germanica	Vespinae	no
Cuneo	Area 2	44.611107, 7.992175 [44°36'40.0"N 7°59'31.8"E]	control	2021-09-21	Autumn_2021	C_GH21_12	Vespula germanica	Vespinae	no
Cuneo	Area 2	44.611107, 7.992175 [44°36'40.0"N 7°59'31.8"E]	control	2021-09-21	Autumn_2021	C_GH21_13	Vespula germanica	Vespinae	no
Cuneo	Area 2	44.611107, 7.992175 [44°36'40.0"N 7°59'31.8"E]	control	2021-09-21	Autumn_2021	C_GH21_14	Vespula germanica	Vespinae	no
Cuneo	Area 2	44.611107, 7.992175 [44°36'40.0"N 7°59'31.8"E]	control	2021-09-21	Autumn_2021	C_GH21_15	Vespula germanica	Vespinae	no
Cuneo	Area 2	44.611107, 7.992175 [44°36'40.0"N 7°59'31.8"E]	control	2021-09-21	Autumn_2021	C_GH21_16	Vespula germanica	Vespinae	no
Cuneo	Area 2	44.611107, 7.992175 [44°36'40.0"N 7°59'31.8"E]	control	2021-09-21	Autumn_2021	C_GH21_17	Vespula germanica	Vespinae	no
Cuneo	Area 2	44.611107, 7.992175 [44°36'40.0"N 7°59'31.8"E]	control	2021-09-21	Autumn_2021	C_GH21_2	Polistes dominulus	Polistinae	no
Cuneo	Area 2	44.611107, 7.992175 [44°36'40.0"N 7°59'31.8"E]	control	2021-09-21	Autumn_2021	C_GH21_3	Polistes dominulus	Polistinae	no
Cuneo	Area 2	44.611107, 7.992175 [44°36'40.0"N 7°59'31.8"E]	control	2021-09-21	Autumn_2021	C_GH21_4	Polistes nimphus	Polistinae	no
Cuneo	Area 2	44.611107, 7.992175 [44°36'40.0"N 7°59'31.8"E]	control	2021-09-21	Autumn_2021	C_GH21_7	Vespula germanica	Vespinae	no
Cuneo	Area 2	44.611107, 7.992175 [44°36'40.0"N 7°59'31.8"E]	control	2021-09-21	Autumn_2021	C_GH21_8	Vespula germanica	Vespinae	no
Cuneo	Area 2	44.611107, 7.992175 [44°36'40.0"N 7°59'31.8"E]	control	2021-09-21	Autumn_2021	C_GH21_9	Vespula germanica	Vespinae	no
Cuneo	Area 2	44.611107, 7.992175 [44°36'40.0"N 7°59'31.8"E]	control	2021-05-03	Spring_2021	C_GS21_1	Polistes nimphus	Polistinae	no
Cuneo	Area 2	44.611107, 7.992175 [44°36'40.0"N 7°59'31.8"E]	control	2021-05-03	Spring_2021	C_GS21_10	Polistes nimphus	Polistinae	yes
Cuneo	Area 2	44.611107, 7.992175 [44°36'40.0"N 7°59'31.8"E]	control	2021-05-03	Spring_2021	C_GS21_11	Polistes nimphus	Polistinae	yes
Cuneo	Area 2	44.611107, 7.992175 [44°36'40.0"N 7°59'31.8"E]	control	2021-05-03	Spring_2021	C_GS21_12	Polistes nimphus	Polistinae	no
Cuneo	Area 2	44.611107, 7.992175 [44°36'40.0"N 7°59'31.8"E]	control	2021-05-03	Spring_2021	C_GS21_13	Polistes nimphus	Polistinae	yes
Cuneo	Area 2	44.611107, 7.992175 [44°36'40.0"N 7°59'31.8"E]	control	2021-05-03	Spring_2021	C_GS21_14	Polistes nimphus	Polistinae	yes
Cuneo	Area 2	44.611107, 7.992175 [44°36'40.0"N 7°59'31.8"E]	control	2021-05-03	Spring_2021	C_GS21_15	Polistes nimphus	Polistinae	yes
Cuneo	Area 2	44.611107, 7.992175 [44°36'40.0"N 7°59'31.8"E]	control	2021-05-03	Spring_2021	C_GS21_2	Polistes nimphus	Polistinae	yes
Cuneo	Area 2	44.611107, 7.992175 [44°36'40.0"N 7°59'31.8"E]	control	2021-05-03	Spring_2021	C_GS21_3	Polistes dominulus	Polistinae	no
Cuneo	Area 2	44.611107, 7.992175 [44°36'40.0"N 7°59'31.8"E]	control	2021-05-03	Spring_2021	C_GS21_4	Polistes dominulus	Polistinae	yes
Cuneo	Area 2	44.611107, 7.992175 [44°36'40.0"N 7°59'31.8"E]	control	2021-05-03	Spring_2021	C_GS21_5	Polistes dominulus	Polistinae	yes
Cuneo	Area 2	44.611107, 7.992175 [44°36'40.0"N 7°59'31.8"E]	control	2021-05-03	Spring_2021	C_GS21_6	Polistes dominulus	Polistinae	yes
Cuneo	Area 2	44.611107, 7.992175 [44°36'40.0"N 7°59'31.8"E]	control	2021-05-03	Spring_2021	C_GS21_7	Polistes dominulus	Polistinae	no
Cuneo	Area 2	44.611107, 7.992175 [44°36'40.0"N 7°59'31.8"E]	control	2021-05-03	Spring_2021	C_GS21_8	Polistes nimphus	Polistinae	yes
Cuneo	Area 2	44.611107, 7.992175 [44°36'40.0"N 7°59'31.8"E]	control	2021-05-03	Spring_2021	C_GS21_9	Polistes nimphus	Polistinae	yes
Alessandria	Area 1	44.8679149,9.0150135 [44°52'04.5"N 9°00'54.1"E]	control	2020-09-18	Autumn_2020	C_IC_3	Polistes gallicus	Polistinae	yes
Alessandria	Area 1	44.8679149,9.0150135 [44°52'04.5"N 9°00'54.1"E]	control	2020-09-18	Autumn_2020	C_IC_4	Vespula vulgaris	Vespinae	yes
Alessandria	Area 1	44.8679149,9.0150135 [44°52'04.5"N 9°00'54.1"E]	control	2020-09-18	Autumn_2020	C_IC_5	Vespula vulgaris	Vespinae	yes
Alessandria	Area 1	44.8679149,9.0150135 [44°52'04.5"N 9°00'54.1"E]	control	2020-09-18	Autumn_2020	C_IC_6	Vespa crabro	Vespinae	yes
Alessandria	Area 1	44.8679149,9.0150135 [44°52'04.5"N 9°00'54.1"E]	control	2020-10-02	Autumn_2020	C_IC_8	Vespula germanica	Vespinae	yes
Alessandria	Area 1	44.8679149,9.0150135 [44°52'04.5"N 9°00'54.1"E]	control	2020-10-02	Autumn_2020	C_IC_9	Vespa crabro	Vespinae	no
Alessandria	Area 1	44.8679149,9.0150135 [44°52'04.5"N 9°00'54.1"E]	control	2021-09-20	Autumn_2021	C_ICH21_1	Vespa crabro	Vespinae	yes
Alessandria	Area 1	44.8679149,9.0150135 [44°52'04.5"N 9°00'54.1"E]	control	2021-09-20	Autumn_2021	C_ICH21_10	Vespula germanica	Vespinae	no
Alessandria	Area 1	44.8679149,9.0150135 [44°52'04.5"N 9°00'54.1"E]	control	2021-09-20	Autumn_2021	C_ICH21_11	Polistes gallicus	Polistinae	no
Alessandria	Area 1	44.8679149,9.0150135 [44°52'04.5"N 9°00'54.1"E]	control	2021-09-20	Autumn_2021	C_ICH21_12	Polistes nimphus	Polistinae	no
Alessandria	Area 1	44.8679149,9.0150135 [44°52'04.5"N 9°00'54.1"E]	control	2021-09-20	Autumn_2021	C_ICH21_2	Vespa crabro	Vespinae	yes
Alessandria	Area 1	44.8679149,9.0150135 [44°52'04.5"N 9°00'54.1"E]	control	2021-09-20	Autumn_2021	C_ICH21_3	Vespa crabro	Vespinae	yes
Alessandria	Area 1	44.8679149,9.0150135 [44°52'04.5"N 9°00'54.1"E]	control	2021-09-20	Autumn_2021	C_ICH21_9	Vespula germanica	Vespinae	no
Alessandria	Area 1	44.8679149,9.0150135 [44°52'04.5"N 9°00'54.1"E]	control	2021-06-17	Spring_2021	C_ICS21_1	Polistes nimphus	Polistinae	no
Alessandria	Area 1	44.8679149,9.0150135 [44°52'04.5"N 9°00'54.1"E]	control	2021-06-17	Spring_2021	C_ICS21_10	Polistes dominulus	Polistinae	no
Alessandria	Area 1	44.8679149,9.0150135 [44°52'04.5"N 9°00'54.1"E]	control	2021-06-17	Spring_2021	C_ICS21_11	Polistes dominulus	Polistinae	no
Alessandria	Area 1	44.8679149,9.0150135 [44°52'04.5"N 9°00'54.1"E]	control	2021-06-17	Spring_2021	C_ICS21_12	Polistes dominulus	Polistinae	no
Alessandria	Area 1	44.8679149,9.0150135 [44°52'04.5"N 9°00'54.1"E]	control	2021-06-17	Spring_2021	C_ICS21_13	Polistes dominulus	Polistinae	no
Alessandria	Area 1	44.8679149,9.0150135 [44°52'04.5"N 9°00'54.1"E]	control	2021-06-17	Spring_2021	C_ICS21_2	Vespa crabro	Vespinae	no
Alessandria	Area 1	44.8679149,9.0150135 [44°52'04.5"N 9°00'54.1"E]	control	2021-06-17	Spring_2021	C_ICS21_3	Polistes dominulus	Polistinae	no
Alessandria	Area 1	44.8679149,9.0150135 [44°52'04.5"N 9°00'54.1"E]	control	2021-06-17	Spring_2021	C_ICS21_4	Polistes dominulus	Polistinae	no
Alessandria	Area 1	44.8679149,9.0150135 [44°52'04.5"N 9°00'54.1"E]	control	2021-06-17	Spring_2021	C_ICS21_5	Polistes dominulus	Polistinae	no
Alessandria	Area 1	44.8679149,9.0150135 [44°52'04.5"N 9°00'54.1"E]	control	2021-06-17	Spring_2021	C_ICS21_6	Polistes dominulus	Polistinae	yes
Alessandria	Area 1	44.8679149,9.0150135 [44°52'04.5"N 9°00'54.1"E]	control	2021-06-17	Spring_2021	C_ICS21_7	Polistes dominulus	Polistinae	no
Alessandria	Area 1	44.8679149,9.0150135 [44°52'04.5"N 9°00'54.1"E]	control	2021-06-17	Spring_2021	C_ICS21_8	Polistes dominulus	Polistinae	no
Alessandria	Area 1	44.8679149,9.0150135 [44°52'04.5"N 9°00'54.1"E]	control	2021-06-17	Spring_2021	C_ICS21_9	Polistes dominulus	Polistinae	no
Alessandria	Area 3	44.829052, 8.923125 [44°49'44.6"N 8°55'23.3"E]	control	2020-09-18	Autumn_2020	C_T_01	Polistes gallicus	Polistinae	no
Alessandria	Area 3	44.829052, 8.923125 [44°49'44.6"N 8°55'23.3"E]	control	2020-09-18	Autumn_2020	C_T_02	Polistes gallicus	Polistinae	no
Alessandria	Area 3	44.829052, 8.923125 [44°49'44.6"N 8°55'23.3"E]	control	2020-09-18	Autumn_2020	C_T_03	Polistes gallicus	Polistinae	yes
Alessandria	Area 3	44.829052, 8.923125 [44°49'44.6"N 8°55'23.3"E]	control	2020-09-18	Autumn_2020	C_T_04	Polistes gallicus	Polistinae	no
Alessandria	Area 3	44.829052, 8.923125 [44°49'44.6"N 8°55'23.3"E]	control	2020-09-18	Autumn_2020	C_T_05	Polistes gallicus	Polistinae	yes
Alessandria	Area 3	44.829052, 8.923125 [44°49'44.6"N 8°55'23.3"E]	control	2020-09-18	Autumn_2020	C_T_06	Polistes gallicus	Polistinae	yes
Alessandria	Area 3	44.829052, 8.923125 [44°49'44.6"N 8°55'23.3"E]	control	2020-09-18	Autumn_2020	C_T_07	Polistes gallicus	Polistinae	yes
Alessandria	Area 3	44.829052, 8.923125 [44°49'44.6"N 8°55'23.3"E]	control	2020-09-18	Autumn_2020	C_T_08	Polistes gallicus	Polistinae	yes
Alessandria	Area 3	44.829052, 8.923125 [44°49'44.6"N 8°55'23.3"E]	control	2020-09-18	Autumn_2020	C_T_09	Polistes nimphus	Polistinae	no
Alessandria	Area 3	44.829052, 8.923125 [44°49'44.6"N 8°55'23.3"E]	control	2020-09-18	Autumn_2020	C_T_10	Polistes gallicus	Polistinae	yes
Alessandria	Area 3	44.829052, 8.923125 [44°49'44.6"N 8°55'23.3"E]	control	2020-09-18	Autumn_2020	C_T_11	Polistes gallicus	Polistinae	yes
Alessandria	Area 3	44.829052, 8.923125 [44°49'44.6"N 8°55'23.3"E]	control	2021-09-21	Autumn_2021	C_TH21_1	Vespula germanica	Vespinae	no
Alessandria	Area 3	44.829052, 8.923125 [44°49'44.6"N 8°55'23.3"E]	control	2021-09-21	Autumn_2021	C_TH21_10	Vespula germanica	Vespinae	yes
Alessandria	Area 3	44.829052, 8.923125 [44°49'44.6"N 8°55'23.3"E]	control	2021-09-21	Autumn_2021	C_TH21_11	Vespula germanica	Vespinae	no
Alessandria	Area 3	44.829052, 8.923125 [44°49'44.6"N 8°55'23.3"E]	control	2021-09-21	Autumn_2021	C_TH21_12	Vespula germanica	Vespinae	yes
Alessandria	Area 3	44.829052, 8.923125 [44°49'44.6"N 8°55'23.3"E]	control	2021-09-21	Autumn_2021	C_TH21_13	Vespula vulgaris	Vespinae	yes
Alessandria	Area 3	44.829052, 8.923125 [44°49'44.6"N 8°55'23.3"E]	control	2021-09-21	Autumn_2021	C_TH21_14	Vespula germanica	Vespinae	yes
Alessandria	Area 3	44.829052, 8.923125 [44°49'44.6"N 8°55'23.3"E]	control	2021-09-21	Autumn_2021	C_TH21_15	Vespula germanica	Vespinae	yes
Alessandria	Area 3	44.829052, 8.923125 [44°49'44.6"N 8°55'23.3"E]	control	2021-09-21	Autumn_2021	C_TH21_16	Vespula germanica	Vespinae	no
Alessandria	Area 3	44.829052, 8.923125 [44°49'44.6"N 8°55'23.3"E]	control	2021-09-21	Autumn_2021	C_TH21_17	Vespula germanica	Vespinae	yes
Alessandria	Area 3	44.829052, 8.923125 [44°49'44.6"N 8°55'23.3"E]	control	2021-09-21	Autumn_2021	C_TH21_18	Vespula germanica	Vespinae	no
Alessandria	Area 3	44.829052, 8.923125 [44°49'44.6"N 8°55'23.3"E]	control	2021-09-21	Autumn_2021	C_TH21_19	Vespula germanica	Vespinae	yes
Alessandria	Area 3	44.829052, 8.923125 [44°49'44.6"N 8°55'23.3"E]	control	2021-09-21	Autumn_2021	C_TH21_2	Vespula germanica	Vespinae	no
Alessandria	Area 3	44.829052, 8.923125 [44°49'44.6"N 8°55'23.3"E]	control	2021-09-21	Autumn_2021	C_TH21_20	Vespula vulgaris	Vespinae	no
Alessandria	Area 3	44.829052, 8.923125 [44°49'44.6"N 8°55'23.3"E]	control	2021-09-21	Autumn_2021	C_TH21_3	Vespula vulgaris	Vespinae	yes
Alessandria	Area 3	44.829052, 8.923125 [44°49'44.6"N 8°55'23.3"E]	control	2021-09-21	Autumn_2021	C_TH21_4	Vespula germanica	Vespinae	yes
Alessandria	Area 3	44.829052, 8.923125 [44°49'44.6"N 8°55'23.3"E]	control	2021-09-21	Autumn_2021	C_TH21_5	Vespula germanica	Vespinae	no
Alessandria	Area 3	44.829052, 8.923125 [44°49'44.6"N 8°55'23.3"E]	control	2021-09-21	Autumn_2021	C_TH21_6	Vespula germanica	Vespinae	yes
Alessandria	Area 3	44.829052, 8.923125 [44°49'44.6"N 8°55'23.3"E]	control	2021-09-21	Autumn_2021	C_TH21_7	Vespula vulgaris	Vespinae	yes
Alessandria	Area 3	44.829052, 8.923125 [44°49'44.6"N 8°55'23.3"E]	control	2021-09-21	Autumn_2021	C_TH21_8	Vespula germanica	Vespinae	yes
Alessandria	Area 3	44.829052, 8.923125 [44°49'44.6"N 8°55'23.3"E]	control	2021-09-21	Autumn_2021	C_TH21_9	Vespula germanica	Vespinae	yes
Alessandria	Area 3	44.829052, 8.923125 [44°49'44.6"N 8°55'23.3"E]	control	2021-06-17	Spring_2021	C_TS21_1	Polistes dominulus	Polistinae	no
Alessandria	Area 3	44.829052, 8.923125 [44°49'44.6"N 8°55'23.3"E]	control	2021-06-17	Spring_2021	C_TS21_10	Polistes dominulus	Polistinae	no
Alessandria	Area 3	44.829052, 8.923125 [44°49'44.6"N 8°55'23.3"E]	control	2021-06-17	Spring_2021	C_TS21_11	Polistes dominulus	Polistinae	no
Alessandria	Area 3	44.829052, 8.923125 [44°49'44.6"N 8°55'23.3"E]	control	2021-06-17	Spring_2021	C_TS21_12	Polistes dominulus	Polistinae	no
Alessandria	Area 3	44.829052, 8.923125 [44°49'44.6"N 8°55'23.3"E]	control	2021-06-17	Spring_2021	C_TS21_13	Polistes dominulus	Polistinae	no
Alessandria	Area 3	44.829052, 8.923125 [44°49'44.6"N 8°55'23.3"E]	control	2021-06-17	Spring_2021	C_TS21_2	Polistes dominulus	Polistinae	yes
Alessandria	Area 3	44.829052, 8.923125 [44°49'44.6"N 8°55'23.3"E]	control	2021-06-17	Spring_2021	C_TS21_3	Polistes dominulus	Polistinae	no
Alessandria	Area 3	44.829052, 8.923125 [44°49'44.6"N 8°55'23.3"E]	control	2021-06-17	Spring_2021	C_TS21_4	Polistes dominulus	Polistinae	no
Alessandria	Area 3	44.829052, 8.923125 [44°49'44.6"N 8°55'23.3"E]	control	2021-06-17	Spring_2021	C_TS21_5	Polistes dominulus	Polistinae	yes
Alessandria	Area 3	44.829052, 8.923125 [44°49'44.6"N 8°55'23.3"E]	control	2021-06-17	Spring_2021	C_TS21_6	Polistes dominulus	Polistinae	no
Alessandria	Area 3	44.829052, 8.923125 [44°49'44.6"N 8°55'23.3"E]	control	2021-06-17	Spring_2021	C_TS21_7	Polistes dominulus	Polistinae	no
Alessandria	Area 3	44.829052, 8.923125 [44°49'44.6"N 8°55'23.3"E]	control	2021-06-17	Spring_2021	C_TS21_8	Polistes dominulus	Polistinae	no
Alessandria	Area 3	44.829052, 8.923125 [44°49'44.6"N 8°55'23.3"E]	control	2021-06-17	Spring_2021	C_TS21_9	Polistes dominulus	Polistinae	yes
