# Supplementary material for: Forests influence yeast populations vectored by insects into vineyards
Source: Front Microbiol. 2022 Nov 21;13:1039939. doi: 10.3389/fmicb.2022.1039939 (PMC9719976; doi:10.3389/fmicb.2022.1039939)
Supplement: Supplementary file 3 [file Table_3.XLSX]

## Sheet: README
Supplementary table 3
Yeast isolates obtained from the intestine of sampled insects.
sheet	description	notes
summary	For each sampling period, the number of yeast isolates and the corresponding number of species, genera, families, and classes are reported.
isolates	List of the strains isolated from the intestine of analyzes insects. For each isolate, the details on the insect (year, Province, Area, vineyard_Type, ID_insect, Insect_species, gender, subfamily) and of the isolte (isolate_ID, Yeast_Species, New_Nomenclature, Yeast_genus, Yeast_families, Yeast_class) are reported	New_Nomenclature= the taxonomy of some yeast species has been recently updated. This field reports the current name of the yeast species. Square brackets ([ ]) around a genus indicates that the name awaits appropriate action by the research community to be transferred to another genus. The strains identified as ”Candida sp. 1” and “Candida sp.” were maintained separated because showing different …

## Sheet: summary
	n. of isolates	n. of species	n. of genera	n. of families	n. of yeast classes
Harvest 2020	129	26	20	11	4
Spring 2021	87	21	17	11	4
Harvest 2021	252	26	17	10	5

## Sheet: isolates
	year	Province	Area	vineyard_Type	ID_insect	Insect_species	gender	subfamily	isolate_ID	Yeast_Species	homotypic synonym	Basionym	phylogenetic placement (Candida spp)	Yeast_genus/Candida clade	Yeast_family	Yeast_class
312	2021	Cuneo	Area 2	control	C_GH21_1	Vespa crabro	female	Vespinae	C_GH21_1.1	Metschnikowia pulcherrima	NA	NA	NA	Metschnikowia	Metschnikowiaceae	Saccharomycetales
313	2021	Cuneo	Area 2	control	C_GH21_1	Vespa crabro	female	Vespinae	C_GH21_1.2	Metschnikowia pulcherrima	NA	NA	NA	Metschnikowia	Metschnikowiaceae	Saccharomycetales
314	2021	Cuneo	Area 2	control	C_GH21_1	Vespa crabro	female	Vespinae	C_GH21_1.3	Lachancea thermotolerans	Kluyveromyces thermotolerans	Zygosaccharomyces thermotolerans	NA	Lachancea	Saccharomycetaceae	Saccharomycetales
315	2021	Cuneo	Area 2	control	C_GH21_1	Vespa crabro	female	Vespinae	C_GH21_1.4	Metschnikowia pulcherrima	NA	NA	NA	Metschnikowia	Metschnikowiaceae	Saccharomycetales
316	2021	Cuneo	Area 2	control	C_GH21_1	Vespa crabro	female	Vespinae	C_GH21_1.5	Hanseniaspora uvarum	NA	Kloeckeraspora uvarum	NA	Hanseniaspora	Saccharomycodaceae	Saccharomycetales
317	2021	Cuneo	Area 2	control	C_GH21_1	Vespa crabro	female	Vespinae	C_GH21_1.6	Pichia sp	NA	NA	NA	Pichia	Pichiaceae	Saccharomycetales
318	2021	Cuneo	Area 2	control	C_GH21_1	Vespa crabro	female	Vespinae	C_GH21_1.7	Metschnikowia pulcherrima	NA	NA	NA	Metschnikowia	Metschnikowiaceae	Saccharomycetales
319	2021	Cuneo	Area 2	control	C_GS21_10	Polistes nimphus	female	Polistinae	C_GS21_10.1	[Candida] montana	NA	NA	Barnettozyma clade	Barnettozyma	Phaffomycetaceae	Saccharomycetales
320	2021	Cuneo	Area 2	control	C_GS21_10	Polistes nimphus	female	Polistinae	C_GS21_10.2	Trigonopsis vinaria	NA	Candida vinaria	NA	Trigonopsis	Trigonopsidaceae	Saccharomycetales
321	2021	Cuneo	Area 2	control	C_GS21_10	Polistes nimphus	female	Polistinae	C_GS21_10.3	Zalaria obscura	NA	NA	NA	Zalaria	Zalariaceae	Dothideomycetes
322	2021	Cuneo	Area 2	control	C_GS21_11	Polistes nimphus	female	Polistinae	C_GS21_11.1	Zalaria obscura	NA	NA	NA	Zalaria	Zalariaceae	Dothideomycetes
323	2021	Cuneo	Area 2	control	C_GS21_11	Polistes nimphus	female	Polistinae	C_GS21_11.2	Zalaria obscura	NA	NA	NA	Zalaria	Zalariaceae	Dothideomycetes
324	2021	Cuneo	Area 2	control	C_GS21_11	Polistes nimphus	female	Polistinae	C_GS21_11.3	Zalaria obscura	NA	NA	NA	Zalaria	Zalariaceae	Dothideomycetes
325	2021	Cuneo	Area 2	control	C_GS21_11	Polistes nimphus	female	Polistinae	C_GS21_11.4	Zalaria obscura	NA	NA	NA	Zalaria	Zalariaceae	Dothideomycetes
326	2021	Cuneo	Area 2	control	C_GS21_13	Polistes nimphus	female	Polistinae	C_GS21_13.1	Zalaria obscura	NA	NA	NA	Zalaria	Zalariaceae	Dothideomycetes
327	2021	Cuneo	Area 2	control	C_GS21_13	Polistes nimphus	female	Polistinae	C_GS21_13.2	Candida maltosa	NA	NA	Lodderomyces clade	Lodderomyces	Debaryomycetaceae	Saccharomycetales
328	2021	Cuneo	Area 2	control	C_GS21_14	Polistes nimphus	female	Polistinae	C_GS21_14.1	Metschnikowia sp	NA	NA	NA	Metschnikowia	Metschnikowiaceae	Saccharomycetales
329	2021	Cuneo	Area 2	control	C_GS21_14	Polistes nimphus	female	Polistinae	C_GS21_14.2	Starmerella bacillaris	Torulopsis bacillaris; Cryptococcus bacillaris	Saccharomyces bacillaris	NA	Starmerella	Saccharomycetales_incertae_sedis	Schizosaccharomycetales
330	2021	Cuneo	Area 2	control	C_GS21_14	Polistes nimphus	female	Polistinae	C_GS21_14.3	Metschnikowia sp	NA	NA	NA	Metschnikowia	Metschnikowiaceae	Saccharomycetales
331	2021	Cuneo	Area 2	control	C_GS21_14	Polistes nimphus	female	Polistinae	C_GS21_14.4	Trigonopsis vinaria	NA	Candida vinaria	NA	Trigonopsis	Trigonopsidaceae	Saccharomycetales
332	2021	Cuneo	Area 2	control	C_GS21_14	Polistes nimphus	female	Polistinae	C_GS21_14.5	Zygoascus hellenicus	NA	NA	NA	Zygoascus	Trichomonascaceae	Saccharomycetales
333	2021	Cuneo	Area 2	control	C_GS21_14	Polistes nimphus	female	Polistinae	C_GS21_14.6	Trigonopsis vinaria	NA	Candida vinaria	NA	Trigonopsis	Trigonopsidaceae	Saccharomycetales
334	2021	Cuneo	Area 2	control	C_GS21_15	Polistes nimphus	female	Polistinae	C_GS21_15.1	Zalaria obscura	NA	NA	NA	Zalaria	Zalariaceae	Dothideomycetes
335	2021	Cuneo	Area 2	control	C_GS21_15	Polistes nimphus	female	Polistinae	C_GS21_15.2	Zalaria obscura	NA	NA	NA	Zalaria	Zalariaceae	Dothideomycetes
336	2021	Cuneo	Area 2	control	C_GS21_2	Polistes nimphus	female	Polistinae	C_GS21_2.1	Meyerozyma guilliermondii	Endomyces guilliermondii; Pichia gilliermondii; Yamadazyma guilliermondii	Pichia guilliermondii	NA	Meyerozyma	Debaryomycetaceae	Saccharomycetales
337	2021	Cuneo	Area 2	control	C_GS21_2	Polistes nimphus	female	Polistinae	C_GS21_2.2	Meyerozyma guilliermondii	Endomyces guilliermondii; Pichia gilliermondii; Yamadazyma guilliermondii	Pichia guilliermondii	NA	Meyerozyma	Debaryomycetaceae	Saccharomycetales
338	2021	Cuneo	Area 2	control	C_GS21_4	Polistes dominulus	female	Polistinae	C_GS21_4.1	Metschnikowia pulcherrima	NA	NA	NA	Metschnikowia	Metschnikowiaceae	Saccharomycetales
339	2021	Cuneo	Area 2	control	C_GS21_4	Polistes dominulus	female	Polistinae	C_GS21_4.2	Pichia sp	NA	NA	NA	Pichia	Pichiaceae	Saccharomycetales
340	2021	Cuneo	Area 2	control	C_GS21_4	Polistes dominulus	female	Polistinae	C_GS21_4.3	Metschnikowia pulcherrima	NA	NA	NA	Metschnikowia	Metschnikowiaceae	Saccharomycetales
341	2021	Cuneo	Area 2	control	C_GS21_4	Polistes dominulus	female	Polistinae	C_GS21_4.4	Metschnikowia pulcherrima	NA	NA	NA	Metschnikowia	Metschnikowiaceae	Saccharomycetales
342	2021	Cuneo	Area 2	control	C_GS21_5	Polistes dominulus	female	Polistinae	C_GS21_5.1	Meyerozyma guilliermondii	Endomyces guilliermondii; Pichia gilliermondii; Yamadazyma guilliermondii	Pichia guilliermondii	NA	Meyerozyma	Debaryomycetaceae	Saccharomycetales
343	2021	Cuneo	Area 2	control	C_GS21_5	Polistes dominulus	female	Polistinae	C_GS21_5.2	Meyerozyma guilliermondii	Endomyces guilliermondii; Pichia gilliermondii; Yamadazyma guilliermondii	Pichia guilliermondii	NA	Meyerozyma	Debaryomycetaceae	Saccharomycetales
344	2021	Cuneo	Area 2	control	C_GS21_5	Polistes dominulus	female	Polistinae	C_GS21_5.3	Rhodotorula mucilaginosa	Rhodotorula mucilaginosa var. mucilaginosa	Torula mucilaginosa	NA	Rhodotorula	Sporidiobolaceae	Sporidiobolales
345	2021	Cuneo	Area 2	control	C_GS21_6	Polistes dominulus	female	Polistinae	C_GS21_6.1	Meyerozyma guilliermondii	Endomyces guilliermondii; Pichia gilliermondii; Yamadazyma guilliermondii	Pichia guilliermondii	NA	Meyerozyma	Debaryomycetaceae	Saccharomycetales
346	2021	Cuneo	Area 2	control	C_GS21_8	Polistes nimphus	female	Polistinae	C_GS21_8.1	Candida tropicalis	Atelosaccharomyces tropicalis; Candida albicans var. tropicalis; Castellania tropicalis; Endomyces tropicalis; Monilia tropicalis; Myceloblastanon tropicale; Mycotorula tropicalis; Procandida tropicalis	Oidium tropicale	Lodderomyces clade	Lodderomyces	Debaryomycetaceae	Saccharomycetales
347	2021	Cuneo	Area 2	control	C_GS21_8	Polistes nimphus	female	Polistinae	C_GS21_8.2	Trigonopsis vinaria	NA	Candida vinaria	NA	Trigonopsis	Trigonopsidaceae	Saccharomycetales
348	2021	Cuneo	Area 2	control	C_GS21_8	Polistes nimphus	female	Polistinae	C_GS21_8.3	[Candida] montana	NA	NA	Barnettozyma clade	Barnettozyma	Phaffomycetaceae	Saccharomycetales
349	2021	Cuneo	Area 2	control	C_GS21_9	Polistes nimphus	female	Polistinae	C_GS21_9.3	Zalaria obscura	NA	NA	NA	Zalaria	Zalariaceae	Dothideomycetes
350	2021	Cuneo	Area 2	control	C_GS21_9	Polistes nimphus	female	Polistinae	C_GS21_9.4	Candida tropicalis	Atelosaccharomyces tropicalis; Candida albicans var. tropicalis; Castellania tropicalis; Endomyces tropicalis; Monilia tropicalis; Myceloblastanon tropicale; Mycotorula tropicalis; Procandida tropicalis	Oidium tropicale	Lodderomyces clade	Lodderomyces	Debaryomycetaceae	Saccharomycetales
351	2020	Alessandria	Area 1	control	C_IC_3	Polistes gallicus	female	Polistinae	C_IC_3.1	Starmerella bacillaris	Torulopsis bacillaris; Cryptococcus bacillaris	Saccharomyces bacillaris	NA	Starmerella	Saccharomycetales_incertae_sedis	Schizosaccharomycetales
352	2020	Alessandria	Area 1	control	C_IC_3	Polistes gallicus	female	Polistinae	C_IC_3.2	Clavispora lusitaniae	NA	Candida lusitaniae	NA	Candida	Debaryomycetaceae	Saccharomycetales
353	2020	Alessandria	Area 1	control	C_IC_4	Vespula vulgaris	female	Vespinae	C_IC_4.1	Clavispora lusitaniae	NA	Candida lusitaniae	NA	Candida	Debaryomycetaceae	Saccharomycetales
354	2020	Alessandria	Area 1	control	C_IC_4	Vespula vulgaris	female	Vespinae	C_IC_4.2	Clavispora lusitaniae	NA	Candida lusitaniae	NA	Candida	Debaryomycetaceae	Saccharomycetales
355	2020	Alessandria	Area 1	control	C_IC_4	Vespula vulgaris	female	Vespinae	C_IC_4.3	Clavispora lusitaniae	NA	Candida lusitaniae	NA	Candida	Debaryomycetaceae	Saccharomycetales
356	2020	Alessandria	Area 1	control	C_IC_4	Vespula vulgaris	female	Vespinae	C_IC_4.4	Hanseniaspora uvarum	NA	Kloeckeraspora uvarum	NA	Hanseniaspora	Saccharomycodaceae	Saccharomycetales
357	2020	Alessandria	Area 1	control	C_IC_5	Vespula vulgaris	female	Vespinae	C_IC_5.1	Metschnikowia sp	NA	NA	NA	Metschnikowia	Metschnikowiaceae	Saccharomycetales
358	2020	Alessandria	Area 1	control	C_IC_5	Vespula vulgaris	female	Vespinae	C_IC_5.2	Starmerella bacillaris	Torulopsis bacillaris; Cryptococcus bacillaris	Saccharomyces bacillaris	NA	Starmerella	Saccharomycetales_incertae_sedis	Schizosaccharomycetales
359	2020	Alessandria	Area 1	control	C_IC_5	Vespula vulgaris	female	Vespinae	C_IC_5.3	Hanseniaspora uvarum	NA	Kloeckeraspora uvarum	NA	Hanseniaspora	Saccharomycodaceae	Saccharomycetales
360	2020	Alessandria	Area 1	control	C_IC_5	Vespula vulgaris	female	Vespinae	C_IC_5.4	Hanseniaspora uvarum	NA	Kloeckeraspora uvarum	NA	Hanseniaspora	Saccharomycodaceae	Saccharomycetales
361	2020	Alessandria	Area 1	control	C_IC_5	Vespula vulgaris	female	Vespinae	C_IC_5.5	Hanseniaspora uvarum	NA	Kloeckeraspora uvarum	NA	Hanseniaspora	Saccharomycodaceae	Saccharomycetales
362	2020	Alessandria	Area 1	control	C_IC_5	Vespula vulgaris	female	Vespinae	C_IC_5.6	Aureobasidium pullulans	Aureobasidium pullulans subsp. pullulans; Aureobasidium pullulans var. pullulans	Dematium pullulans	NA	Aureobasidium	Dothioraceae	Dothideomycetes
363	2020	Alessandria	Area 1	control	C_IC_5	Vespula vulgaris	female	Vespinae	C_IC_5.7	Aureobasidium pullulans	Aureobasidium pullulans subsp. pullulans; Aureobasidium pullulans var. pullulans	Dematium pullulans	NA	Aureobasidium	Dothioraceae	Dothideomycetes
364	2020	Alessandria	Area 1	control	C_IC_5	Vespula vulgaris	female	Vespinae	C_IC_5.8	Starmerella bacillaris	Torulopsis bacillaris; Cryptococcus bacillaris	Saccharomyces bacillaris	NA	Starmerella	Saccharomycetales_incertae_sedis	Schizosaccharomycetales
365	2020	Alessandria	Area 1	control	C_IC_6	Vespa crabro	female	Vespinae	C_IC_6.1	Starmerella bacillaris	Torulopsis bacillaris; Cryptococcus bacillaris	Saccharomyces bacillaris	NA	Starmerella	Saccharomycetales_incertae_sedis	Schizosaccharomycetales
366	2020	Alessandria	Area 1	control	C_IC_6	Vespa crabro	female	Vespinae	C_IC_6.2	Starmerella bacillaris	Torulopsis bacillaris; Cryptococcus bacillaris	Saccharomyces bacillaris	NA	Starmerella	Saccharomycetales_incertae_sedis	Schizosaccharomycetales
367	2020	Alessandria	Area 1	control	C_IC_6	Vespa crabro	female	Vespinae	C_IC_6.4	Starmerella bacillaris	Torulopsis bacillaris; Cryptococcus bacillaris	Saccharomyces bacillaris	NA	Starmerella	Saccharomycetales_incertae_sedis	Schizosaccharomycetales
368	2020	Alessandria	Area 1	control	C_IC_8	Vespula germanica	female	Vespinae	C_IC_8.2	Saturnispora diversa	NA	Candida diversa	NA	Saturnispora	Pichiaceae	Saccharomycetales
369	2020	Alessandria	Area 1	control	C_IC_8	Vespula germanica	female	Vespinae	C_IC_8.3	Pichia bruneiensis	NA	NA	NA	Pichia	Pichiaceae	Saccharomycetales
370	2021	Alessandria	Area 1	control	C_ICH21_1	Vespa crabro	female	Vespinae	C_ICH21_1.1	Metschnikowia pulcherrima	NA	NA	NA	Metschnikowia	Metschnikowiaceae	Saccharomycetales
371	2021	Alessandria	Area 1	control	C_ICH21_1	Vespa crabro	female	Vespinae	C_ICH21_1.2	Metschnikowia sp	NA	NA	NA	Metschnikowia	Metschnikowiaceae	Saccharomycetales
372	2021	Alessandria	Area 1	control	C_ICH21_1	Vespa crabro	female	Vespinae	C_ICH21_1.3	Starmerella sp	NA	NA	NA	Starmerella	Saccharomycetales_incertae_sedis	Schizosaccharomycetales
373	2021	Alessandria	Area 1	control	C_ICH21_1	Vespa crabro	female	Vespinae	C_ICH21_1.4	Hanseniaspora uvarum	NA	Kloeckeraspora uvarum	NA	Hanseniaspora	Saccharomycodaceae	Saccharomycetales
374	2021	Alessandria	Area 1	control	C_ICH21_1	Vespa crabro	female	Vespinae	C_ICH21_1.5	Hanseniaspora uvarum	NA	Kloeckeraspora uvarum	NA	Hanseniaspora	Saccharomycodaceae	Saccharomycetales
375	2021	Alessandria	Area 1	control	C_ICH21_1	Vespa crabro	female	Vespinae	C_ICH21_1.6	Starmerella sp	NA	NA	NA	Starmerella	Saccharomycetales_incertae_sedis	Schizosaccharomycetales
376	2021	Alessandria	Area 1	control	C_ICH21_2	Vespa crabro	female	Vespinae	C_ICH21_2.1	Lachancea thermotolerans	Kluyveromyces thermotolerans	Zygosaccharomyces thermotolerans	NA	Lachancea	Saccharomycetaceae	Saccharomycetales
377	2021	Alessandria	Area 1	control	C_ICH21_2	Vespa crabro	female	Vespinae	C_ICH21_2.2	Hanseniaspora uvarum	NA	Kloeckeraspora uvarum	NA	Hanseniaspora	Saccharomycodaceae	Saccharomycetales
378	2021	Alessandria	Area 1	control	C_ICH21_2	Vespa crabro	female	Vespinae	C_ICH21_2.3	Hanseniaspora uvarum	NA	Kloeckeraspora uvarum	NA	Hanseniaspora	Saccharomycodaceae	Saccharomycetales
379	2021	Alessandria	Area 1	control	C_ICH21_2	Vespa crabro	female	Vespinae	C_ICH21_2.4	Metschnikowia sp	NA	NA	NA	Metschnikowia	Metschnikowiaceae	Saccharomycetales
380	2021	Alessandria	Area 1	control	C_ICH21_3	Vespa crabro	female	Vespinae	C_ICH21_3.1	Metschnikowia pulcherrima	NA	NA	NA	Metschnikowia	Metschnikowiaceae	Saccharomycetales
381	2021	Alessandria	Area 1	control	C_ICH21_3	Vespa crabro	female	Vespinae	C_ICH21_3.2	Starmerella sp	NA	NA	NA	Starmerella	Saccharomycetales_incertae_sedis	Schizosaccharomycetales
382	2021	Alessandria	Area 1	control	C_ICH21_3	Vespa crabro	female	Vespinae	C_ICH21_3.3	Metschnikowia pulcherrima	NA	NA	NA	Metschnikowia	Metschnikowiaceae	Saccharomycetales
383	2021	Alessandria	Area 1	control	C_ICH21_3	Vespa crabro	female	Vespinae	C_ICH21_3.4	Metschnikowia pulcherrima	NA	NA	NA	Metschnikowia	Metschnikowiaceae	Saccharomycetales
384	2021	Alessandria	Area 1	control	C_ICH21_3	Vespa crabro	female	Vespinae	C_ICH21_3.5	Hanseniaspora uvarum	NA	Kloeckeraspora uvarum	NA	Hanseniaspora	Saccharomycodaceae	Saccharomycetales
385	2021	Alessandria	Area 1	control	C_ICH21_3	Vespa crabro	female	Vespinae	C_ICH21_3.6	Starmerella sp	NA	NA	NA	Starmerella	Saccharomycetales_incertae_sedis	Schizosaccharomycetales
386	2021	Alessandria	Area 1	control	C_ICS21_06	Polistes dominulus	female	Polistinae	C_ICS21_06.1	Candida parapsilosis/zeylanoides	Mycocandida parapsilosis; Mycotorula parapsilopsis/Parendomyces zeylanoides; Azymocandida zeylanoides	Monilia parapsilosis/Monilia zeylanoides	Lodderomyces/Kurtzmaniella clade	Lodderomyces/Kurtzmaniella	Debaryomycetaceae	Saccharomycetales
387	2021	Alessandria	Area 1	control	C_ICS21_06	Polistes dominulus	female	Polistinae	C_ICS21_06.3	Zygotorulaspora florentina	NA	Zygosaccharomyces florentinus	NA	Zygotorulaspora	Saccharomycetaceae	Saccharomycetales
388	2020	Alessandria	Area 3	control	C_T_10	Polistes gallicus	female	Polistinae	C_T_10.1	Starmerella bacillaris	Torulopsis bacillaris; Cryptococcus bacillaris	Saccharomyces bacillaris	NA	Starmerella	Saccharomycetales_incertae_sedis	Schizosaccharomycetales
389	2020	Alessandria	Area 3	control	C_T_11	Polistes gallicus	female	Polistinae	C_T_11.1	Hanseniaspora uvarum	NA	Kloeckeraspora uvarum	NA	Hanseniaspora	Saccharomycodaceae	Saccharomycetales
390	2020	Alessandria	Area 3	control	C_T_11	Polistes gallicus	female	Polistinae	C_T_11.2	Hanseniaspora uvarum	NA	Kloeckeraspora uvarum	NA	Hanseniaspora	Saccharomycodaceae	Saccharomycetales
391	2020	Alessandria	Area 3	control	C_T_11	Polistes gallicus	female	Polistinae	C_T_11.3	Starmerella bacillaris	Torulopsis bacillaris; Cryptococcus bacillaris	Saccharomyces bacillaris	NA	Starmerella	Saccharomycetales_incertae_sedis	Schizosaccharomycetales
392	2020	Alessandria	Area 3	control	C_T_3	Polistes gallicus	female	Polistinae	C_T_3.1	Lachancea thermotolerans	Kluyveromyces thermotolerans	Zygosaccharomyces thermotolerans	NA	Lachancea	Saccharomycetaceae	Saccharomycetales
393	2020	Alessandria	Area 3	control	C_T_3	Polistes gallicus	female	Polistinae	C_T_3.2	Metschnikowia pulcherrima	NA	NA	NA	Metschnikowia	Metschnikowiaceae	Saccharomycetales
394	2020	Alessandria	Area 3	control	C_T_3	Polistes gallicus	female	Polistinae	C_T_3.4	Lachancea thermotolerans	Kluyveromyces thermotolerans	Zygosaccharomyces thermotolerans	NA	Lachancea	Saccharomycetaceae	Saccharomycetales
395	2020	Alessandria	Area 3	control	C_T_3	Polistes gallicus	female	Polistinae	C_T_3.5	Hanseniaspora uvarum	NA	Kloeckeraspora uvarum	NA	Hanseniaspora	Saccharomycodaceae	Saccharomycetales
396	2020	Alessandria	Area 3	control	C_T_5	Polistes gallicus	female	Polistinae	C_T_5.1	Pichia fermentans/kluyveri	Candida vanderwaltii	Torulopsis vanderwaltii	Wickerhamiella clade	Wickerhamiella	Trichomonascaceae	Saccharomycetales
397	2020	Alessandria	Area 3	control	C_T_5	Polistes gallicus	female	Polistinae	C_T_5.2	Hanseniaspora uvarum	NA	Kloeckeraspora uvarum	NA	Hanseniaspora	Saccharomycodaceae	Saccharomycetales
398	2020	Alessandria	Area 3	control	C_T_5	Polistes gallicus	female	Polistinae	C_T_5.3	Hanseniaspora uvarum	NA	Kloeckeraspora uvarum	NA	Hanseniaspora	Saccharomycodaceae	Saccharomycetales
399	2020	Alessandria	Area 3	control	C_T_6	Polistes gallicus	female	Polistinae	C_T_6.1	Pichia fermentans/kluyveri	NA	NA	NA	Pichia	Pichiaceae	Saccharomycetales
400	2020	Alessandria	Area 3	control	C_T_6	Polistes gallicus	female	Polistinae	C_T_6.2	Pichia fermentans/kluyveri	NA	NA	NA	Pichia	Pichiaceae	Saccharomycetales
401	2020	Alessandria	Area 3	control	C_T_6	Polistes gallicus	female	Polistinae	C_T_6.3	Pichia fermentans/kluyveri	NA	NA	NA	Pichia	Pichiaceae	Saccharomycetales
402	2020	Alessandria	Area 3	control	C_T_6	Polistes gallicus	female	Polistinae	C_T_6.4	Pichia fermentans/kluyveri	NA	NA	NA	Pichia	Pichiaceae	Saccharomycetales
403	2020	Alessandria	Area 3	control	C_T_7	Polistes gallicus	female	Polistinae	C_T_7.1	Metschnikowia sp	NA	NA	NA	Metschnikowia	Metschnikowiaceae	Saccharomycetales
404	2020	Alessandria	Area 3	control	C_T_7	Polistes gallicus	female	Polistinae	C_T_7.2	Tetrapisispora phaffii	Kluyveromyces phaffii	Fabospora phaffii	NA	Tetrapisispora	Saccharomycetaceae	Saccharomycetales
405	2020	Alessandria	Area 3	control	C_T_8	Polistes gallicus	female	Polistinae	C_T_8.2	Starmerella bacillaris	Torulopsis bacillaris; Cryptococcus bacillaris	Saccharomyces bacillaris	NA	Starmerella	Saccharomycetales_incertae_sedis	Schizosaccharomycetales
406	2020	Alessandria	Area 3	control	C_T_8	Polistes gallicus	female	Polistinae	C_T_8.3	Starmerella bacillaris	Torulopsis bacillaris; Cryptococcus bacillaris	Saccharomyces bacillaris	NA	Starmerella	Saccharomycetales_incertae_sedis	Schizosaccharomycetales
407	2020	Alessandria	Area 3	control	C_T_8	Polistes gallicus	female	Polistinae	C_T_8.4	Starmerella bacillaris	Torulopsis bacillaris; Cryptococcus bacillaris	Saccharomyces bacillaris	NA	Starmerella	Saccharomycetales_incertae_sedis	Schizosaccharomycetales
408	2021	Alessandria	Area 3	control	C_TH21_10	Vespula germanica	female	Vespinae	C_TH21_10.1	Starmerella bacillaris	Torulopsis bacillaris; Cryptococcus bacillaris	Saccharomyces bacillaris	NA	Starmerella	Saccharomycetales_incertae_sedis	Schizosaccharomycetales
409	2021	Alessandria	Area 3	control	C_TH21_10	Vespula germanica	female	Vespinae	C_TH21_10.2	Metschnikowia sp	NA	NA	NA	Metschnikowia	Metschnikowiaceae	Saccharomycetales
410	2021	Alessandria	Area 3	control	C_TH21_10	Vespula germanica	female	Vespinae	C_TH21_10.3	Metschnikowia sp	NA	NA	NA	Metschnikowia	Metschnikowiaceae	Saccharomycetales
411	2021	Alessandria	Area 3	control	C_TH21_10	Vespula germanica	female	Vespinae	C_TH21_10.4	Metschnikowia pulcherrima	NA	NA	NA	Metschnikowia	Metschnikowiaceae	Saccharomycetales
412	2021	Alessandria	Area 3	control	C_TH21_10	Vespula germanica	female	Vespinae	C_TH21_10.5	Starmerella sp	NA	NA	NA	Starmerella	Saccharomycetales_incertae_sedis	Schizosaccharomycetales
413	2021	Alessandria	Area 3	control	C_TH21_10	Vespula germanica	female	Vespinae	C_TH21_10.6	Metschnikowia pulcherrima	NA	NA	NA	Metschnikowia	Metschnikowiaceae	Saccharomycetales
414	2021	Alessandria	Area 3	control	C_TH21_10	Vespula germanica	female	Vespinae	C_TH21_10.7	Starmerella cellae	NA	Candida cellae	NA	Starmerella	Saccharomycetales_incertae_sedis	Schizosaccharomycetales
415	2021	Alessandria	Area 3	control	C_TH21_10	Vespula germanica	female	Vespinae	C_TH21_10.8	Metschnikowia pulcherrima	NA	NA	NA	Metschnikowia	Metschnikowiaceae	Saccharomycetales
416	2021	Alessandria	Area 3	control	C_TH21_12	Vespula germanica	female	Vespinae	C_TH21_12.1	Cryptococcus neoformans	Blastomyces neoformans; Debaryomyces neoformans; Lipomyces neoformans; Torula neoformans; Torulopsis neoformans	Saccharomyces neoformans	NA	Cryptococcus	Cryptococcaceae	Termellales
417	2021	Alessandria	Area 3	control	C_TH21_12	Vespula germanica	female	Vespinae	C_TH21_12.2	Hanseniaspora uvarum	NA	Kloeckeraspora uvarum	NA	Hanseniaspora	Saccharomycodaceae	Saccharomycetales
418	2021	Alessandria	Area 3	control	C_TH21_13	Vespula vulgaris	female	Vespinae	C_TH21_13.1	[Candida] oleophila	NA	Candida oleophila	Kurtzmaniella clade	Kurtzmaniella	Debaryomycetaceae	Saccharomycetales
419	2021	Alessandria	Area 3	control	C_TH21_13	Vespula vulgaris	female	Vespinae	C_TH21_13.2	Starmerella sp	NA	NA	NA	Starmerella	Saccharomycetales_incertae_sedis	Schizosaccharomycetales
420	2021	Alessandria	Area 3	control	C_TH21_13	Vespula vulgaris	female	Vespinae	C_TH21_13.3	Meyerozyma guilliermondii	Endomyces guilliermondii; Pichia gilliermondii; Yamadazyma guilliermondii	Pichia guilliermondii	NA	Meyerozyma	Debaryomycetaceae	Saccharomycetales
421	2021	Alessandria	Area 3	control	C_TH21_13	Vespula vulgaris	female	Vespinae	C_TH21_13.4	Starmerella cellae	NA	Candida cellae	NA	Starmerella	Saccharomycetales_incertae_sedis	Schizosaccharomycetales
422	2021	Alessandria	Area 3	control	C_TH21_14	Vespula germanica	female	Vespinae	C_TH21_14.1	Nakazawaea ishiwadae	NA	Candida ishiwadae	NA	Nakazawaea	Saccharomycetales_incertae_sedis	Saccharomycetales
423	2021	Alessandria	Area 3	control	C_TH21_14	Vespula germanica	female	Vespinae	C_TH21_14.2	Hanseniaspora uvarum	NA	Kloeckeraspora uvarum	NA	Hanseniaspora	Saccharomycodaceae	Saccharomycetales
424	2021	Alessandria	Area 3	control	C_TH21_14	Vespula germanica	female	Vespinae	C_TH21_14.3	Hanseniaspora uvarum	NA	Kloeckeraspora uvarum	NA	Hanseniaspora	Saccharomycodaceae	Saccharomycetales
425	2021	Alessandria	Area 3	control	C_TH21_14	Vespula germanica	female	Vespinae	C_TH21_14.4	Hanseniaspora uvarum	NA	Kloeckeraspora uvarum	NA	Hanseniaspora	Saccharomycodaceae	Saccharomycetales
426	2021	Alessandria	Area 3	control	C_TH21_15	Vespula germanica	female	Vespinae	C_TH21_15.1	Metschnikowia pulcherrima	NA	NA	NA	Metschnikowia	Metschnikowiaceae	Saccharomycetales
427	2021	Alessandria	Area 3	control	C_TH21_15	Vespula germanica	female	Vespinae	C_TH21_15.2	Starmerella sp	NA	NA	NA	Starmerella	Saccharomycetales_incertae_sedis	Schizosaccharomycetales
428	2021	Alessandria	Area 3	control	C_TH21_15	Vespula germanica	female	Vespinae	C_TH21_15.3	Hanseniaspora uvarum	NA	Kloeckeraspora uvarum	NA	Hanseniaspora	Saccharomycodaceae	Saccharomycetales
429	2021	Alessandria	Area 3	control	C_TH21_15	Vespula germanica	female	Vespinae	C_TH21_15.4	Meyerozyma guilliermondii	Endomyces guilliermondii; Pichia gilliermondii; Yamadazyma guilliermondii	Pichia guilliermondii	NA	Meyerozyma	Debaryomycetaceae	Saccharomycetales
430	2021	Alessandria	Area 3	control	C_TH21_17	Vespula germanica	female	Vespinae	C_TH21_17.1	Starmerella bacillaris	Torulopsis bacillaris; Cryptococcus bacillaris	Saccharomyces bacillaris	NA	Starmerella	Saccharomycetales_incertae_sedis	Schizosaccharomycetales
431	2021	Alessandria	Area 3	control	C_TH21_17	Vespula germanica	female	Vespinae	C_TH21_17.2	Nakazawaea ishiwadae	NA	Candida ishiwadae	NA	Nakazawaea	Saccharomycetales_incertae_sedis	Saccharomycetales
432	2021	Alessandria	Area 3	control	C_TH21_17	Vespula germanica	female	Vespinae	C_TH21_17.3	Nakazawaea ishiwadae	NA	Candida ishiwadae	NA	Nakazawaea	Saccharomycetales_incertae_sedis	Saccharomycetales
433	2021	Alessandria	Area 3	control	C_TH21_17	Vespula germanica	female	Vespinae	C_TH21_17.4	Wickerhamomyces anomalus	Endomyces anomalus; Hansenula anomala; Pichia anomala; Pichia anomalus; Willia anomala	Saccharomyces anomalus	NA	Wickerhamomyces	Phaffomycetaceae	Saccharomycetales
434	2021	Alessandria	Area 3	control	C_TH21_19	Vespula germanica	female	Vespinae	C_TH21_19.1	Aureobasidium pullulans	Aureobasidium pullulans subsp. pullulans; Aureobasidium pullulans var. pullulans	Dematium pullulans	NA	Aureobasidium	Dothioraceae	Dothideomycetes
435	2021	Alessandria	Area 3	control	C_TH21_19	Vespula germanica	female	Vespinae	C_TH21_19.2	[Candida] oleophila	NA	Candida oleophila	Kurtzmaniella clade	Kurtzmaniella	Debaryomycetaceae	Saccharomycetales
436	2021	Alessandria	Area 3	control	C_TH21_3	Vespula vulgaris	female	Vespinae	C_TH21_3.1	Hanseniaspora uvarum	NA	Kloeckeraspora uvarum	NA	Hanseniaspora	Saccharomycodaceae	Saccharomycetales
437	2021	Alessandria	Area 3	control	C_TH21_3	Vespula vulgaris	female	Vespinae	C_TH21_3.2	Starmerella cellae	NA	Candida cellae	NA	Starmerella	Saccharomycetales_incertae_sedis	Schizosaccharomycetales
438	2021	Alessandria	Area 3	control	C_TH21_3	Vespula vulgaris	female	Vespinae	C_TH21_3.3	Starmerella cellae	NA	Candida cellae	NA	Starmerella	Saccharomycetales_incertae_sedis	Schizosaccharomycetales
439	2021	Alessandria	Area 3	control	C_TH21_3	Vespula vulgaris	female	Vespinae	C_TH21_3.4	Metschnikowia pulcherrima	NA	NA	NA	Metschnikowia	Metschnikowiaceae	Saccharomycetales
440	2021	Alessandria	Area 3	control	C_TH21_4	Vespula germanica	female	Vespinae	C_TH21_4.2	Starmerella bacillaris	Torulopsis bacillaris; Cryptococcus bacillaris	Saccharomyces bacillaris	NA	Starmerella	Saccharomycetales_incertae_sedis	Schizosaccharomycetales
441	2021	Alessandria	Area 3	control	C_TH21_4	Vespula germanica	female	Vespinae	C_TH21_4.3	Hanseniaspora uvarum	NA	Kloeckeraspora uvarum	NA	Hanseniaspora	Saccharomycodaceae	Saccharomycetales
442	2021	Alessandria	Area 3	control	C_TH21_4	Vespula germanica	female	Vespinae	C_TH21_4.4	Hanseniaspora uvarum	NA	Kloeckeraspora uvarum	NA	Hanseniaspora	Saccharomycodaceae	Saccharomycetales
443	2021	Alessandria	Area 3	control	C_TH21_4	Vespula germanica	female	Vespinae	C_TH21_4.6	Metschnikowia sp	NA	NA	NA	Metschnikowia	Metschnikowiaceae	Saccharomycetales
444	2021	Alessandria	Area 3	control	C_TH21_6	Vespula germanica	female	Vespinae	C_TH21_6.1	Hanseniaspora uvarum	NA	Kloeckeraspora uvarum	NA	Hanseniaspora	Saccharomycodaceae	Saccharomycetales
445	2021	Alessandria	Area 3	control	C_TH21_6	Vespula germanica	female	Vespinae	C_TH21_6.2	Clavispora lusitaniae	NA	Candida lusitaniae	NA	Candida	Debaryomycetaceae	Saccharomycetales
446	2021	Alessandria	Area 3	control	C_TH21_6	Vespula germanica	female	Vespinae	C_TH21_6.3	Hanseniaspora uvarum	NA	Kloeckeraspora uvarum	NA	Hanseniaspora	Saccharomycodaceae	Saccharomycetales
447	2021	Alessandria	Area 3	control	C_TH21_6	Vespula germanica	female	Vespinae	C_TH21_6.4	Clavispora lusitaniae	NA	Candida lusitaniae	NA	Candida	Debaryomycetaceae	Saccharomycetales
448	2021	Alessandria	Area 3	control	C_TH21_7	Vespula vulgaris	female	Vespinae	C_TH21_7.1	Nakazawaea ishiwadae	NA	Candida ishiwadae	NA	Nakazawaea	Saccharomycetales_incertae_sedis	Saccharomycetales
449	2021	Alessandria	Area 3	control	C_TH21_7	Vespula vulgaris	female	Vespinae	C_TH21_7.2	Starmerella bacillaris	Torulopsis bacillaris; Cryptococcus bacillaris	Saccharomyces bacillaris	NA	Starmerella	Saccharomycetales_incertae_sedis	Schizosaccharomycetales
450	2021	Alessandria	Area 3	control	C_TH21_7	Vespula vulgaris	female	Vespinae	C_TH21_7.3	Clavispora lusitaniae	NA	Candida lusitaniae	NA	Candida	Debaryomycetaceae	Saccharomycetales
451	2021	Alessandria	Area 3	control	C_TH21_7	Vespula vulgaris	female	Vespinae	C_TH21_7.4	Hanseniaspora uvarum	NA	Kloeckeraspora uvarum	NA	Hanseniaspora	Saccharomycodaceae	Saccharomycetales
452	2021	Alessandria	Area 3	control	C_TH21_7	Vespula vulgaris	female	Vespinae	C_TH21_7.5	Starmerella bacillaris	Torulopsis bacillaris; Cryptococcus bacillaris	Saccharomyces bacillaris	NA	Starmerella	Saccharomycetales_incertae_sedis	Schizosaccharomycetales
453	2021	Alessandria	Area 3	control	C_TH21_7	Vespula vulgaris	female	Vespinae	C_TH21_7.6	Hanseniaspora uvarum	NA	Kloeckeraspora uvarum	NA	Hanseniaspora	Saccharomycodaceae	Saccharomycetales
454	2021	Alessandria	Area 3	control	C_TH21_8	Vespula germanica	female	Vespinae	C_TH21_8.3	Metschnikowia sp	NA	NA	NA	Metschnikowia	Metschnikowiaceae	Saccharomycetales
455	2021	Alessandria	Area 3	control	C_TH21_8	Vespula germanica	female	Vespinae	C_TH21_8.4	Metschnikowia sp	NA	NA	NA	Metschnikowia	Metschnikowiaceae	Saccharomycetales
456	2021	Alessandria	Area 3	control	C_TH21_9	Vespula germanica	female	Vespinae	C_TH21_9.1	Metschnikowia pulcherrima	NA	NA	NA	Metschnikowia	Metschnikowiaceae	Saccharomycetales
457	2021	Alessandria	Area 3	control	C_TH21_9	Vespula germanica	female	Vespinae	C_TH21_9.2	Metschnikowia sp	NA	NA	NA	Metschnikowia	Metschnikowiaceae	Saccharomycetales
458	2021	Alessandria	Area 3	control	C_TS21_2	Polistes dominulus	female	Polistinae	C_TS21_2.1	Aureobasidium pullulans	Issatchenkia terricola	NA	NA	Pichia	Pichiaceae	Saccharomycetales
459	2021	Alessandria	Area 3	control	C_TS21_2	Polistes dominulus	female	Polistinae	C_TS21_2.3	Aureobasidium pullulans	Issatchenkia terricola	NA	NA	Pichia	Pichiaceae	Saccharomycetales
460	2021	Alessandria	Area 3	control	C_TS21_2	Polistes dominulus	female	Polistinae	C_TS21_2.4	Aureobasidium pullulans	Issatchenkia terricola	NA	NA	Pichia	Pichiaceae	Saccharomycetales
461	2021	Alessandria	Area 3	control	C_TS21_2	Polistes dominulus	female	Polistinae	C_TS21_2.5	Zalaria obscura	NA	NA	NA	Zalaria	Zalariaceae	Dothideomycetes
462	2021	Alessandria	Area 3	control	C_TS21_2	Polistes dominulus	female	Polistinae	C_TS21_2.6	Aureobasidium pullulans	Issatchenkia terricola	NA	NA	Pichia	Pichiaceae	Saccharomycetales
463	2021	Alessandria	Area 3	control	C_TS21_5	Polistes dominulus	female	Polistinae	C_TS21_5.1	Metschnikowia sp	NA	NA	NA	Metschnikowia	Metschnikowiaceae	Saccharomycetales
464	2021	Alessandria	Area 3	control	C_TS21_5	Polistes dominulus	female	Polistinae	C_TS21_5.2	Metschnikowia sp	NA	NA	NA	Metschnikowia	Metschnikowiaceae	Saccharomycetales
465	2021	Alessandria	Area 3	control	C_TS21_9	Polistes dominulus	female	Polistinae	C_TS21_9.1	Aureobasidium pullulans	Issatchenkia terricola	NA	NA	Pichia	Pichiaceae	Saccharomycetales
466	2021	Alessandria	Area 3	control	C_TS21_9	Polistes dominulus	female	Polistinae	C_TS21_9.2	Aureobasidium pullulans	Issatchenkia terricola	NA	NA	Pichia	Pichiaceae	Saccharomycetales
467	2021	Alessandria	Area 3	control	C_TS21_9	Polistes dominulus	female	Polistinae	C_TS21_9.3	Aureobasidium pullulans	Issatchenkia terricola	NA	NA	Pichia	Pichiaceae	Saccharomycetales
468	2021	Alessandria	Area 3	control	C_TS21_9	Polistes dominulus	female	Polistinae	C_TS21_9.4	Aureobasidium pullulans	Issatchenkia terricola	NA	NA	Pichia	Pichiaceae	Saccharomycetales
1	2020	Alessandria	Area 1	wood	B_IC_1	Vespula vulgaris	female	Vespinae	B_IC_1.1	Metschnikowia pulcherrima	NA	NA	NA	Metschnikowia	Metschnikowiaceae	Saccharomycetales
2	2020	Alessandria	Area 1	wood	B_IC_1	Vespula vulgaris	female	Vespinae	B_IC_1.2	Metschnikowia pulcherrima	NA	NA	NA	Metschnikowia	Metschnikowiaceae	Saccharomycetales
3	2020	Alessandria	Area 1	wood	B_IC_1	Vespula vulgaris	female	Vespinae	B_IC_1.3	Metschnikowia pulcherrima	NA	NA	NA	Metschnikowia	Metschnikowiaceae	Saccharomycetales
4	2020	Alessandria	Area 1	wood	B_IC_1	Vespula vulgaris	female	Vespinae	B_IC_1.4	Metschnikowia pulcherrima	NA	NA	NA	Metschnikowia	Metschnikowiaceae	Saccharomycetales
5	2020	Alessandria	Area 1	wood	B_IC_10	Vespula germanica	female	Vespinae	B_IC_10.1	Hanseniaspora uvarum	NA	Kloeckeraspora uvarum	NA	Hanseniaspora	Saccharomycodaceae	Saccharomycetales
6	2020	Alessandria	Area 1	wood	B_IC_10	Vespula germanica	female	Vespinae	B_IC_10.2	Metschnikowia pulcherrima	NA	NA	NA	Metschnikowia	Metschnikowiaceae	Saccharomycetales
7	2020	Alessandria	Area 1	wood	B_IC_10	Vespula germanica	female	Vespinae	B_IC_10.3	Hanseniaspora uvarum	NA	Kloeckeraspora uvarum	NA	Hanseniaspora	Saccharomycodaceae	Saccharomycetales
8	2020	Alessandria	Area 1	wood	B_IC_10	Vespula germanica	female	Vespinae	B_IC_10.4	Hanseniaspora uvarum	NA	Kloeckeraspora uvarum	NA	Hanseniaspora	Saccharomycodaceae	Saccharomycetales
9	2020	Alessandria	Area 1	wood	B_IC_12	Polistes dominulus	female	Polistinae	B_IC_12.1	Metschnikowia sp	NA	NA	NA	Metschnikowia	Metschnikowiaceae	Saccharomycetales
10	2020	Alessandria	Area 1	wood	B_IC_12	Polistes dominulus	female	Polistinae	B_IC_12.2	Pichia fermentans/kluyveri	NA	NA	NA	Pichia	Pichiaceae	Saccharomycetales
11	2020	Alessandria	Area 1	wood	B_IC_13	Vespa crabro	female	Vespinae	B_IC_13.2	Pichia fermentans/kluyveri	NA	NA	NA	Pichia	Pichiaceae	Saccharomycetales
12	2020	Alessandria	Area 1	wood	B_IC_13	Vespa crabro	female	Vespinae	B_IC_13.3	Saccharomyces cerevisiae	NA	Mycoderma cerevisiae	NA	Saccharomyces	Saccharomycetaceae	Saccharomycetales
13	2020	Alessandria	Area 1	wood	B_IC_13	Vespa crabro	female	Vespinae	B_IC_13.4	Starmerella bacillaris	Torulopsis bacillaris; Cryptococcus bacillaris	Saccharomyces bacillaris	NA	Starmerella	Saccharomycetales_incertae_sedis	Schizosaccharomycetales
14	2020	Alessandria	Area 1	wood	B_IC_14	Polistes nimphus	female	Polistinae	B_IC_14.1	Pichia fermentans/kluyveri	NA	NA	NA	Pichia	Pichiaceae	Saccharomycetales
15	2020	Alessandria	Area 1	wood	B_IC_14	Polistes nimphus	female	Polistinae	B_IC_14.2	Starmerella bacillaris	Torulopsis bacillaris; Cryptococcus bacillaris	Saccharomyces bacillaris	NA	Starmerella	Saccharomycetales_incertae_sedis	Schizosaccharomycetales
16	2020	Alessandria	Area 1	wood	B_IC_14	Polistes nimphus	female	Polistinae	B_IC_14.3	Pichia fermentans/kluyveri	NA	NA	NA	Pichia	Pichiaceae	Saccharomycetales
17	2020	Alessandria	Area 1	wood	B_IC_14	Polistes nimphus	female	Polistinae	B_IC_14.4	Pichia fermentans/kluyveri	NA	NA	NA	Pichia	Pichiaceae	Saccharomycetales
18	2020	Alessandria	Area 1	wood	B_IC_14	Polistes nimphus	female	Polistinae	B_IC_14.5	Pichia fermentans/kluyveri	NA	NA	NA	Pichia	Pichiaceae	Saccharomycetales
19	2020	Alessandria	Area 1	wood	B_IC_14	Polistes nimphus	female	Polistinae	B_IC_14.6	Pichia fermentans/kluyveri	NA	NA	NA	Pichia	Pichiaceae	Saccharomycetales
20	2020	Alessandria	Area 1	wood	B_IC_16	Vespa crabro	female	Vespinae	B_IC_16.1	Pichia fermentans/kluyveri	NA	NA	NA	Pichia	Pichiaceae	Saccharomycetales
21	2020	Alessandria	Area 1	wood	B_IC_16	Vespa crabro	female	Vespinae	B_IC_16.2	Hanseniaspora uvarum	NA	Kloeckeraspora uvarum	NA	Hanseniaspora	Saccharomycodaceae	Saccharomycetales
22	2020	Alessandria	Area 1	wood	B_IC_16	Vespa crabro	female	Vespinae	B_IC_16.4	Pichia fermentans/kluyveri	NA	NA	NA	Pichia	Pichiaceae	Saccharomycetales
23	2020	Alessandria	Area 1	wood	B_IC_16	Vespa crabro	female	Vespinae	B_IC_16.5	Pichia fermentans/kluyveri	NA	NA	NA	Pichia	Pichiaceae	Saccharomycetales
24	2020	Alessandria	Area 1	wood	B_IC_17	Vespula germanica	female	Vespinae	B_IC_17.1	Pichia fermentans/kluyveri	NA	NA	NA	Pichia	Pichiaceae	Saccharomycetales
25	2020	Alessandria	Area 1	wood	B_IC_17	Vespula germanica	female	Vespinae	B_IC_17.2	Pichia fermentans/kluyveri	NA	NA	NA	Pichia	Pichiaceae	Saccharomycetales
26	2020	Alessandria	Area 1	wood	B_IC_17	Vespula germanica	female	Vespinae	B_IC_17.3	Pichia fermentans/kluyveri	NA	NA	NA	Pichia	Pichiaceae	Saccharomycetales
27	2020	Alessandria	Area 1	wood	B_IC_18	Vespula germanica	female	Vespinae	B_IC_18.1	Hanseniaspora uvarum	NA	Kloeckeraspora uvarum	NA	Hanseniaspora	Saccharomycodaceae	Saccharomycetales
28	2020	Alessandria	Area 1	wood	B_IC_18	Vespula germanica	female	Vespinae	B_IC_18.2	Hanseniaspora uvarum	NA	Kloeckeraspora uvarum	NA	Hanseniaspora	Saccharomycodaceae	Saccharomycetales
29	2020	Alessandria	Area 1	wood	B_IC_18	Vespula germanica	female	Vespinae	B_IC_18.3	Hanseniaspora uvarum	NA	Kloeckeraspora uvarum	NA	Hanseniaspora	Saccharomycodaceae	Saccharomycetales
30	2020	Alessandria	Area 1	wood	B_IC_18	Vespula germanica	female	Vespinae	B_IC_18.4	Hanseniaspora uvarum	NA	Kloeckeraspora uvarum	NA	Hanseniaspora	Saccharomycodaceae	Saccharomycetales
31	2020	Alessandria	Area 1	wood	B_IC_19	Vespa crabro	female	Vespinae	B_IC_19.2	Metschnikowia pulcherrima	NA	NA	NA	Metschnikowia	Metschnikowiaceae	Saccharomycetales
32	2020	Alessandria	Area 1	wood	B_IC_19	Vespa crabro	female	Vespinae	B_IC_19.4	Metschnikowia sp	NA	NA	NA	Metschnikowia	Metschnikowiaceae	Saccharomycetales
33	2020	Alessandria	Area 1	wood	B_IC_19	Vespa crabro	female	Vespinae	B_IC_19.5	Metschnikowia pulcherrima	NA	NA	NA	Metschnikowia	Metschnikowiaceae	Saccharomycetales
34	2020	Alessandria	Area 1	wood	B_IC_2	Vespa crabro	female	Vespinae	B_IC_2.2	Hanseniaspora uvarum	NA	Kloeckeraspora uvarum	NA	Hanseniaspora	Saccharomycodaceae	Saccharomycetales
35	2020	Alessandria	Area 1	wood	B_IC_2	Vespa crabro	female	Vespinae	B_IC_2.3	Saccharomycodes ludwigii	Saccharomycodes ludwigii var. ludwigii	Saccharomyces ludwigii	NA	Saccharomycodes	Saccharomycetaceae	Saccharomycetales
36	2020	Alessandria	Area 1	wood	B_IC_20	Polistes nimphus	female	Polistinae	B_IC_20.1	Pichia fermentans/kluyveri	NA	NA	NA	Pichia	Pichiaceae	Saccharomycetales
37	2020	Alessandria	Area 1	wood	B_IC_20	Polistes nimphus	female	Polistinae	B_IC_20.2	Hanseniaspora uvarum	NA	Kloeckeraspora uvarum	NA	Hanseniaspora	Saccharomycodaceae	Saccharomycetales
38	2020	Alessandria	Area 1	wood	B_IC_21	Polistes nimphus	female	Polistinae	B_IC_21.1	Metschnikowia pulcherrima	NA	NA	NA	Metschnikowia	Metschnikowiaceae	Saccharomycetales
39	2020	Alessandria	Area 1	wood	B_IC_21	Polistes nimphus	female	Polistinae	B_IC_21.2	Hanseniaspora uvarum	NA	Kloeckeraspora uvarum	NA	Hanseniaspora	Saccharomycodaceae	Saccharomycetales
40	2020	Alessandria	Area 1	wood	B_IC_21	Polistes nimphus	female	Polistinae	B_IC_21.3	Metschnikowia pulcherrima	NA	NA	NA	Metschnikowia	Metschnikowiaceae	Saccharomycetales
41	2020	Alessandria	Area 1	wood	B_IC_21	Polistes nimphus	female	Polistinae	B_IC_21.4	Metschnikowia pulcherrima	NA	NA	NA	Metschnikowia	Metschnikowiaceae	Saccharomycetales
42	2020	Alessandria	Area 1	wood	B_IC_3	Polistes nimphus	female	Polistinae	B_IC_3.1	Metschnikowia pulcherrima	NA	NA	NA	Metschnikowia	Metschnikowiaceae	Saccharomycetales
43	2020	Alessandria	Area 1	wood	B_IC_3	Polistes nimphus	female	Polistinae	B_IC_3.2	Metschnikowia pulcherrima	NA	NA	NA	Metschnikowia	Metschnikowiaceae	Saccharomycetales
44	2020	Alessandria	Area 1	wood	B_IC_4	Vespa crabro	female	Vespinae	B_IC_4.1	Pichia kluyveri	NA	NA	NA	Pichia	Pichiaceae	Saccharomycetales
45	2020	Alessandria	Area 1	wood	B_IC_4	Vespa crabro	female	Vespinae	B_IC_4.2	Hanseniaspora uvarum	NA	Kloeckeraspora uvarum	NA	Hanseniaspora	Saccharomycodaceae	Saccharomycetales
46	2020	Alessandria	Area 1	wood	B_IC_4	Vespa crabro	female	Vespinae	B_IC_4.3	Hanseniaspora uvarum	NA	Kloeckeraspora uvarum	NA	Hanseniaspora	Saccharomycodaceae	Saccharomycetales
47	2020	Alessandria	Area 1	wood	B_IC_4	Vespa crabro	female	Vespinae	B_IC_4.4	Zygosaccharomyces bailii	Torulaspora bailii; Zygosaccharomyces bailii var. bailii; Saccharomyces bailii var. bailii	Saccharomyces bailii	NA	Zygosaccharomyces	Saccharomycetaceae	Saccharomycetales
48	2020	Alessandria	Area 1	wood	B_IC_4	Vespa crabro	female	Vespinae	B_IC_4.5	Starmerella bacillaris	Torulopsis bacillaris; Cryptococcus bacillaris	Saccharomyces bacillaris	NA	Starmerella	Saccharomycetales_incertae_sedis	Schizosaccharomycetales
49	2020	Alessandria	Area 1	wood	B_IC_5	Polistes dominulus	female	Polistinae	B_IC_5.1	Metschnikowia pulcherrima	NA	NA	NA	Metschnikowia	Metschnikowiaceae	Saccharomycetales
50	2020	Alessandria	Area 1	wood	B_IC_5	Polistes dominulus	female	Polistinae	B_IC_5.2	Metschnikowia pulcherrima	NA	NA	NA	Metschnikowia	Metschnikowiaceae	Saccharomycetales
51	2020	Alessandria	Area 1	wood	B_IC_5	Polistes dominulus	female	Polistinae	B_IC_5.3	Metschnikowia pulcherrima	NA	NA	NA	Metschnikowia	Metschnikowiaceae	Saccharomycetales
52	2020	Alessandria	Area 1	wood	B_IC_5	Polistes dominulus	female	Polistinae	B_IC_5.4	Metschnikowia pulcherrima	NA	NA	NA	Metschnikowia	Metschnikowiaceae	Saccharomycetales
53	2020	Alessandria	Area 1	wood	B_IC_6	Vespa crabro	female	Vespinae	B_IC_6.1	Metschnikowia pulcherrima	NA	NA	NA	Metschnikowia	Metschnikowiaceae	Saccharomycetales
54	2020	Alessandria	Area 1	wood	B_IC_6	Vespa crabro	female	Vespinae	B_IC_6.2	Saccharomyces cerevisiae	NA	Mycoderma cerevisiae	NA	Saccharomyces	Saccharomycetaceae	Saccharomycetales
55	2020	Alessandria	Area 1	wood	B_IC_6	Vespa crabro	female	Vespinae	B_IC_6.3	Metschnikowia pulcherrima	NA	NA	NA	Metschnikowia	Metschnikowiaceae	Saccharomycetales
56	2020	Alessandria	Area 1	wood	B_IC_6	Vespa crabro	female	Vespinae	B_IC_6.4	Wickerhamomyces anomalus	Endomyces anomalus; Hansenula anomala; Pichia anomala; Pichia anomalus; Willia anomala	Saccharomyces anomalus	NA	Wickerhamomyces	Phaffomycetaceae	Saccharomycetales
57	2020	Alessandria	Area 1	wood	B_IC_6	Vespa crabro	female	Vespinae	B_IC_6.5	Ambrosiozyma angophorae	NA	Pichia angophorae	NA	Ambrosiozyma	Saccharomycetales_incertae_sedis	Saccharomycetales
58	2020	Alessandria	Area 1	wood	B_IC_6	Vespa crabro	female	Vespinae	B_IC_6.6	Wickerhamomyces anomalus	Endomyces anomalus; Hansenula anomala; Pichia anomala; Pichia anomalus; Willia anomala	Saccharomyces anomalus	NA	Wickerhamomyces	Phaffomycetaceae	Saccharomycetales
59	2020	Alessandria	Area 1	wood	B_IC_7	Vespa crabro	female	Vespinae	B_IC_7.2	[Candida] zeylanoides	Parendomyces zeylanoides ;Azymocandida zeylanoides	Monilia zeylanoides	Kurtzmaniella clade	Kurtzmaniella	Debaryomycetaceae	Saccharomycetales
60	2020	Alessandria	Area 1	wood	B_IC_7	Vespa crabro	female	Vespinae	B_IC_7.3	[Candida] zeylanoides	Parendomyces zeylanoides ;Azymocandida zeylanoides	Monilia zeylanoides	Kurtzmaniella clade	Kurtzmaniella	Debaryomycetaceae	Saccharomycetales
61	2020	Alessandria	Area 1	wood	B_IC_7	Vespa crabro	female	Vespinae	B_IC_7.4	[Candida] zeylanoides	Parendomyces zeylanoides ;Azymocandida zeylanoides	Monilia zeylanoides	Kurtzmaniella clade	Kurtzmaniella	Debaryomycetaceae	Saccharomycetales
62	2020	Alessandria	Area 1	wood	B_IC_7	Vespa crabro	female	Vespinae	B_IC_7.5	Ambrosiozyma angophorae	NA	Pichia angophorae	NA	Ambrosiozyma	Saccharomycetales_incertae_sedis	Saccharomycetales
63	2020	Alessandria	Area 1	wood	B_IC_8	Polistes nimphus	female	Polistinae	B_IC_8.1	Starmerella bacillaris	Torulopsis bacillaris; Cryptococcus bacillaris	Saccharomyces bacillaris	NA	Starmerella	Saccharomycetales_incertae_sedis	Schizosaccharomycetales
64	2020	Alessandria	Area 1	wood	B_IC_8	Polistes nimphus	female	Polistinae	B_IC_8.2	Hanseniaspora valbyensis	NA	NA	NA	Hanseniaspora	Saccharomycodaceae	Saccharomycetales
65	2020	Alessandria	Area 1	wood	B_IC_8	Polistes nimphus	female	Polistinae	B_IC_8.3	Starmerella magnoliae	Candida magnoliae	Torulopsis magnoliae	NA	Candida	Debaryomycetaceae	Saccharomycetales
66	2020	Alessandria	Area 1	wood	B_IC_9	Vespa crabro	female	Vespinae	B_IC_9.1	Metschnikowia pulcherrima	NA	NA	NA	Metschnikowia	Metschnikowiaceae	Saccharomycetales
67	2020	Alessandria	Area 1	wood	B_IC_9	Vespa crabro	female	Vespinae	B_IC_9.2	Starmerella bacillaris	Torulopsis bacillaris; Cryptococcus bacillaris	Saccharomyces bacillaris	NA	Starmerella	Saccharomycetales_incertae_sedis	Schizosaccharomycetales
68	2020	Alessandria	Area 1	wood	B_IC_9	Vespa crabro	female	Vespinae	B_IC_9.3	Saccharomycodes ludwigii	Saccharomycodes ludwigii var. ludwigii	Saccharomyces ludwigii	NA	Saccharomycodes	Saccharomycetaceae	Saccharomycetales
69	2020	Alessandria	Area 1	wood	B_IC_9	Vespa crabro	female	Vespinae	B_IC_9.4	Starmerella bacillaris	Torulopsis bacillaris; Cryptococcus bacillaris	Saccharomyces bacillaris	NA	Starmerella	Saccharomycetales_incertae_sedis	Schizosaccharomycetales
70	2020	Alessandria	Area 1	wood	B_IC_9	Vespa crabro	female	Vespinae	B_IC_9.5	Metschnikowia sp	NA	NA	NA	Metschnikowia	Metschnikowiaceae	Saccharomycetales
71	2020	Alessandria	Area 1	wood	B_IC_9	Vespa crabro	female	Vespinae	B_IC_9.6	Pichia kudriavzevii	Mycocandida parapsilosis; Mycotorula parapsilopsis	Monilia parapsilosis	Lodderomyces clade	Lodderomyces	Debaryomycetaceae	Saccharomycetales
72	2021	Alessandria	Area 1	wood	B_ICH21_01	Vespa crabro	female	Polistinae	B_ICH21_1.1	Starmerella cellae	NA	Candida cellae	NA	Starmerella	Saccharomycetales_incertae_sedis	Schizosaccharomycetales
73	2021	Alessandria	Area 1	wood	B_ICH21_01	Vespa crabro	female	Polistinae	B_ICH21_1.2	Starmerella sp	NA	NA	NA	Starmerella	Saccharomycetales_incertae_sedis	Schizosaccharomycetales
74	2021	Alessandria	Area 1	wood	B_ICH21_01	Vespa crabro	female	Polistinae	B_ICH21_1.5	Starmerella sp	NA	NA	NA	Starmerella	Saccharomycetales_incertae_sedis	Schizosaccharomycetales
75	2021	Alessandria	Area 1	wood	B_ICH21_10	Polistes gallicus	female	Polistinae	B_ICH21_10.1	Starmerella cellae	NA	Candida cellae	NA	Starmerella	Saccharomycetales_incertae_sedis	Schizosaccharomycetales
76	2021	Alessandria	Area 1	wood	B_ICH21_10	Polistes gallicus	female	Polistinae	B_ICH21_10.2	Starmerella cellae	NA	Candida cellae	NA	Starmerella	Saccharomycetales_incertae_sedis	Schizosaccharomycetales
77	2021	Alessandria	Area 1	wood	B_ICH21_12	Polistes dominulus	female	Polistinae	B_ICH21_12.1	Starmerella cellae	NA	Candida cellae	NA	Starmerella	Saccharomycetales_incertae_sedis	Schizosaccharomycetales
78	2021	Alessandria	Area 1	wood	B_ICH21_12	Polistes dominulus	female	Polistinae	B_ICH21_12.2	Starmerella cellae	NA	Candida cellae	NA	Starmerella	Saccharomycetales_incertae_sedis	Schizosaccharomycetales
79	2021	Alessandria	Area 1	wood	B_ICH21_14	Polistes dominulus	female	Polistinae	B_ICH21_14.1	Starmerella cellae	NA	Candida cellae	NA	Starmerella	Saccharomycetales_incertae_sedis	Schizosaccharomycetales
80	2021	Alessandria	Area 1	wood	B_ICH21_15	Polistes dominulus	female	Polistinae	B_ICH21_15.1	Metschnikowia pulcherrima	NA	NA	NA	Metschnikowia	Metschnikowiaceae	Saccharomycetales
81	2021	Alessandria	Area 1	wood	B_ICH21_15	Polistes dominulus	female	Polistinae	B_ICH21_15.2	Metschnikowia pulcherrima	NA	NA	NA	Metschnikowia	Metschnikowiaceae	Saccharomycetales
82	2021	Alessandria	Area 1	wood	B_ICH21_16	Polistes dominulus	female	Polistinae	B_ICH21_16.1	Starmerella bacillaris	Torulopsis bacillaris; Cryptococcus bacillaris	Saccharomyces bacillaris	NA	Starmerella	Saccharomycetales_incertae_sedis	Schizosaccharomycetales
83	2021	Alessandria	Area 1	wood	B_ICH21_16	Polistes dominulus	female	Polistinae	B_ICH21_16.2	Starmerella bacillaris	Torulopsis bacillaris; Cryptococcus bacillaris	Saccharomyces bacillaris	NA	Starmerella	Saccharomycetales_incertae_sedis	Schizosaccharomycetales
84	2021	Alessandria	Area 1	wood	B_ICH21_17	Polistes gallicus	female	Polistinae	B_ICH21_17.1	Starmerella sp	NA	NA	NA	Starmerella	Saccharomycetales_incertae_sedis	Schizosaccharomycetales
85	2021	Alessandria	Area 1	wood	B_ICH21_17	Polistes gallicus	female	Polistinae	B_ICH21_17.2	Starmerella bacillaris	Torulopsis bacillaris; Cryptococcus bacillaris	Saccharomyces bacillaris	NA	Starmerella	Saccharomycetales_incertae_sedis	Schizosaccharomycetales
86	2021	Alessandria	Area 1	wood	B_ICH21_02	Vespa crabro	female	Polistinae	B_ICH21_2.1	Lachancea thermotolerans	Kluyveromyces thermotolerans	Zygosaccharomyces thermotolerans	NA	Lachancea	Saccharomycetaceae	Saccharomycetales
87	2021	Alessandria	Area 1	wood	B_ICH21_02	Vespa crabro	female	Polistinae	B_ICH21_2.2	Candida sp	NA	NA	NA	Candida	Debaryomycetaceae	Saccharomycetales
88	2021	Alessandria	Area 1	wood	B_ICH21_20	Vespula vulgaris	female	Vespinae	B_ICH21_20.1	Metschnikowia sp	NA	NA	NA	Metschnikowia	Metschnikowiaceae	Saccharomycetales
89	2021	Alessandria	Area 1	wood	B_ICH21_20	Vespula vulgaris	female	Vespinae	B_ICH21_20.2	Metschnikowia pulcherrima	NA	NA	NA	Metschnikowia	Metschnikowiaceae	Saccharomycetales
90	2021	Alessandria	Area 1	wood	B_ICH21_20	Vespula vulgaris	female	Vespinae	B_ICH21_20.3	Metschnikowia pulcherrima	NA	NA	NA	Metschnikowia	Metschnikowiaceae	Saccharomycetales
91	2021	Alessandria	Area 1	wood	B_ICH21_20	Vespula vulgaris	female	Vespinae	B_ICH21_20.4	Metschnikowia pulcherrima	NA	NA	NA	Metschnikowia	Metschnikowiaceae	Saccharomycetales
92	2021	Alessandria	Area 1	wood	B_ICH21_23	Vespula vulgaris	female	Vespinae	B_ICH21_23.1	Starmerella cellae	NA	Candida cellae	NA	Starmerella	Saccharomycetales_incertae_sedis	Schizosaccharomycetales
93	2021	Alessandria	Area 1	wood	B_ICH21_23	Vespula vulgaris	female	Vespinae	B_ICH21_23.2	Starmerella cellae	NA	Candida cellae	NA	Starmerella	Saccharomycetales_incertae_sedis	Schizosaccharomycetales
94	2021	Alessandria	Area 1	wood	B_ICH21_23	Vespula vulgaris	female	Vespinae	B_ICH21_23.3	Hanseniaspora uvarum	NA	Kloeckeraspora uvarum	NA	Hanseniaspora	Saccharomycodaceae	Saccharomycetales
95	2021	Alessandria	Area 1	wood	B_ICH21_26	Vespula germanica	female	Vespinae	B_ICH21_26.1	Nakazawaea ishiwadae	NA	Candida ishiwadae	NA	Nakazawaea	Saccharomycetales_incertae_sedis	Saccharomycetales
96	2021	Alessandria	Area 1	wood	B_ICH21_26	Vespula germanica	female	Vespinae	B_ICH21_26.2	Hanseniaspora uvarum	NA	Kloeckeraspora uvarum	NA	Hanseniaspora	Saccharomycodaceae	Saccharomycetales
97	2021	Alessandria	Area 1	wood	B_ICH21_26	Vespula germanica	female	Vespinae	B_ICH21_26.3	Hanseniaspora uvarum	NA	Kloeckeraspora uvarum	NA	Hanseniaspora	Saccharomycodaceae	Saccharomycetales
98	2021	Alessandria	Area 1	wood	B_ICH21_26	Vespula germanica	female	Vespinae	B_ICH21_26.4	Nakazawaea ishiwadae	NA	Candida ishiwadae	NA	Nakazawaea	Saccharomycetales_incertae_sedis	Saccharomycetales
99	2021	Alessandria	Area 1	wood	B_ICH21_03	Vespa crabro	female	Polistinae	B_ICH21_3.2	Starmerella bacillaris	Torulopsis bacillaris; Cryptococcus bacillaris	Saccharomyces bacillaris	NA	Starmerella	Saccharomycetales_incertae_sedis	Schizosaccharomycetales
100	2021	Alessandria	Area 1	wood	B_ICH21_03	Vespa crabro	female	Polistinae	B_ICH21_3.4	Starmerella bacillaris	Torulopsis bacillaris; Cryptococcus bacillaris	Saccharomyces bacillaris	NA	Starmerella	Saccharomycetales_incertae_sedis	Schizosaccharomycetales
101	2021	Alessandria	Area 1	wood	B_ICH21_03	Vespa crabro	female	Polistinae	B_ICH21_3.5	[Candida] oleophila	NA	Candida oleophila	Kurtzmaniella clade	Kurtzmaniella	Debaryomycetaceae	Saccharomycetales
102	2021	Alessandria	Area 1	wood	B_ICH21_04	Vespa crabro	female	Polistinae	B_ICH21_4.1	Starmerella cellae	NA	Candida cellae	NA	Starmerella	Saccharomycetales_incertae_sedis	Schizosaccharomycetales
103	2021	Alessandria	Area 1	wood	B_ICS21_01	Polistes dominulus	female	Polistinae	B_ICS21_01.1	Starmerella magnoliae	Candida magnoliae	Torulopsis magnoliae	NA	Candida	Debaryomycetaceae	Saccharomycetales
104	2021	Alessandria	Area 1	wood	B_ICS21_01	Polistes dominulus	female	Polistinae	B_ICS21_01.2	Candida parapsilosis/zeylanoides	Mycocandida parapsilosis; Mycotorula parapsilopsis/Parendomyces zeylanoides; Azymocandida zeylanoides	Monilia parapsilosis/Monilia zeylanoides	Lodderomyces/Kurtzmaniella clade	Lodderomyces/Kurtzmaniella	Debaryomycetaceae	Saccharomycetales
105	2021	Alessandria	Area 1	wood	B_ICS21_01	Polistes dominulus	female	Polistinae	B_ICS21_01.4	Aureobasidium pullulans	Aureobasidium pullulans subsp. pullulans; Aureobasidium pullulans var. pullulans	Dematium pullulans	NA	Aureobasidium	Dothioraceae	Dothideomycetes
106	2021	Alessandria	Area 1	wood	B_ICS21_02	Polistes dominulus	female	Polistinae	B_ICS21_02.1	Trigonopsis vinaria	NA	Candida vinaria	NA	Trigonopsis	Trigonopsidaceae	Saccharomycetales
107	2021	Alessandria	Area 1	wood	B_ICS21_02	Polistes dominulus	female	Polistinae	B_ICS21_02.2	Candida maltosa	NA	NA	Lodderomyces clade	Lodderomyces	Debaryomycetaceae	Saccharomycetales
108	2021	Alessandria	Area 1	wood	B_ICS21_02	Polistes dominulus	female	Polistinae	B_ICS21_02.4	Starmerella magnoliae	Candida magnoliae	Torulopsis magnoliae	NA	Candida	Debaryomycetaceae	Saccharomycetales
109	2021	Alessandria	Area 1	wood	B_ICS21_03	Polistes dominulus	female	Polistinae	B_ICS21_03.1	Aureobasidium pullulans	Aureobasidium pullulans subsp. pullulans; Aureobasidium pullulans var. pullulans	Dematium pullulans	NA	Aureobasidium	Dothioraceae	Dothideomycetes
110	2021	Alessandria	Area 1	wood	B_ICS21_03	Polistes dominulus	female	Polistinae	B_ICS21_03.2	Aureobasidium pullulans	Aureobasidium pullulans subsp. pullulans; Aureobasidium pullulans var. pullulans	Dematium pullulans	NA	Aureobasidium	Dothioraceae	Dothideomycetes
111	2021	Alessandria	Area 1	wood	B_ICS21_06	Polistes dominulus	female	Polistinae	B_ICS21_06.1	Aureobasidium pullulans	Aureobasidium pullulans subsp. pullulans; Aureobasidium pullulans var. pullulans	Dematium pullulans	NA	Aureobasidium	Dothioraceae	Dothideomycetes
112	2021	Alessandria	Area 1	wood	B_ICS21_08	Polistes dominulus	female	Polistinae	B_ICS21_08.1	Aureobasidium pullulans	Aureobasidium pullulans subsp. pullulans; Aureobasidium pullulans var. pullulans	Dematium pullulans	NA	Aureobasidium	Dothioraceae	Dothideomycetes
113	2021	Alessandria	Area 1	wood	B_ICS21_08	Polistes dominulus	female	Polistinae	B_ICS21_08.4	Aureobasidium pullulans	Aureobasidium pullulans subsp. pullulans; Aureobasidium pullulans var. pullulans	Dematium pullulans	NA	Aureobasidium	Dothioraceae	Dothideomycetes
114	2021	Alessandria	Area 1	wood	B_ICS21_13	Polistes dominulus	female	Polistinae	B_ICS21_13.3	Aureobasidium pullulans	Aureobasidium pullulans subsp. pullulans; Aureobasidium pullulans var. pullulans	Dematium pullulans	NA	Aureobasidium	Dothioraceae	Dothideomycetes
115	2021	Alessandria	Area 1	wood	B_ICS21_15	Polistes nimphus	female	Polistinae	B_ICS21_15.1	Aureobasidium pullulans	Aureobasidium pullulans subsp. pullulans; Aureobasidium pullulans var. pullulans	Dematium pullulans	NA	Aureobasidium	Dothioraceae	Dothideomycetes
116	2021	Alessandria	Area 1	wood	B_ICS21_15	Polistes nimphus	female	Polistinae	B_ICS21_15.2	Aureobasidium pullulans	Aureobasidium pullulans subsp. pullulans; Aureobasidium pullulans var. pullulans	Dematium pullulans	NA	Aureobasidium	Dothioraceae	Dothideomycetes
117	2021	Alessandria	Area 1	wood	B_ICS21_15	Polistes nimphus	female	Polistinae	B_ICS21_15.3	Aureobasidium pullulans	Aureobasidium pullulans subsp. pullulans; Aureobasidium pullulans var. pullulans	Dematium pullulans	NA	Aureobasidium	Dothioraceae	Dothideomycetes
118	2021	Alessandria	Area 1	wood	B_ICS21_15	Polistes nimphus	female	Polistinae	B_ICS21_15.4	Aureobasidium pullulans	Aureobasidium pullulans subsp. pullulans; Aureobasidium pullulans var. pullulans	Dematium pullulans	NA	Aureobasidium	Dothioraceae	Dothideomycetes
119	2021	Alessandria	Area 1	wood	B_ICS21_15	Polistes nimphus	female	Polistinae	B_ICS21_15.5	Aureobasidium pullulans	Aureobasidium pullulans subsp. pullulans; Aureobasidium pullulans var. pullulans	Dematium pullulans	NA	Aureobasidium	Dothioraceae	Dothideomycetes
120	2021	Alessandria	Area 1	wood	B_ICS21_15	Polistes nimphus	female	Polistinae	B_ICS21_15.6	Aureobasidium pullulans	Aureobasidium pullulans subsp. pullulans; Aureobasidium pullulans var. pullulans	Dematium pullulans	NA	Aureobasidium	Dothioraceae	Dothideomycetes
121	2020	Cuneo	Area 2	wood	B_R_1	Vespa crabro	female	Vespinae	B_R_1.1	Pichia fermentans/kluyveri	NA	NA	NA	Pichia	Pichiaceae	Saccharomycetales
122	2020	Cuneo	Area 2	wood	B_R_1	Vespa crabro	female	Vespinae	B_R_1.2	Pichia fermentans/kluyveri	NA	NA	NA	Pichia	Pichiaceae	Saccharomycetales
123	2020	Cuneo	Area 2	wood	B_R_1	Vespa crabro	female	Vespinae	B_R_1.3	Pichia fermentans/kluyveri	NA	NA	NA	Pichia	Pichiaceae	Saccharomycetales
124	2020	Cuneo	Area 2	wood	B_R_4	Vespula vulgaris	female	Vespinae	B_R_4.1	Pichia kluyveri	NA	NA	NA	Pichia	Pichiaceae	Saccharomycetales
125	2020	Cuneo	Area 2	wood	B_R_4	Vespula vulgaris	female	Vespinae	B_R_4.2	Pichia kluyveri	NA	NA	NA	Pichia	Pichiaceae	Saccharomycetales
126	2020	Cuneo	Area 2	wood	B_R_7	Vespula vulgaris	female	Vespinae	B_R_7.1	Meyerozyma guilliermondii	Endomyces guilliermondii; Pichia gilliermondii; Yamadazyma guilliermondii	Pichia guilliermondii	NA	Meyerozyma	Debaryomycetaceae	Saccharomycetales
127	2020	Cuneo	Area 2	wood	B_R_7	Vespula vulgaris	female	Vespinae	B_R_7.3	Meyerozyma guilliermondii	Endomyces guilliermondii; Pichia gilliermondii; Yamadazyma guilliermondii	Pichia guilliermondii	NA	Meyerozyma	Debaryomycetaceae	Saccharomycetales
128	2020	Cuneo	Area 2	wood	B_R_7	Vespula vulgaris	female	Vespinae	B_R_7.4	Meyerozyma guilliermondii	Endomyces guilliermondii; Pichia gilliermondii; Yamadazyma guilliermondii	Pichia guilliermondii	NA	Meyerozyma	Debaryomycetaceae	Saccharomycetales
129	2020	Cuneo	Area 2	wood	B_R_8	Polistes gallicus	female	Polistinae	B_R_8.1	Meyerozyma guilliermondii	Endomyces guilliermondii; Pichia gilliermondii; Yamadazyma guilliermondii	Pichia guilliermondii	NA	Meyerozyma	Debaryomycetaceae	Saccharomycetales
130	2020	Cuneo	Area 2	wood	B_R_8	Polistes gallicus	female	Polistinae	B_R_8.2	Meyerozyma guilliermondii	Endomyces guilliermondii; Pichia gilliermondii; Yamadazyma guilliermondii	Pichia guilliermondii	NA	Meyerozyma	Debaryomycetaceae	Saccharomycetales
131	2020	Cuneo	Area 2	wood	B_R_8	Polistes gallicus	female	Polistinae	B_R_8.3	Starmerella sp	NA	NA	NA	Starmerella	Saccharomycetales_incertae_sedis	Schizosaccharomycetales
132	2020	Cuneo	Area 2	wood	B_R_8	Polistes gallicus	female	Polistinae	B_R_8.4	Starmerella sp	NA	NA	NA	Starmerella	Saccharomycetales_incertae_sedis	Schizosaccharomycetales
133	2020	Cuneo	Area 2	wood	B_R_8	Polistes gallicus	female	Polistinae	B_R_8.5	Starmerella sp	NA	NA	NA	Starmerella	Saccharomycetales_incertae_sedis	Schizosaccharomycetales
134	2021	Cuneo	Area 2	wood	B_RH21_10	Polistes dominulus	female	Polistinae	B_RH21_10.1	Metschnikowia pulcherrima	NA	NA	NA	Metschnikowia	Metschnikowiaceae	Saccharomycetales
135	2021	Cuneo	Area 2	wood	B_RH21_10	Polistes dominulus	female	Polistinae	B_RH21_10.2	Metschnikowia pulcherrima	NA	NA	NA	Metschnikowia	Metschnikowiaceae	Saccharomycetales
136	2021	Cuneo	Area 2	wood	B_RH21_12	Polistes dominulus	female	Polistinae	B_RH21_12.1	Hanseniaspora uvarum	NA	Kloeckeraspora uvarum	NA	Hanseniaspora	Saccharomycodaceae	Saccharomycetales
137	2021	Cuneo	Area 2	wood	B_RH21_12	Polistes dominulus	female	Polistinae	B_RH21_12.2	Nakazawaea ishiwadae	NA	Candida ishiwadae	NA	Nakazawaea	Saccharomycetales_incertae_sedis	Saccharomycetales
138	2021	Cuneo	Area 2	wood	B_RH21_05	Polistes dominulus	female	Polistinae	B_RH21_5.1	Hanseniaspora uvarum	NA	Kloeckeraspora uvarum	NA	Hanseniaspora	Saccharomycodaceae	Saccharomycetales
139	2021	Cuneo	Area 2	wood	B_RH21_05	Polistes dominulus	female	Polistinae	B_RH21_5.2	Hanseniaspora uvarum	NA	Kloeckeraspora uvarum	NA	Hanseniaspora	Saccharomycodaceae	Saccharomycetales
140	2021	Cuneo	Area 2	wood	B_RH21_07	Polistes dominulus	female	Polistinae	B_RH21_7.1	Metschnikowia pulcherrima	NA	NA	NA	Metschnikowia	Metschnikowiaceae	Saccharomycetales
141	2021	Cuneo	Area 2	wood	B_RH21_07	Polistes dominulus	female	Polistinae	B_RH21_7.2	Metschnikowia pulcherrima	NA	NA	NA	Metschnikowia	Metschnikowiaceae	Saccharomycetales
142	2021	Cuneo	Area 2	wood	B_RH21_08	Polistes dominulus	female	Polistinae	B_RH21_8.1	Starmerella cellae	NA	Candida cellae	NA	Starmerella	Saccharomycetales_incertae_sedis	Schizosaccharomycetales
143	2021	Cuneo	Area 2	wood	B_RH21_08	Polistes dominulus	female	Polistinae	B_RH21_8.4	Starmerella cellae	NA	Candida cellae	NA	Starmerella	Saccharomycetales_incertae_sedis	Schizosaccharomycetales
144	2021	Cuneo	Area 2	wood	B_RS21_01	Polistes dominulus	female	Polistinae	B_RS21_01.1	Candida parapsilosis/zeylanoides	Mycocandida parapsilosis; Mycotorula parapsilopsis/Parendomyces zeylanoides; Azymocandida zeylanoides	Monilia parapsilosis/Monilia zeylanoides	Lodderomyces/Kurtzmaniella clade	Lodderomyces/Kurtzmaniella	Debaryomycetaceae	Saccharomycetales
145	2021	Cuneo	Area 2	wood	B_RS21_01	Polistes dominulus	female	Polistinae	B_RS21_01.2	Candida parapsilosis/zeylanoides	Mycocandida parapsilosis; Mycotorula parapsilopsis/Parendomyces zeylanoides; Azymocandida zeylanoides	Monilia parapsilosis/Monilia zeylanoides	Lodderomyces/Kurtzmaniella clade	Lodderomyces/Kurtzmaniella	Debaryomycetaceae	Saccharomycetales
146	2021	Cuneo	Area 2	wood	B_RS21_02	Polistes nimphus	female	Polistinae	B_RS21_02.1	Zalaria obscura	NA	NA	NA	Zalaria	Zalariaceae	Dothideomycetes
147	2021	Cuneo	Area 2	wood	B_RS21_02	Polistes nimphus	female	Polistinae	B_RS21_02.2	Tetrapisispora phaffii	Kluyveromyces phaffii	Fabospora phaffii	NA	Tetrapisispora	Saccharomycetaceae	Saccharomycetales
148	2021	Cuneo	Area 2	wood	B_RS21_02	Polistes nimphus	female	Polistinae	B_RS21_02.3	Tetrapisispora phaffii	Kluyveromyces phaffii	Fabospora phaffii	NA	Tetrapisispora	Saccharomycetaceae	Saccharomycetales
149	2021	Cuneo	Area 2	wood	B_RS21_02	Polistes nimphus	female	Polistinae	B_RS21_02.4	Tetrapisispora phaffii	Kluyveromyces phaffii	Fabospora phaffii	NA	Tetrapisispora	Saccharomycetaceae	Saccharomycetales
150	2021	Cuneo	Area 2	wood	B_RS21_04	Polistes dominulus	female	Polistinae	B_RS21_04.1	Starmerella sp	NA	NA	NA	Starmerella	Saccharomycetales_incertae_sedis	Schizosaccharomycetales
151	2021	Cuneo	Area 2	wood	B_RS21_08	Polistes nimphus	female	Polistinae	B_RS21_08.1	Zalaria obscura	NA	NA	NA	Zalaria	Zalariaceae	Dothideomycetes
152	2021	Cuneo	Area 2	wood	B_RS21_08	Polistes nimphus	female	Polistinae	B_RS21_08.2	Zalaria obscura	NA	NA	NA	Zalaria	Zalariaceae	Dothideomycetes
153	2021	Cuneo	Area 2	wood	B_RS21_08	Polistes nimphus	female	Polistinae	B_RS21_08.3	Candida parapsilosis/zeylanoides	Mycocandida parapsilosis; Mycotorula parapsilopsis/Parendomyces zeylanoides; Azymocandida zeylanoides	Monilia parapsilosis/Monilia zeylanoides	Lodderomyces/Kurtzmaniella clade	Lodderomyces/Kurtzmaniella	Debaryomycetaceae	Saccharomycetales
154	2021	Cuneo	Area 2	wood	B_RS21_08	Polistes nimphus	female	Polistinae	B_RS21_08.4	Candida parapsilosis/zeylanoides	Mycocandida parapsilosis; Mycotorula parapsilopsis/Parendomyces zeylanoides; Azymocandida zeylanoides	Monilia parapsilosis/Monilia zeylanoides	Lodderomyces/Kurtzmaniella clade	Lodderomyces/Kurtzmaniella	Debaryomycetaceae	Saccharomycetales
155	2021	Cuneo	Area 2	wood	B_RS21_08	Polistes nimphus	female	Polistinae	B_RS21_08.5	Candida parapsilosis/zeylanoides	Mycocandida parapsilosis; Mycotorula parapsilopsis/Parendomyces zeylanoides; Azymocandida zeylanoides	Monilia parapsilosis/Monilia zeylanoides	Lodderomyces/Kurtzmaniella clade	Lodderomyces/Kurtzmaniella	Debaryomycetaceae	Saccharomycetales
156	2021	Cuneo	Area 2	wood	B_RS21_08	Polistes nimphus	female	Polistinae	B_RS21_08.6	Candida parapsilosis/zeylanoides	Mycocandida parapsilosis; Mycotorula parapsilopsis/Parendomyces zeylanoides; Azymocandida zeylanoides	Monilia parapsilosis/Monilia zeylanoides	Lodderomyces/Kurtzmaniella clade	Lodderomyces/Kurtzmaniella	Debaryomycetaceae	Saccharomycetales
157	2021	Cuneo	Area 2	wood	B_RS21_12	Polistes nimphus	female	Polistinae	B_RS21_12.1	Candida maltosa	NA	NA	Lodderomyces clade	Lodderomyces	Debaryomycetaceae	Saccharomycetales
158	2021	Cuneo	Area 2	wood	B_RS21_12	Polistes nimphus	female	Polistinae	B_RS21_12.2	Aureobasidium pullulans	Yamadazyma segobiensis/Yamadazyma stipitis	Pichia segobiensis/Pichia stipitis	NA	Scheffersomyces	Debaryomycetaceae	Saccharomycetales
159	2021	Cuneo	Area 2	wood	B_RS21_12	Polistes nimphus	female	Polistinae	B_RS21_12.3	Saccharomycopsis capsularis	NA	NA	NA	Saccharomycopsis	Saccharomycetaceae	Saccharomycetales
160	2021	Cuneo	Area 2	wood	B_RS21_12	Polistes nimphus	female	Polistinae	B_RS21_12.4	Candida maltosa	NA	NA	Lodderomyces clade	Lodderomyces	Debaryomycetaceae	Saccharomycetales
161	2021	Cuneo	Area 2	wood	B_RS21_14	Polistes nimphus	female	Polistinae	B_RS21_14.1	Candida parapsilosis/zeylanoides	Mycocandida parapsilosis; Mycotorula parapsilopsis/Parendomyces zeylanoides; Azymocandida zeylanoides	Monilia parapsilosis/Monilia zeylanoides	Lodderomyces/Kurtzmaniella clade	Lodderomyces/Kurtzmaniella	Debaryomycetaceae	Saccharomycetales
162	2021	Cuneo	Area 2	wood	B_RS21_14	Polistes nimphus	female	Polistinae	B_RS21_14.2	Candida tropicalis	Atelosaccharomyces tropicalis; Candida albicans var. tropicalis; Castellania tropicalis; Endomyces tropicalis; Monilia tropicalis; Myceloblastanon tropicale; Mycotorula tropicalis; Procandida tropicalis	Oidium tropicale	Lodderomyces clade	Lodderomyces	Debaryomycetaceae	Saccharomycetales
163	2021	Cuneo	Area 2	wood	B_RS21_14	Polistes nimphus	female	Polistinae	B_RS21_14.3	Candida parapsilosis/zeylanoides	Mycocandida parapsilosis; Mycotorula parapsilopsis/Parendomyces zeylanoides; Azymocandida zeylanoides	Monilia parapsilosis/Monilia zeylanoides	Lodderomyces/Kurtzmaniella clade	Lodderomyces/Kurtzmaniella	Debaryomycetaceae	Saccharomycetales
164	2021	Cuneo	Area 2	wood	B_RS21_14	Polistes nimphus	female	Polistinae	B_RS21_14.4	Pichia fermentans/kluyveri	NA	NA	NA	Pichia	Pichiaceae	Saccharomycetales
165	2021	Cuneo	Area 2	wood	B_RS21_14	Polistes nimphus	female	Polistinae	B_RS21_14.5	Pichia fermentans/kluyveri	NA	NA	NA	Pichia	Pichiaceae	Saccharomycetales
166	2021	Cuneo	Area 2	wood	B_RS21_14	Polistes nimphus	female	Polistinae	B_RS21_14.6	Pichia fermentans/kluyveri	NA	NA	NA	Pichia	Pichiaceae	Saccharomycetales
167	2021	Cuneo	Area 2	wood	B_RS21_15	Polistes nimphus	female	Polistinae	B_RS21_15.2	Tetrapisispora blattae	NA	Kluyveromyces blattae	NA	Tetrapisispora	Saccharomycetaceae	Saccharomycetales
168	2020	Alessandria	Area 3	wood	B_T_10	Polistes gallicus	female	Polistinae	B_T_10.1	Cryptococcus sp	NA	NA	NA	Cryptococcus	Cryptococcaceae	Termellales
169	2020	Alessandria	Area 3	wood	B_T_10	Polistes gallicus	female	Polistinae	B_T_10.2	Cryptococcus sp	NA	NA	NA	Cryptococcus	Cryptococcaceae	Termellales
170	2020	Alessandria	Area 3	wood	B_T_10	Polistes gallicus	female	Polistinae	B_T_10.3	Cryptococcus sp	NA	NA	NA	Cryptococcus	Cryptococcaceae	Termellales
171	2020	Alessandria	Area 3	wood	B_T_10	Polistes gallicus	female	Polistinae	B_T_10.4	Cryptococcus sp	NA	NA	NA	Cryptococcus	Cryptococcaceae	Termellales
172	2020	Alessandria	Area 3	wood	B_T_6	Vespa crabro	female	Vespinae	B_T_6.1	Nakazawaea wickerhamii	Candida wickerhamii	Torulopsis wickerhamii	NA	Trigonopsis	Trigonopsidaceae	Saccharomycetales
173	2020	Alessandria	Area 3	wood	B_T_9	Polistes gallicus	female	Polistinae	B_T_9.3	[Candida] zeylanoides	Parendomyces zeylanoides ;Azymocandida zeylanoides	Monilia zeylanoides	Kurtzmaniella clade	Kurtzmaniella	Debaryomycetaceae	Saccharomycetales
174	2021	Alessandria	Area 3	wood	B_TH21_1	Vespa crabro	female	Vespinae	B_TH21_1.1	Starmerella cellae	NA	Candida cellae	NA	Starmerella	Saccharomycetales_incertae_sedis	Schizosaccharomycetales
175	2021	Alessandria	Area 3	wood	B_TH21_1	Vespa crabro	female	Vespinae	B_TH21_1.2	Candida sp	NA	NA	NA	Candida	Debaryomycetaceae	Saccharomycetales
176	2021	Alessandria	Area 3	wood	B_TH21_10	Vespa crabro	female	Vespinae	B_TH21_10.1	Starmerella bacillaris	Torulopsis bacillaris; Cryptococcus bacillaris	Saccharomyces bacillaris	NA	Starmerella	Saccharomycetales_incertae_sedis	Schizosaccharomycetales
177	2021	Alessandria	Area 3	wood	B_TH21_10	Vespa crabro	female	Vespinae	B_TH21_10.2	Starmerella bacillaris	Torulopsis bacillaris; Cryptococcus bacillaris	Saccharomyces bacillaris	NA	Starmerella	Saccharomycetales_incertae_sedis	Schizosaccharomycetales
178	2021	Alessandria	Area 3	wood	B_TH21_10	Vespa crabro	female	Vespinae	B_TH21_10.3	Hanseniaspora uvarum	NA	Kloeckeraspora uvarum	NA	Hanseniaspora	Saccharomycodaceae	Saccharomycetales
179	2021	Alessandria	Area 3	wood	B_TH21_10	Vespa crabro	female	Vespinae	B_TH21_10.4	Hanseniaspora uvarum	NA	Kloeckeraspora uvarum	NA	Hanseniaspora	Saccharomycodaceae	Saccharomycetales
180	2021	Alessandria	Area 3	wood	B_TH21_10	Vespa crabro	female	Vespinae	B_TH21_10.5	Hanseniaspora uvarum	NA	Kloeckeraspora uvarum	NA	Hanseniaspora	Saccharomycodaceae	Saccharomycetales
181	2021	Alessandria	Area 3	wood	B_TH21_10	Vespa crabro	female	Vespinae	B_TH21_10.6	Hanseniaspora uvarum	NA	Kloeckeraspora uvarum	NA	Hanseniaspora	Saccharomycodaceae	Saccharomycetales
182	2021	Alessandria	Area 3	wood	B_TH21_10	Vespa crabro	female	Vespinae	B_TH21_10.7	Candida tropicalis	Atelosaccharomyces tropicalis; Candida albicans var. tropicalis; Castellania tropicalis; Endomyces tropicalis; Monilia tropicalis; Myceloblastanon tropicale; Mycotorula tropicalis; Procandida tropicalis	Oidium tropicale	Lodderomyces clade	Lodderomyces	Debaryomycetaceae	Saccharomycetales
183	2021	Alessandria	Area 3	wood	B_TH21_10	Vespa crabro	female	Vespinae	B_TH21_10.8	Starmerella sp	NA	NA	NA	Starmerella	Saccharomycetales_incertae_sedis	Schizosaccharomycetales
184	2021	Alessandria	Area 3	wood	B_TH21_11	Vespa crabro	female	Vespinae	B_TH21_11.1	Lachancea thermotolerans	Kluyveromyces thermotolerans	Zygosaccharomyces thermotolerans	NA	Lachancea	Saccharomycetaceae	Saccharomycetales
185	2021	Alessandria	Area 3	wood	B_TH21_11	Vespa crabro	female	Vespinae	B_TH21_11.2	Saccharomyces cerevisiae	NA	Mycoderma cerevisiae	NA	Saccharomyces	Saccharomycetaceae	Saccharomycetales
186	2021	Alessandria	Area 3	wood	B_TH21_11	Vespa crabro	female	Vespinae	B_TH21_11.3	Metschnikowia pulcherrima	NA	NA	NA	Metschnikowia	Metschnikowiaceae	Saccharomycetales
187	2021	Alessandria	Area 3	wood	B_TH21_11	Vespa crabro	female	Vespinae	B_TH21_11.4	Lachancea kluyveri	NA	Saccharomyces kluyveri	NA	Lachancea	Saccharomycetaceae	Saccharomycetales
188	2021	Alessandria	Area 3	wood	B_TH21_12	Vespa crabro	female	Vespinae	B_TH21_12.1	Saccharomyces cerevisiae	NA	Mycoderma cerevisiae	NA	Saccharomyces	Saccharomycetaceae	Saccharomycetales
189	2021	Alessandria	Area 3	wood	B_TH21_12	Vespa crabro	female	Vespinae	B_TH21_12.2	Hanseniaspora uvarum	NA	Kloeckeraspora uvarum	NA	Hanseniaspora	Saccharomycodaceae	Saccharomycetales
190	2021	Alessandria	Area 3	wood	B_TH21_12	Vespa crabro	female	Vespinae	B_TH21_12.3	Lachancea kluyveri	NA	Saccharomyces kluyveri	NA	Lachancea	Saccharomycetaceae	Saccharomycetales
191	2021	Alessandria	Area 3	wood	B_TH21_12	Vespa crabro	female	Vespinae	B_TH21_12.4	Candida sp	NA	NA	NA	Candida	Debaryomycetaceae	Saccharomycetales
192	2021	Alessandria	Area 3	wood	B_TH21_12	Vespa crabro	female	Vespinae	B_TH21_12.5	Candida sp	NA	NA	NA	Candida	Debaryomycetaceae	Saccharomycetales
193	2021	Alessandria	Area 3	wood	B_TH21_12	Vespa crabro	female	Vespinae	B_TH21_12.6	Hanseniaspora uvarum	NA	Kloeckeraspora uvarum	NA	Hanseniaspora	Saccharomycodaceae	Saccharomycetales
194	2021	Alessandria	Area 3	wood	B_TH21_12	Vespa crabro	female	Vespinae	B_TH21_12.7	Hanseniaspora uvarum	NA	Kloeckeraspora uvarum	NA	Hanseniaspora	Saccharomycodaceae	Saccharomycetales
195	2021	Alessandria	Area 3	wood	B_TH21_13	Vespa crabro	female	Vespinae	B_TH21_13.1	Nakazawaea ishiwadae	NA	Candida ishiwadae	NA	Nakazawaea	Saccharomycetales_incertae_sedis	Saccharomycetales
196	2021	Alessandria	Area 3	wood	B_TH21_13	Vespa crabro	female	Vespinae	B_TH21_13.2	Rhodotorula mucilaginosa	Rhodotorula mucilaginosa var. mucilaginosa	Torula mucilaginosa	NA	Rhodotorula	Sporidiobolaceae	Sporidiobolales
197	2021	Alessandria	Area 3	wood	B_TH21_13	Vespa crabro	female	Vespinae	B_TH21_13.3	[Candida] oleophila	NA	Candida oleophila	Kurtzmaniella clade	Kurtzmaniella	Debaryomycetaceae	Saccharomycetales
198	2021	Alessandria	Area 3	wood	B_TH21_13	Vespa crabro	female	Vespinae	B_TH21_13.4	Metschnikowia pulcherrima	NA	NA	NA	Metschnikowia	Metschnikowiaceae	Saccharomycetales
199	2021	Alessandria	Area 3	wood	B_TH21_13	Vespa crabro	female	Vespinae	B_TH21_13.5	Rhodotorula mucilaginosa	Rhodotorula mucilaginosa var. mucilaginosa	Torula mucilaginosa	NA	Rhodotorula	Sporidiobolaceae	Sporidiobolales
200	2021	Alessandria	Area 3	wood	B_TH21_13	Vespa crabro	female	Vespinae	B_TH21_13.6	Hanseniaspora uvarum	NA	Kloeckeraspora uvarum	NA	Hanseniaspora	Saccharomycodaceae	Saccharomycetales
201	2021	Alessandria	Area 3	wood	B_TH21_14	Vespula germanica	female	Vespinae	B_TH21_14.1	Metschnikowia pulcherrima	NA	NA	NA	Metschnikowia	Metschnikowiaceae	Saccharomycetales
202	2021	Alessandria	Area 3	wood	B_TH21_14	Vespula germanica	female	Vespinae	B_TH21_14.2	Hanseniaspora uvarum	NA	Kloeckeraspora uvarum	NA	Hanseniaspora	Saccharomycodaceae	Saccharomycetales
203	2021	Alessandria	Area 3	wood	B_TH21_14	Vespula germanica	female	Vespinae	B_TH21_14.3	Rhodotorula mucilaginosa	Rhodotorula mucilaginosa var. mucilaginosa	Torula mucilaginosa	NA	Rhodotorula	Sporidiobolaceae	Sporidiobolales
204	2021	Alessandria	Area 3	wood	B_TH21_15	Vespula vulgaris	female	Vespinae	B_TH21_15.1	Wickerhamomyces canadensis	Pichia canadensis	Hansenula canadensis	NA	Wickerhamomyces	Phaffomycetaceae	Saccharomycetales
205	2021	Alessandria	Area 3	wood	B_TH21_15	Vespula vulgaris	female	Vespinae	B_TH21_15.2	Hanseniaspora uvarum	NA	Kloeckeraspora uvarum	NA	Hanseniaspora	Saccharomycodaceae	Saccharomycetales
206	2021	Alessandria	Area 3	wood	B_TH21_16	Vespula germanica	female	Vespinae	B_TH21_16.3	[Candida] oleophila	NA	Candida oleophila	Kurtzmaniella clade	Kurtzmaniella	Debaryomycetaceae	Saccharomycetales
207	2021	Alessandria	Area 3	wood	B_TH21_16	Vespula germanica	female	Vespinae	B_TH21_16.4	[Candida] membranifaciens	NA	Candida melibiosi var. membranifaciens	Yamadazyma clade	Yamadazyma	Debaryomycetaceae	Saccharomycetales
208	2021	Alessandria	Area 3	wood	B_TH21_17	Vespula germanica	female	Vespinae	B_TH21_17.1	Wickerhamomyces anomalus	Endomyces anomalus; Hansenula anomala; Pichia anomala; Pichia anomalus; Willia anomala	Saccharomyces anomalus	NA	Wickerhamomyces	Phaffomycetaceae	Saccharomycetales
209	2021	Alessandria	Area 3	wood	B_TH21_17	Vespula germanica	female	Vespinae	B_TH21_17.2	Metschnikowia pulcherrima	NA	NA	NA	Metschnikowia	Metschnikowiaceae	Saccharomycetales
210	2021	Alessandria	Area 3	wood	B_TH21_17	Vespula germanica	female	Vespinae	B_TH21_17.3	Hanseniaspora uvarum	NA	Kloeckeraspora uvarum	NA	Hanseniaspora	Saccharomycodaceae	Saccharomycetales
211	2021	Alessandria	Area 3	wood	B_TH21_17	Vespula germanica	female	Vespinae	B_TH21_17.4	Hanseniaspora uvarum	NA	Kloeckeraspora uvarum	NA	Hanseniaspora	Saccharomycodaceae	Saccharomycetales
212	2021	Alessandria	Area 3	wood	B_TH21_18	Vespula germanica	female	Vespinae	B_TH21_18.1	Metschnikowia sp	NA	NA	NA	Metschnikowia	Metschnikowiaceae	Saccharomycetales
213	2021	Alessandria	Area 3	wood	B_TH21_18	Vespula germanica	female	Vespinae	B_TH21_18.2	Metschnikowia pulcherrima	NA	NA	NA	Metschnikowia	Metschnikowiaceae	Saccharomycetales
214	2021	Alessandria	Area 3	wood	B_TH21_18	Vespula germanica	female	Vespinae	B_TH21_18.3	[Candida] membranifaciens	NA	Candida melibiosi var. membranifaciens	Yamadazyma clade	Yamadazyma	Debaryomycetaceae	Saccharomycetales
215	2021	Alessandria	Area 3	wood	B_TH21_18	Vespula germanica	female	Vespinae	B_TH21_18.4	Metschnikowia pulcherrima	NA	NA	NA	Metschnikowia	Metschnikowiaceae	Saccharomycetales
216	2021	Alessandria	Area 3	wood	B_TH21_19	Vespula germanica	female	Vespinae	B_TH21_19.1	Pichia kudriavzevii	NA	NA	NA	Pichia	Pichiaceae	Saccharomycetales
217	2021	Alessandria	Area 3	wood	B_TH21_19	Vespula germanica	female	Vespinae	B_TH21_19.2	Hanseniaspora uvarum	NA	Kloeckeraspora uvarum	NA	Hanseniaspora	Saccharomycodaceae	Saccharomycetales
218	2021	Alessandria	Area 3	wood	B_TH21_19	Vespula germanica	female	Vespinae	B_TH21_19.3	Hanseniaspora uvarum	NA	Kloeckeraspora uvarum	NA	Hanseniaspora	Saccharomycodaceae	Saccharomycetales
219	2021	Alessandria	Area 3	wood	B_TH21_19	Vespula germanica	female	Vespinae	B_TH21_19.6	Candida tropicalis	Atelosaccharomyces tropicalis; Candida albicans var. tropicalis; Castellania tropicalis; Endomyces tropicalis; Monilia tropicalis; Myceloblastanon tropicale; Mycotorula tropicalis; Procandida tropicalis	Oidium tropicale	Lodderomyces clade	Lodderomyces	Debaryomycetaceae	Saccharomycetales
220	2021	Alessandria	Area 3	wood	B_TH21_2	Vespula germanica	female	Vespinae	B_TH21_2.1	Hanseniaspora uvarum	NA	Kloeckeraspora uvarum	NA	Hanseniaspora	Saccharomycodaceae	Saccharomycetales
221	2021	Alessandria	Area 3	wood	B_TH21_2	Vespula germanica	female	Vespinae	B_TH21_2.2	Meyerozyma guilliermondii	Endomyces guilliermondii; Pichia gilliermondii; Yamadazyma guilliermondii	Pichia guilliermondii	NA	Meyerozyma	Debaryomycetaceae	Saccharomycetales
222	2021	Alessandria	Area 3	wood	B_TH21_2	Vespula germanica	female	Vespinae	B_TH21_2.3	[Candida] membranifaciens	NA	Candida melibiosi var. membranifaciens	Yamadazyma clade	Yamadazyma	Debaryomycetaceae	Saccharomycetales
223	2021	Alessandria	Area 3	wood	B_TH21_2	Vespula germanica	female	Vespinae	B_TH21_2.4	Metschnikowia pulcherrima	NA	NA	NA	Metschnikowia	Metschnikowiaceae	Saccharomycetales
224	2021	Alessandria	Area 3	wood	B_TH21_20	Vespula germanica	female	Vespinae	B_TH21_20.1	Metschnikowia pulcherrima	NA	NA	NA	Metschnikowia	Metschnikowiaceae	Saccharomycetales
225	2021	Alessandria	Area 3	wood	B_TH21_20	Vespula germanica	female	Vespinae	B_TH21_20.2	Pichia kudriavzevii	NA	NA	NA	Pichia	Pichiaceae	Saccharomycetales
226	2021	Alessandria	Area 3	wood	B_TH21_20	Vespula germanica	female	Vespinae	B_TH21_20.3	Pichia sp	NA	NA	NA	Pichia	Pichiaceae	Saccharomycetales
227	2021	Alessandria	Area 3	wood	B_TH21_20	Vespula germanica	female	Vespinae	B_TH21_20.4	[Candida] membranifaciens	NA	Candida melibiosi var. membranifaciens	Yamadazyma clade	Yamadazyma	Debaryomycetaceae	Saccharomycetales
228	2021	Alessandria	Area 3	wood	B_TH21_21	Vespula germanica	female	Vespinae	B_TH21_21.1	Metschnikowia sp	NA	NA	NA	Metschnikowia	Metschnikowiaceae	Saccharomycetales
229	2021	Alessandria	Area 3	wood	B_TH21_21	Vespula germanica	female	Vespinae	B_TH21_21.2	Rhodotorula mucilaginosa	Rhodotorula mucilaginosa var. mucilaginosa	Torula mucilaginosa	NA	Rhodotorula	Sporidiobolaceae	Sporidiobolales
230	2021	Alessandria	Area 3	wood	B_TH21_21	Vespula germanica	female	Vespinae	B_TH21_21.3	Candida sp	NA	NA	NA	Candida	Debaryomycetaceae	Saccharomycetales
231	2021	Alessandria	Area 3	wood	B_TH21_21	Vespula germanica	female	Vespinae	B_TH21_21.4	Candida sp	NA	NA	NA	Candida	Debaryomycetaceae	Saccharomycetales
232	2021	Alessandria	Area 3	wood	B_TH21_21	Vespula germanica	female	Vespinae	B_TH21_21.5	[Candida] oleophila	NA	Candida oleophila	Kurtzmaniella clade	Kurtzmaniella	Debaryomycetaceae	Saccharomycetales
233	2021	Alessandria	Area 3	wood	B_TH21_21	Vespula germanica	female	Vespinae	B_TH21_21.6	Rhodotorula mucilaginosa	Rhodotorula mucilaginosa var. mucilaginosa	Torula mucilaginosa	NA	Rhodotorula	Sporidiobolaceae	Sporidiobolales
234	2021	Alessandria	Area 3	wood	B_TH21_22	Vespula germanica	female	Vespinae	B_TH21_22.1	Hanseniaspora uvarum	NA	Kloeckeraspora uvarum	NA	Hanseniaspora	Saccharomycodaceae	Saccharomycetales
235	2021	Alessandria	Area 3	wood	B_TH21_22	Vespula germanica	female	Vespinae	B_TH21_22.2	Hanseniaspora uvarum	NA	Kloeckeraspora uvarum	NA	Hanseniaspora	Saccharomycodaceae	Saccharomycetales
236	2021	Alessandria	Area 3	wood	B_TH21_23	Vespula germanica	female	Vespinae	B_TH21_23.1	Aureobasidium pullulans	Aureobasidium pullulans subsp. pullulans; Aureobasidium pullulans var. pullulans	Dematium pullulans	NA	Aureobasidium	Dothioraceae	Dothideomycetes
237	2021	Alessandria	Area 3	wood	B_TH21_23	Vespula germanica	female	Vespinae	B_TH21_23.2	Aureobasidium pullulans	Aureobasidium pullulans subsp. pullulans; Aureobasidium pullulans var. pullulans	Dematium pullulans	NA	Aureobasidium	Dothioraceae	Dothideomycetes
238	2021	Alessandria	Area 3	wood	B_TH21_23	Vespula germanica	female	Vespinae	B_TH21_23.3	Aureobasidium pullulans	Aureobasidium pullulans subsp. pullulans; Aureobasidium pullulans var. pullulans	Dematium pullulans	NA	Aureobasidium	Dothioraceae	Dothideomycetes
239	2021	Alessandria	Area 3	wood	B_TH21_23	Vespula germanica	female	Vespinae	B_TH21_23.4	Aureobasidium pullulans	Aureobasidium pullulans subsp. pullulans; Aureobasidium pullulans var. pullulans	Dematium pullulans	NA	Aureobasidium	Dothioraceae	Dothideomycetes
240	2021	Alessandria	Area 3	wood	B_TH21_24	Vespula germanica	female	Vespinae	B_TH21_24.1	Saccharomyces cerevisiae	NA	Mycoderma cerevisiae	NA	Saccharomyces	Saccharomycetaceae	Saccharomycetales
241	2021	Alessandria	Area 3	wood	B_TH21_24	Vespula germanica	female	Vespinae	B_TH21_24.2	Metschnikowia pulcherrima	NA	NA	NA	Metschnikowia	Metschnikowiaceae	Saccharomycetales
242	2021	Alessandria	Area 3	wood	B_TH21_24	Vespula germanica	female	Vespinae	B_TH21_24.3	Aureobasidium pullulans	Aureobasidium pullulans subsp. pullulans; Aureobasidium pullulans var. pullulans	Dematium pullulans	NA	Aureobasidium	Dothioraceae	Dothideomycetes
243	2021	Alessandria	Area 3	wood	B_TH21_24	Vespula germanica	female	Vespinae	B_TH21_24.4	Aureobasidium pullulans	Aureobasidium pullulans subsp. pullulans; Aureobasidium pullulans var. pullulans	Dematium pullulans	NA	Aureobasidium	Dothioraceae	Dothideomycetes
244	2021	Alessandria	Area 3	wood	B_TH21_25	Vespula germanica	female	Vespinae	B_TH21_25.1	[Candida] oleophila	NA	Candida oleophila	Kurtzmaniella clade	Kurtzmaniella	Debaryomycetaceae	Saccharomycetales
245	2021	Alessandria	Area 3	wood	B_TH21_25	Vespula germanica	female	Vespinae	B_TH21_25.2	Hanseniaspora uvarum	NA	Kloeckeraspora uvarum	NA	Hanseniaspora	Saccharomycodaceae	Saccharomycetales
246	2021	Alessandria	Area 3	wood	B_TH21_25	Vespula germanica	female	Vespinae	B_TH21_25.3	[Candida] oleophila	NA	Candida oleophila	Kurtzmaniella clade	Kurtzmaniella	Debaryomycetaceae	Saccharomycetales
247	2021	Alessandria	Area 3	wood	B_TH21_25	Vespula germanica	female	Vespinae	B_TH21_25.4	Hanseniaspora uvarum	NA	Kloeckeraspora uvarum	NA	Hanseniaspora	Saccharomycodaceae	Saccharomycetales
248	2021	Alessandria	Area 3	wood	B_TH21_26	Vespula germanica	female	Vespinae	B_TH21_26.1	Hanseniaspora uvarum	NA	Kloeckeraspora uvarum	NA	Hanseniaspora	Saccharomycodaceae	Saccharomycetales
249	2021	Alessandria	Area 3	wood	B_TH21_26	Vespula germanica	female	Vespinae	B_TH21_26.2	Hanseniaspora uvarum	NA	Kloeckeraspora uvarum	NA	Hanseniaspora	Saccharomycodaceae	Saccharomycetales
250	2021	Alessandria	Area 3	wood	B_TH21_26	Vespula germanica	female	Vespinae	B_TH21_26.3	Hanseniaspora uvarum	NA	Kloeckeraspora uvarum	NA	Hanseniaspora	Saccharomycodaceae	Saccharomycetales
251	2021	Alessandria	Area 3	wood	B_TH21_26	Vespula germanica	female	Vespinae	B_TH21_26.4	Hanseniaspora uvarum	NA	Kloeckeraspora uvarum	NA	Hanseniaspora	Saccharomycodaceae	Saccharomycetales
252	2021	Alessandria	Area 3	wood	B_TH21_27	Vespula germanica	female	Vespinae	B_TH21_27.1	[Candida] membranifaciens	NA	Candida melibiosi var. membranifaciens	Yamadazyma clade	Yamadazyma	Debaryomycetaceae	Saccharomycetales
253	2021	Alessandria	Area 3	wood	B_TH21_27	Vespula germanica	female	Vespinae	B_TH21_27.2	Hanseniaspora uvarum	NA	Kloeckeraspora uvarum	NA	Hanseniaspora	Saccharomycodaceae	Saccharomycetales
254	2021	Alessandria	Area 3	wood	B_TH21_27	Vespula germanica	female	Vespinae	B_TH21_27.3	Hanseniaspora uvarum	NA	Kloeckeraspora uvarum	NA	Hanseniaspora	Saccharomycodaceae	Saccharomycetales
255	2021	Alessandria	Area 3	wood	B_TH21_27	Vespula germanica	female	Vespinae	B_TH21_27.4	Hanseniaspora uvarum	NA	Kloeckeraspora uvarum	NA	Hanseniaspora	Saccharomycodaceae	Saccharomycetales
256	2021	Alessandria	Area 3	wood	B_TH21_28	Vespula vulgaris	female	Vespinae	B_TH21_28.1	Candida sp	NA	NA	NA	Candida	Debaryomycetaceae	Saccharomycetales
257	2021	Alessandria	Area 3	wood	B_TH21_28	Vespula vulgaris	female	Vespinae	B_TH21_28.2	Metschnikowia pulcherrima	NA	NA	NA	Metschnikowia	Metschnikowiaceae	Saccharomycetales
258	2021	Alessandria	Area 3	wood	B_TH21_28	Vespula vulgaris	female	Vespinae	B_TH21_28.3	Candida sp	NA	NA	NA	Candida	Debaryomycetaceae	Saccharomycetales
259	2021	Alessandria	Area 3	wood	B_TH21_28	Vespula vulgaris	female	Vespinae	B_TH21_28.4	Candida sp	NA	NA	NA	Candida	Debaryomycetaceae	Saccharomycetales
260	2021	Alessandria	Area 3	wood	B_TH21_28	Vespula vulgaris	female	Vespinae	B_TH21_28.5	Metschnikowia pulcherrima	NA	NA	NA	Metschnikowia	Metschnikowiaceae	Saccharomycetales
261	2021	Alessandria	Area 3	wood	B_TH21_28	Vespula vulgaris	female	Vespinae	B_TH21_28.6	Candida sp	NA	NA	NA	Candida	Debaryomycetaceae	Saccharomycetales
262	2021	Alessandria	Area 3	wood	B_TH21_29	Vespula vulgaris	female	Vespinae	B_TH21_29.1	Candida sp	NA	NA	NA	Candida	Debaryomycetaceae	Saccharomycetales
263	2021	Alessandria	Area 3	wood	B_TH21_29	Vespula vulgaris	female	Vespinae	B_TH21_29.2	[Candida] oleophila	NA	Candida oleophila	Kurtzmaniella clade	Kurtzmaniella	Debaryomycetaceae	Saccharomycetales
264	2021	Alessandria	Area 3	wood	B_TH21_29	Vespula vulgaris	female	Vespinae	B_TH21_29.3	Metschnikowia pulcherrima	NA	NA	NA	Metschnikowia	Metschnikowiaceae	Saccharomycetales
265	2021	Alessandria	Area 3	wood	B_TH21_29	Vespula vulgaris	female	Vespinae	B_TH21_29.4	[Candida] oleophila	NA	Candida oleophila	Kurtzmaniella clade	Kurtzmaniella	Debaryomycetaceae	Saccharomycetales
266	2021	Alessandria	Area 3	wood	B_TH21_3	Vespula germanica	female	Vespinae	B_TH21_3.1	Hanseniaspora uvarum	NA	Kloeckeraspora uvarum	NA	Hanseniaspora	Saccharomycodaceae	Saccharomycetales
267	2021	Alessandria	Area 3	wood	B_TH21_3	Vespula germanica	female	Vespinae	B_TH21_3.2	Candida sp	NA	NA	NA	Candida	Debaryomycetaceae	Saccharomycetales
268	2021	Alessandria	Area 3	wood	B_TH21_3	Vespula germanica	female	Vespinae	B_TH21_3.3	Metschnikowia sp	NA	NA	NA	Metschnikowia	Metschnikowiaceae	Saccharomycetales
269	2021	Alessandria	Area 3	wood	B_TH21_3	Vespula germanica	female	Vespinae	B_TH21_3.4	Metschnikowia pulcherrima	NA	NA	NA	Metschnikowia	Metschnikowiaceae	Saccharomycetales
270	2021	Alessandria	Area 3	wood	B_TH21_4	Vespa crabro	female	Vespinae	B_TH21_4.1	Lachancea thermotolerans	Kluyveromyces thermotolerans	Zygosaccharomyces thermotolerans	NA	Lachancea	Saccharomycetaceae	Saccharomycetales
271	2021	Alessandria	Area 3	wood	B_TH21_4	Vespa crabro	female	Vespinae	B_TH21_4.2	[Candida] oleophila	NA	Candida oleophila	Kurtzmaniella clade	Kurtzmaniella	Debaryomycetaceae	Saccharomycetales
272	2021	Alessandria	Area 3	wood	B_TH21_4	Vespa crabro	female	Vespinae	B_TH21_4.3	Pichia kluyveri	NA	NA	NA	Pichia	Pichiaceae	Saccharomycetales
273	2021	Alessandria	Area 3	wood	B_TH21_4	Vespa crabro	female	Vespinae	B_TH21_4.4	Candida sp	NA	NA	NA	Candida	Debaryomycetaceae	Saccharomycetales
274	2021	Alessandria	Area 3	wood	B_TH21_4	Vespa crabro	female	Vespinae	B_TH21_4.5	[Candida] oleophila	NA	Candida oleophila	Kurtzmaniella clade	Kurtzmaniella	Debaryomycetaceae	Saccharomycetales
275	2021	Alessandria	Area 3	wood	B_TH21_4	Vespa crabro	female	Vespinae	B_TH21_4.6	Lachancea thermotolerans	Kluyveromyces thermotolerans	Zygosaccharomyces thermotolerans	NA	Lachancea	Saccharomycetaceae	Saccharomycetales
276	2021	Alessandria	Area 3	wood	B_TH21_5	Vespa crabro	female	Vespinae	B_TH21_5.1	Wickerhamomyces anomalus	Endomyces anomalus; Hansenula anomala; Pichia anomala; Pichia anomalus; Willia anomala	Saccharomyces anomalus	NA	Wickerhamomyces	Phaffomycetaceae	Saccharomycetales
277	2021	Alessandria	Area 3	wood	B_TH21_5	Vespa crabro	female	Vespinae	B_TH21_5.2	Wickerhamomyces sp	NA	NA	NA	Wickerhamomyces	Phaffomycetaceae	Saccharomycetales
278	2021	Alessandria	Area 3	wood	B_TH21_5	Vespa crabro	female	Vespinae	B_TH21_5.3	Hanseniaspora uvarum	NA	Kloeckeraspora uvarum	NA	Hanseniaspora	Saccharomycodaceae	Saccharomycetales
279	2021	Alessandria	Area 3	wood	B_TH21_5	Vespa crabro	female	Vespinae	B_TH21_5.4	Metschnikowia pulcherrima	NA	NA	NA	Metschnikowia	Metschnikowiaceae	Saccharomycetales
280	2021	Alessandria	Area 3	wood	B_TH21_5	Vespa crabro	female	Vespinae	B_TH21_5.6	Metschnikowia pulcherrima	NA	NA	NA	Metschnikowia	Metschnikowiaceae	Saccharomycetales
281	2021	Alessandria	Area 3	wood	B_TH21_5	Vespa crabro	female	Vespinae	B_TH21_5.7	Starmerella cellae	NA	Candida cellae	NA	Starmerella	Saccharomycetales_incertae_sedis	Schizosaccharomycetales
282	2021	Alessandria	Area 3	wood	B_TH21_5	Vespa crabro	female	Vespinae	B_TH21_5.8	Nakazawaea ishiwadae	NA	Candida ishiwadae	NA	Nakazawaea	Saccharomycetales_incertae_sedis	Saccharomycetales
283	2021	Alessandria	Area 3	wood	B_TH21_6	Vespa crabro	female	Vespinae	B_TH21_6.1	Metschnikowia pulcherrima	NA	NA	NA	Metschnikowia	Metschnikowiaceae	Saccharomycetales
284	2021	Alessandria	Area 3	wood	B_TH21_6	Vespa crabro	female	Vespinae	B_TH21_6.2	Hanseniaspora uvarum	NA	Kloeckeraspora uvarum	NA	Hanseniaspora	Saccharomycodaceae	Saccharomycetales
285	2021	Alessandria	Area 3	wood	B_TH21_6	Vespa crabro	female	Vespinae	B_TH21_6.3	Wickerhamomyces anomalus	Endomyces anomalus; Hansenula anomala; Pichia anomala; Pichia anomalus; Willia anomala	Saccharomyces anomalus	NA	Wickerhamomyces	Phaffomycetaceae	Saccharomycetales
286	2021	Alessandria	Area 3	wood	B_TH21_6	Vespa crabro	female	Vespinae	B_TH21_6.4	Candida sp	NA	NA	NA	Candida	Debaryomycetaceae	Saccharomycetales
287	2021	Alessandria	Area 3	wood	B_TH21_6	Vespa crabro	female	Vespinae	B_TH21_6.5	Rhodotorula mucilaginosa	Rhodotorula mucilaginosa var. mucilaginosa	Torula mucilaginosa	NA	Rhodotorula	Sporidiobolaceae	Sporidiobolales
288	2021	Alessandria	Area 3	wood	B_TH21_6	Vespa crabro	female	Vespinae	B_TH21_6.6	Pichia kudriavzevii	NA	NA	NA	Pichia	Pichiaceae	Saccharomycetales
289	2021	Alessandria	Area 3	wood	B_TH21_6	Vespa crabro	female	Vespinae	B_TH21_6.7	Metschnikowia sp	NA	NA	NA	Metschnikowia	Metschnikowiaceae	Saccharomycetales
290	2021	Alessandria	Area 3	wood	B_TH21_6	Vespa crabro	female	Vespinae	B_TH21_6.8	Hanseniaspora uvarum	NA	Kloeckeraspora uvarum	NA	Hanseniaspora	Saccharomycodaceae	Saccharomycetales
291	2021	Alessandria	Area 3	wood	B_TH21_6	Vespa crabro	female	Vespinae	B_TH21_6.9	Metschnikowia pulcherrima	NA	NA	NA	Metschnikowia	Metschnikowiaceae	Saccharomycetales
292	2021	Alessandria	Area 3	wood	B_TH21_7	Vespa crabro	female	Vespinae	B_TH21_7.1	Hanseniaspora uvarum	NA	Kloeckeraspora uvarum	NA	Hanseniaspora	Saccharomycodaceae	Saccharomycetales
293	2021	Alessandria	Area 3	wood	B_TH21_7	Vespa crabro	female	Vespinae	B_TH21_7.2	Lachancea thermotolerans	Kluyveromyces thermotolerans	Zygosaccharomyces thermotolerans	NA	Lachancea	Saccharomycetaceae	Saccharomycetales
294	2021	Alessandria	Area 3	wood	B_TH21_7	Vespa crabro	female	Vespinae	B_TH21_7.3	Hanseniaspora uvarum	NA	Kloeckeraspora uvarum	NA	Hanseniaspora	Saccharomycodaceae	Saccharomycetales
295	2021	Alessandria	Area 3	wood	B_TH21_7	Vespa crabro	female	Vespinae	B_TH21_7.4	Candida norvegica	Paratorulopsis norvegica	Torulopsis norvegica	Barnettozyma clade	Barnettozyma	Phaffomycetaceae	Saccharomycetales
296	2021	Alessandria	Area 3	wood	B_TH21_7	Vespa crabro	female	Vespinae	B_TH21_7.5	Rhodotorula mucilaginosa	Rhodotorula mucilaginosa var. mucilaginosa	Torula mucilaginosa	NA	Rhodotorula	Sporidiobolaceae	Sporidiobolales
297	2021	Alessandria	Area 3	wood	B_TH21_7	Vespa crabro	female	Vespinae	B_TH21_7.6	Pichia sp	NA	NA	NA	Pichia	Pichiaceae	Saccharomycetales
298	2021	Alessandria	Area 3	wood	B_TH21_8	Vespa crabro	female	Vespinae	B_TH21_8.1	Pichia kudriavzevii	NA	NA	NA	Pichia	Pichiaceae	Saccharomycetales
299	2021	Alessandria	Area 3	wood	B_TH21_8	Vespa crabro	female	Vespinae	B_TH21_8.2	Pichia kudriavzevii	NA	NA	NA	Pichia	Pichiaceae	Saccharomycetales
300	2021	Alessandria	Area 3	wood	B_TH21_8	Vespa crabro	female	Vespinae	B_TH21_8.3	Hanseniaspora uvarum	NA	Kloeckeraspora uvarum	NA	Hanseniaspora	Saccharomycodaceae	Saccharomycetales
301	2021	Alessandria	Area 3	wood	B_TH21_8	Vespa crabro	female	Vespinae	B_TH21_8.4	Hanseniaspora uvarum	NA	Kloeckeraspora uvarum	NA	Hanseniaspora	Saccharomycodaceae	Saccharomycetales
302	2021	Alessandria	Area 3	wood	B_TH21_8	Vespa crabro	female	Vespinae	B_TH21_8.5	Pichia sp	NA	NA	NA	Pichia	Pichiaceae	Saccharomycetales
303	2021	Alessandria	Area 3	wood	B_TH21_8	Vespa crabro	female	Vespinae	B_TH21_8.6	Pichia kudriavzevii	NA	NA	NA	Pichia	Pichiaceae	Saccharomycetales
304	2021	Alessandria	Area 3	wood	B_TH21_9	Vespa crabro	female	Vespinae	B_TH21_9.1	Wickerhamomyces anomalus	Endomyces anomalus; Hansenula anomala; Pichia anomala; Pichia anomalus; Willia anomala	Saccharomyces anomalus	NA	Wickerhamomyces	Phaffomycetaceae	Saccharomycetales
305	2021	Alessandria	Area 3	wood	B_TH21_9	Vespa crabro	female	Vespinae	B_TH21_9.2	[Candida] membranifaciens	NA	Candida melibiosi var. membranifaciens	Yamadazyma clade	Yamadazyma	Debaryomycetaceae	Saccharomycetales
306	2021	Alessandria	Area 3	wood	B_TH21_9	Vespa crabro	female	Vespinae	B_TH21_9.3	Wickerhamomyces sp	NA	NA	NA	Wickerhamomyces	Phaffomycetaceae	Saccharomycetales
307	2021	Alessandria	Area 3	wood	B_TH21_9	Vespa crabro	female	Vespinae	B_TH21_9.4	Metschnikowia pulcherrima	NA	NA	NA	Metschnikowia	Metschnikowiaceae	Saccharomycetales
308	2021	Alessandria	Area 3	wood	B_TH21_9	Vespa crabro	female	Vespinae	B_TH21_9.5	Metschnikowia pulcherrima	NA	NA	NA	Metschnikowia	Metschnikowiaceae	Saccharomycetales
309	2021	Alessandria	Area 3	wood	B_TH21_9	Vespa crabro	female	Vespinae	B_TH21_9.6	Aureobasidium pullulans	Aureobasidium pullulans subsp. pullulans; Aureobasidium pullulans var. pullulans	Dematium pullulans	NA	Aureobasidium	Dothioraceae	Dothideomycetes
310	2021	Alessandria	Area 3	wood	B_TH21_9	Vespa crabro	female	Vespinae	B_TH21_9.7	Starmerella bacillaris	Torulopsis bacillaris; Cryptococcus bacillaris	Saccharomyces bacillaris	NA	Starmerella	Saccharomycetales_incertae_sedis	Schizosaccharomycetales
311	2021	Alessandria	Area 3	wood	B_TH21_9	Vespa crabro	female	Vespinae	B_TH21_9.8	Aureobasidium pullulans	Aureobasidium pullulans subsp. pullulans; Aureobasidium pullulans var. pullulans	Dematium pullulans	NA	Aureobasidium	Dothioraceae	Dothideomycetes
