# Supplementary material for: Forests influence yeast populations vectored by insects into vineyards
Source: Front Microbiol. 2022 Nov 21;13:1039939. doi: 10.3389/fmicb.2022.1039939 (PMC9719976; doi:10.3389/fmicb.2022.1039939)
Supplement: Supplementary file 4 [file Table_5.XLSX]

## Sheet: README
Supplementary table 5
Comparison of yeasts’ phenotypic characteristics associated with different capabilities of growing in different media.
description	notes
Var1 and Var2	yeast species whose phenotypes were compared in the indicated Wilcoxon-Mann-Whitney test
W	Wilcoxon-Mann-Whitney W
p value	Wilcoxon-Mann-Whitney p. value
FDR	p. value after multiple testing correction with the false discovery rate (FDR) approach.
red text indicates significantly different comparisons

## Sheet: Arabinose 24h
Var1	Var2	W	value	FDR
[Candida] zeylanoides	Saccharomyces cerevisiae	117	0.000608088	0.0151393
[Candida] zeylanoides	Saccharomycodes ludwigii	36	0.0021645	0.0312554
[Candida] zeylanoides	Starmerella bacillaris	129	0.0016774	0.0263279
Ambrosiozyma angophorae	Aureobasidium pullulans	0	0.00150376	0.024127
Ambrosiozyma angophorae	Candida sp	3	0.00344828	0.0436782
Ambrosiozyma angophorae	Metschnikowia sp	7	0.00358464	0.0446226
Ambrosiozyma angophorae	Pichia fermentans/kluyveri	0	0.00245098	0.0333888
Aureobasidium pullulans	Ambrosiozyma angophorae	54	0.00150376	0.024127
Aureobasidium pullulans	Hanseniaspora valbyensis	54	0.00150376	0.024127
Aureobasidium pullulans	Lachancea kluyveri	54	0.00150376	0.024127
Aureobasidium pullulans	Nakazawaea ishiwadae	54	0.00150376	0.024127
Aureobasidium pullulans	Nakazawaea sp	54	0.00150376	0.024127
Aureobasidium pullulans	Saccharomyces cerevisiae	378	3.20723e-11	2.31562e-08
Aureobasidium pullulans	Saccharomycodes ludwigii	108	1.48593e-05	0.000707658
Aureobasidium pullulans	Starmerella bacillaris	411	1.97853e-08	6.00871e-06
Aureobasidium pullulans	Zygosaccharomyces bailii	54	0.00150376	0.024127
Candida maltosa	Saccharomyces cerevisiae	63	0.000988142	0.0187747
Candida norvegica	Saccharomyces cerevisiae	63	0.000988142	0.0187747
Candida sp	Ambrosiozyma angophorae	78	0.00344828	0.0436782
Candida sp	Saccharomyces cerevisiae	503	9.02094e-07	0.000108552
Candida sp	Saccharomycodes ludwigii	158	2.16691e-05	0.000920299
Candida sp	Starmerella bacillaris	557	3.08076e-06	0.000222431
Candida tropicalis	Saccharomyces cerevisiae	63	0.000988142	0.0187747
Candida tropicalis	Starmerella bacillaris	70	0.00273504	0.0359037
Cryptococcus neoformans	Saccharomyces cerevisiae	63	0.000988142	0.0187747
Cryptococcus neoformans	Starmerella bacillaris	70	0.00273504	0.0359037
Hanseniaspora uvarum	Saccharomycodes ludwigii	102	0.000445778	0.0114947
Hanseniaspora valbyensis	Aureobasidium pullulans	0	0.00150376	0.024127
Lachancea kluyveri	Aureobasidium pullulans	0	0.00150376	0.024127
Metschnikowia pulcherrima	Saccharomycodes ludwigii	35	0.004329	0.0496118
Metschnikowia sp	Ambrosiozyma angophorae	128	0.00358464	0.0446226
Metschnikowia sp	Saccharomyces cerevisiae	844	2.49669e-08	6.00871e-06
Metschnikowia sp	Saccharomycodes ludwigii	249	0.000204781	0.00642835
Metschnikowia sp	Starmerella bacillaris	922	3.05358e-07	4.40937e-05
Meyerozyma guilliermondii	Saccharomyces cerevisiae	63	0.000988142	0.0187747
Nakazawaea ishiwadae	Aureobasidium pullulans	0	0.00150376	0.024127
Nakazawaea ishiwadae	Saccharomyces cerevisiae	61	0.00395257	0.0467829
Nakazawaea sp	Aureobasidium pullulans	0	0.00150376	0.024127
Nakazawaea wickerhamii	Saccharomyces cerevisiae	63	0.000988142	0.0187747
Pichia bruneiensis	Saccharomyces cerevisiae	61	0.00395257	0.0467829
Pichia fermentans/kluyveri	Ambrosiozyma angophorae	45	0.00245098	0.0333888
Pichia fermentans/kluyveri	Saccharomyces cerevisiae	303	9.77029e-08	1.76354e-05
Pichia fermentans/kluyveri	Saccharomycodes ludwigii	90	3.68568e-05	0.00147837
Pichia fermentans/kluyveri	Starmerella bacillaris	329	2.62052e-06	0.000210224
Pichia fermentans/kluyveri	Zalaria obscura	8	0.00235884	0.0333888
Pichia fermentans/kluyveri	Zygosaccharomyces bailii	45	0.00245098	0.0333888
Pichia kluyveri	Saccharomyces cerevisiae	61	0.00395257	0.0467829
Pichia kudriavzevii	Saccharomyces cerevisiae	126	6.75653e-06	0.000375247
Pichia kudriavzevii	Saccharomycodes ludwigii	36	0.0021645	0.0312554
Pichia kudriavzevii	Starmerella bacillaris	135	0.000303145	0.00911962
Pichia kudriavzevii	Zalaria obscura	1	0.004329	0.0496118
Pichia sp	Saccharomyces cerevisiae	220	0.000198373	0.00642835
Pichia sp	Saccharomycodes ludwigii	70	0.000430942	0.0114947
Pichia sp	Starmerella bacillaris	246	0.00032601	0.00941518
Pichia sp	Zalaria obscura	6	0.00323206	0.0416705
Rhodotorula mucilaginosa	Saccharomyces cerevisiae	63	0.000988142	0.0187747
Rhodotorula mucilaginosa	Starmerella bacillaris	71	0.00136752	0.024127
Saccharomyces cerevisiae	[Candida] zeylanoides	9	0.000608088	0.0151393
Saccharomyces cerevisiae	Aureobasidium pullulans	0	3.20723e-11	2.31562e-08
Saccharomyces cerevisiae	Candida maltosa	0	0.000988142	0.0187747
Saccharomyces cerevisiae	Candida norvegica	0	0.000988142	0.0187747
Saccharomyces cerevisiae	Candida sp	64	9.02094e-07	0.000108552
Saccharomyces cerevisiae	Candida tropicalis	0	0.000988142	0.0187747
Saccharomyces cerevisiae	Cryptococcus neoformans	0	0.000988142	0.0187747
Saccharomyces cerevisiae	Metschnikowia sp	101	2.49669e-08	6.00871e-06
Saccharomyces cerevisiae	Meyerozyma guilliermondii	0	0.000988142	0.0187747
Saccharomyces cerevisiae	Nakazawaea ishiwadae	2	0.00395257	0.0467829
Saccharomyces cerevisiae	Nakazawaea wickerhamii	0	0.000988142	0.0187747
Saccharomyces cerevisiae	Pichia bruneiensis	2	0.00395257	0.0467829
Saccharomyces cerevisiae	Pichia fermentans/kluyveri	12	9.77029e-08	1.76354e-05
Saccharomyces cerevisiae	Pichia kluyveri	2	0.00395257	0.0467829
Saccharomyces cerevisiae	Pichia kudriavzevii	0	6.75653e-06	0.000375247
Saccharomyces cerevisiae	Pichia sp	32	0.000198373	0.00642835
Saccharomyces cerevisiae	Rhodotorula mucilaginosa	0	0.000988142	0.0187747
Saccharomyces cerevisiae	Starmerella cellae	0	0.000988142	0.0187747
Saccharomyces cerevisiae	Starmerella sp	59	2.49331e-06	0.000210224
Saccharomyces cerevisiae	Wickerhamomyces anomalus	4	1.67748e-06	0.00017302
Saccharomyces cerevisiae	Wickerhamomyces canadensis	0	0.000988142	0.0187747
Saccharomyces cerevisiae	Wickerhamomyces sp	0	6.75653e-06	0.000375247
Saccharomyces cerevisiae	Zalaria obscura	0	6.75653e-06	0.000375247
Saccharomycodes ludwigii	[Candida] zeylanoides	0	0.0021645	0.0312554
Saccharomycodes ludwigii	Aureobasidium pullulans	0	1.48593e-05	0.000707658
Saccharomycodes ludwigii	Candida sp	4	2.16691e-05	0.000920299
Saccharomycodes ludwigii	Hanseniaspora uvarum	6	0.000445778	0.0114947
Saccharomycodes ludwigii	Metschnikowia pulcherrima	1	0.004329	0.0496118
Saccharomycodes ludwigii	Metschnikowia sp	21	0.000204781	0.00642835
Saccharomycodes ludwigii	Pichia fermentans/kluyveri	0	3.68568e-05	0.00147837
Saccharomycodes ludwigii	Pichia kudriavzevii	0	0.0021645	0.0312554
Saccharomycodes ludwigii	Pichia sp	2	0.000430942	0.0114947
Saccharomycodes ludwigii	Starmerella sp	4	4.04194e-05	0.00153594
Saccharomycodes ludwigii	Wickerhamomyces anomalus	0	0.0003996	0.0110966
Saccharomycodes ludwigii	Wickerhamomyces sp	0	0.0021645	0.0312554
Saccharomycodes ludwigii	Zalaria obscura	0	0.0021645	0.0312554
Starmerella bacillaris	[Candida] zeylanoides	15	0.0016774	0.0263279
Starmerella bacillaris	Aureobasidium pullulans	21	1.97853e-08	6.00871e-06
Starmerella bacillaris	Candida sp	91	3.08076e-06	0.000222431
Starmerella bacillaris	Candida tropicalis	2	0.00273504	0.0359037
Starmerella bacillaris	Cryptococcus neoformans	2	0.00273504	0.0359037
Starmerella bacillaris	Metschnikowia sp	158	3.05358e-07	4.40937e-05
Starmerella bacillaris	Pichia fermentans/kluyveri	31	2.62052e-06	0.000210224
Starmerella bacillaris	Pichia kudriavzevii	9	0.000303145	0.00911962
Starmerella bacillaris	Pichia sp	42	0.00032601	0.00941518
Starmerella bacillaris	Rhodotorula mucilaginosa	1	0.00136752	0.024127
Starmerella bacillaris	Starmerella sp	89	1.56822e-05	0.000707658
Starmerella bacillaris	Wickerhamomyces anomalus	12	1.37423e-05	0.000707658
Starmerella bacillaris	Wickerhamomyces sp	6	0.000101048	0.00347414
Starmerella bacillaris	Zalaria obscura	6	0.000101048	0.00347414
Starmerella cellae	Saccharomyces cerevisiae	63	0.000988142	0.0187747
Starmerella sp	Saccharomyces cerevisiae	445	2.49331e-06	0.000210224
Starmerella sp	Saccharomycodes ludwigii	140	4.04194e-05	0.00153594
Starmerella sp	Starmerella bacillaris	487	1.56822e-05	0.000707658
Wickerhamomyces anomalus	Saccharomyces cerevisiae	185	1.67748e-06	0.00017302
Wickerhamomyces anomalus	Saccharomycodes ludwigii	54	0.0003996	0.0110966
Wickerhamomyces anomalus	Starmerella bacillaris	204	1.37423e-05	0.000707658
Wickerhamomyces canadensis	Saccharomyces cerevisiae	63	0.000988142	0.0187747
Wickerhamomyces sp	Saccharomyces cerevisiae	126	6.75653e-06	0.000375247
Wickerhamomyces sp	Saccharomycodes ludwigii	36	0.0021645	0.0312554
Wickerhamomyces sp	Starmerella bacillaris	138	0.000101048	0.00347414
Zalaria obscura	Pichia fermentans/kluyveri	82	0.00235884	0.0333888
Zalaria obscura	Pichia kudriavzevii	35	0.004329	0.0496118
Zalaria obscura	Pichia sp	66	0.00323206	0.0416705
Zalaria obscura	Saccharomyces cerevisiae	126	6.75653e-06	0.000375247
Zalaria obscura	Saccharomycodes ludwigii	36	0.0021645	0.0312554
Zalaria obscura	Starmerella bacillaris	138	0.000101048	0.00347414
Zygosaccharomyces bailii	Aureobasidium pullulans	0	0.00150376	0.024127
Zygosaccharomyces bailii	Pichia fermentans/kluyveri	0	0.00245098	0.0333888
Starmerella sp	Ambrosiozyma angophorae	69	0.00478632	0.0505602
Starmerella bacillaris	Candida maltosa	3	0.00478632	0.0505602
Starmerella bacillaris	Candida norvegica	3	0.00478632	0.0505602
Pichia fermentans/kluyveri	Hanseniaspora valbyensis	44	0.00490196	0.0505602
Pichia fermentans/kluyveri	Lachancea kluyveri	44	0.00490196	0.0505602
Starmerella bacillaris	Meyerozyma guilliermondii	3	0.00478632	0.0505602
Pichia fermentans/kluyveri	Nakazawaea sp	44	0.00490196	0.0505602
Hanseniaspora valbyensis	Pichia fermentans/kluyveri	1	0.00490196	0.0505602
Lachancea kluyveri	Pichia fermentans/kluyveri	1	0.00490196	0.0505602
Nakazawaea sp	Pichia fermentans/kluyveri	1	0.00490196	0.0505602
Candida maltosa	Starmerella bacillaris	69	0.00478632	0.0505602
Candida norvegica	Starmerella bacillaris	69	0.00478632	0.0505602
Meyerozyma guilliermondii	Starmerella bacillaris	69	0.00478632	0.0505602
Ambrosiozyma angophorae	Starmerella sp	3	0.00478632	0.0505602
Saccharomyces cerevisiae	Metschnikowia pulcherrima	17	0.00538495	0.0539991
Metschnikowia pulcherrima	Saccharomyces cerevisiae	109	0.00538495	0.0539991
Saccharomycodes ludwigii	Saccharomyces cerevisiae	17	0.00538495	0.0539991
Saccharomyces cerevisiae	Saccharomycodes ludwigii	109	0.00538495	0.0539991
Saccharomyces cerevisiae	[Candida] membranifaciens	3	0.006917	0.0684119
[Candida] membranifaciens	Saccharomyces cerevisiae	60	0.006917	0.0684119
Lachancea kluyveri	Candida sp	5	0.00788177	0.071133
Zygosaccharomyces bailii	Candida sp	5	0.00788177	0.071133
Wickerhamomyces anomalus	Clavispora lusitaniae	70	0.00777458	0.071133
Zalaria obscura	Clavispora lusitaniae	49	0.00759241	0.071133
Candida sp	Lachancea kluyveri	76	0.00788177	0.071133
Starmerella cellae	Starmerella bacillaris	68	0.00752137	0.071133
Wickerhamomyces canadensis	Starmerella bacillaris	68	0.00752137	0.071133
Starmerella bacillaris	Starmerella cellae	4	0.00752137	0.071133
Zygosaccharomyces bailii	Starmerella sp	4	0.00752137	0.071133
Clavispora lusitaniae	Wickerhamomyces anomalus	11	0.00777458	0.071133
Starmerella bacillaris	Wickerhamomyces canadensis	4	0.00752137	0.071133
Clavispora lusitaniae	Zalaria obscura	5	0.00759241	0.071133
Candida sp	Zygosaccharomyces bailii	76	0.00788177	0.071133
Starmerella sp	Zygosaccharomyces bailii	68	0.00752137	0.071133
Zalaria obscura	[Candida] zeylanoides	34	0.00865801	0.0754441
Wickerhamomyces anomalus	Ambrosiozyma angophorae	27	0.00909091	0.0754441
Wickerhamomyces anomalus	Hanseniaspora valbyensis	27	0.00909091	0.0754441
Wickerhamomyces anomalus	Lachancea kluyveri	27	0.00909091	0.0754441
Starmerella bacillaris	Metschnikowia pulcherrima	23	0.0090573	0.0754441
Wickerhamomyces anomalus	Nakazawaea sp	27	0.00909091	0.0754441
Metschnikowia pulcherrima	Starmerella bacillaris	121	0.0090573	0.0754441
Ambrosiozyma angophorae	Wickerhamomyces anomalus	0	0.00909091	0.0754441
Hanseniaspora valbyensis	Wickerhamomyces anomalus	0	0.00909091	0.0754441
Lachancea kluyveri	Wickerhamomyces anomalus	0	0.00909091	0.0754441
Nakazawaea sp	Wickerhamomyces anomalus	0	0.00909091	0.0754441
Zygosaccharomyces bailii	Wickerhamomyces anomalus	0	0.00909091	0.0754441
[Candida] zeylanoides	Zalaria obscura	2	0.00865801	0.0754441
Wickerhamomyces anomalus	Zygosaccharomyces bailii	27	0.00909091	0.0754441
Metschnikowia sp	Hanseniaspora valbyensis	124	0.00959759	0.0776223
Hanseniaspora valbyensis	Metschnikowia sp	11	0.00959759	0.0776223
Zalaria obscura	Metschnikowia sp	221	0.00967591	0.0776223
Zygosaccharomyces bailii	Metschnikowia sp	11	0.00959759	0.0776223
Metschnikowia sp	Zalaria obscura	49	0.00967591	0.0776223
Metschnikowia sp	Zygosaccharomyces bailii	124	0.00959759	0.0776223
Pichia fermentans/kluyveri	Cryptococcus neoformans	2	0.00980392	0.077785
Cryptococcus neoformans	Pichia fermentans/kluyveri	43	0.00980392	0.077785
Clavispora lusitaniae	Aureobasidium pullulans	32	0.0105393	0.0827108
Aureobasidium pullulans	Clavispora lusitaniae	130	0.0105393	0.0827108
Starmerella bacillaris	Nakazawaea wickerhamii	5	0.0109402	0.0849334
Nakazawaea wickerhamii	Starmerella bacillaris	67	0.0109402	0.0849334
Starmerella bacillaris	Hanseniaspora uvarum	117	0.0111858	0.0859165
Hanseniaspora uvarum	Starmerella bacillaris	315	0.0111858	0.0859165
Saccharomyces cerevisiae	Hanseniaspora uvarum	100	0.0114745	0.0872064
Hanseniaspora uvarum	Saccharomyces cerevisiae	278	0.0114745	0.0872064
Metschnikowia sp	Lachancea kluyveri	123	0.0117946	0.0887055
Lachancea kluyveri	Metschnikowia sp	12	0.0117946	0.0887055
Wickerhamomyces sp	Pichia sp	62	0.0134669	0.100238
Pichia sp	Wickerhamomyces sp	10	0.0134669	0.100238
Saccharomycodes ludwigii	[Candida] membranifaciens	0	0.0238095	0.105463
Starmerella bacillaris	[Candida] membranifaciens	6	0.0157265	0.105463
Aureobasidium pullulans	[Candida] oleophila	50	0.0165414	0.105463
Saccharomycodes ludwigii	[Candida] oleophila	0	0.0238095	0.105463
Wickerhamomyces sp	[Candida] oleophila	18	0.0238095	0.105463
Zalaria obscura	[Candida] oleophila	18	0.0238095	0.105463
Ambrosiozyma angophorae	[Candida] zeylanoides	0	0.0238095	0.105463
Cryptococcus neoformans	[Candida] zeylanoides	18	0.0238095	0.105463
Lachancea kluyveri	[Candida] zeylanoides	0	0.0238095	0.105463
Zygosaccharomyces bailii	[Candida] zeylanoides	0	0.0238095	0.105463
[Candida] zeylanoides	Ambrosiozyma angophorae	18	0.0238095	0.105463
Pichia kudriavzevii	Ambrosiozyma angophorae	18	0.0238095	0.105463
Pichia sp	Ambrosiozyma angophorae	34	0.0175824	0.105463
Wickerhamomyces sp	Ambrosiozyma angophorae	18	0.0238095	0.105463
Zalaria obscura	Ambrosiozyma angophorae	18	0.0238095	0.105463
[Candida] oleophila	Aureobasidium pullulans	4	0.0165414	0.105463
Saccharomycodes ludwigii	Candida maltosa	0	0.0238095	0.105463
Saccharomycodes ludwigii	Candida norvegica	0	0.0238095	0.105463
Clavispora lusitaniae	Candida sp	58	0.0193723	0.105463
Hanseniaspora valbyensis	Candida sp	8	0.020197	0.105463
Saccharomycodes ludwigii	Candida tropicalis	0	0.0238095	0.105463
Candida sp	Clavispora lusitaniae	185	0.0193723	0.105463
Saccharomycodes ludwigii	Clavispora lusitaniae	7	0.0175824	0.105463
[Candida] zeylanoides	Cryptococcus neoformans	0	0.0238095	0.105463
Metschnikowia sp	Cryptococcus neoformans	14	0.0169981	0.105463
Pichia kudriavzevii	Cryptococcus neoformans	0	0.0238095	0.105463
Pichia sp	Cryptococcus neoformans	2	0.0175824	0.105463
Saccharomycodes ludwigii	Cryptococcus neoformans	0	0.0238095	0.105463
Wickerhamomyces sp	Cryptococcus neoformans	0	0.0238095	0.105463
Candida sp	Hanseniaspora valbyensis	73	0.020197	0.105463
Pichia kudriavzevii	Hanseniaspora valbyensis	18	0.0238095	0.105463
Starmerella sp	Hanseniaspora valbyensis	66	0.0157265	0.105463
Wickerhamomyces sp	Hanseniaspora valbyensis	18	0.0238095	0.105463
Zalaria obscura	Hanseniaspora valbyensis	18	0.0238095	0.105463
[Candida] zeylanoides	Lachancea kluyveri	18	0.0238095	0.105463
Pichia kudriavzevii	Lachancea kluyveri	18	0.0238095	0.105463
Starmerella sp	Lachancea kluyveri	66	0.0157265	0.105463
Wickerhamomyces sp	Lachancea kluyveri	18	0.0238095	0.105463
Zalaria obscura	Lachancea kluyveri	18	0.0238095	0.105463
Zalaria obscura	Lachancea thermotolerans	18	0.0238095	0.105463
Cryptococcus neoformans	Metschnikowia sp	121	0.0169981	0.105463
Nakazawaea sp	Metschnikowia sp	15	0.0201203	0.105463
Saccharomycodes ludwigii	Meyerozyma guilliermondii	0	0.0238095	0.105463
Zalaria obscura	Meyerozyma guilliermondii	18	0.0238095	0.105463
Pichia kudriavzevii	Nakazawaea ishiwadae	18	0.0238095	0.105463
Saccharomycodes ludwigii	Nakazawaea ishiwadae	0	0.0238095	0.105463
Wickerhamomyces sp	Nakazawaea ishiwadae	18	0.0238095	0.105463
Zalaria obscura	Nakazawaea ishiwadae	18	0.0238095	0.105463
Metschnikowia sp	Nakazawaea sp	120	0.0201203	0.105463
Pichia kudriavzevii	Nakazawaea sp	18	0.0238095	0.105463
Starmerella sp	Nakazawaea sp	65	0.0211966	0.105463
Wickerhamomyces sp	Nakazawaea sp	18	0.0238095	0.105463
Zalaria obscura	Nakazawaea sp	18	0.0238095	0.105463
Saccharomycodes ludwigii	Nakazawaea wickerhamii	0	0.0238095	0.105463
Wickerhamomyces sp	Nakazawaea wickerhamii	18	0.0238095	0.105463
Zalaria obscura	Nakazawaea wickerhamii	18	0.0238095	0.105463
Saccharomycodes ludwigii	Pichia bruneiensis	0	0.0238095	0.105463
Starmerella bacillaris	Pichia bruneiensis	7	0.0211966	0.105463
Wickerhamomyces sp	Pichia bruneiensis	18	0.0238095	0.105463
Zalaria obscura	Pichia bruneiensis	18	0.0238095	0.105463
Saccharomycodes ludwigii	Pichia kluyveri	0	0.0238095	0.105463
Starmerella bacillaris	Pichia kluyveri	6	0.0157265	0.105463
Ambrosiozyma angophorae	Pichia kudriavzevii	0	0.0238095	0.105463
Cryptococcus neoformans	Pichia kudriavzevii	18	0.0238095	0.105463
Hanseniaspora valbyensis	Pichia kudriavzevii	0	0.0238095	0.105463
Lachancea kluyveri	Pichia kudriavzevii	0	0.0238095	0.105463
Nakazawaea ishiwadae	Pichia kudriavzevii	0	0.0238095	0.105463
Nakazawaea sp	Pichia kudriavzevii	0	0.0238095	0.105463
Zygosaccharomyces bailii	Pichia kudriavzevii	0	0.0238095	0.105463
Ambrosiozyma angophorae	Pichia sp	2	0.0175824	0.105463
Cryptococcus neoformans	Pichia sp	34	0.0175824	0.105463
Rhodotorula mucilaginosa	Pichia sp	34	0.0175824	0.105463
Wickerhamomyces anomalus	Pichia sp	87	0.0183853	0.105463
Zygosaccharomyces bailii	Pichia sp	2	0.0175824	0.105463
Pichia sp	Rhodotorula mucilaginosa	2	0.0175824	0.105463
Saccharomycodes ludwigii	Rhodotorula mucilaginosa	0	0.0238095	0.105463
[Candida] membranifaciens	Saccharomycodes ludwigii	18	0.0238095	0.105463
[Candida] oleophila	Saccharomycodes ludwigii	18	0.0238095	0.105463
Candida maltosa	Saccharomycodes ludwigii	18	0.0238095	0.105463
Candida norvegica	Saccharomycodes ludwigii	18	0.0238095	0.105463
Candida tropicalis	Saccharomycodes ludwigii	18	0.0238095	0.105463
Clavispora lusitaniae	Saccharomycodes ludwigii	47	0.0175824	0.105463
Cryptococcus neoformans	Saccharomycodes ludwigii	18	0.0238095	0.105463
Meyerozyma guilliermondii	Saccharomycodes ludwigii	18	0.0238095	0.105463
Nakazawaea ishiwadae	Saccharomycodes ludwigii	18	0.0238095	0.105463
Nakazawaea wickerhamii	Saccharomycodes ludwigii	18	0.0238095	0.105463
Pichia bruneiensis	Saccharomycodes ludwigii	18	0.0238095	0.105463
Pichia kluyveri	Saccharomycodes ludwigii	18	0.0238095	0.105463
Rhodotorula mucilaginosa	Saccharomycodes ludwigii	18	0.0238095	0.105463
Starmerella cellae	Saccharomycodes ludwigii	18	0.0238095	0.105463
Wickerhamomyces canadensis	Saccharomycodes ludwigii	18	0.0238095	0.105463
Zalaria obscura	Saturnispora diversa	18	0.0238095	0.105463
[Candida] membranifaciens	Starmerella bacillaris	66	0.0157265	0.105463
Pichia bruneiensis	Starmerella bacillaris	65	0.0211966	0.105463
Pichia kluyveri	Starmerella bacillaris	66	0.0157265	0.105463
Saccharomycodes ludwigii	Starmerella cellae	0	0.0238095	0.105463
Hanseniaspora valbyensis	Starmerella sp	6	0.0157265	0.105463
Lachancea kluyveri	Starmerella sp	6	0.0157265	0.105463
Nakazawaea sp	Starmerella sp	7	0.0211966	0.105463
Zalaria obscura	Starmerella sp	117	0.0180068	0.105463
Pichia sp	Wickerhamomyces anomalus	21	0.0183853	0.105463
Saccharomycodes ludwigii	Wickerhamomyces canadensis	0	0.0238095	0.105463
Zalaria obscura	Wickerhamomyces canadensis	18	0.0238095	0.105463
[Candida] oleophila	Wickerhamomyces sp	0	0.0238095	0.105463
Ambrosiozyma angophorae	Wickerhamomyces sp	0	0.0238095	0.105463
Cryptococcus neoformans	Wickerhamomyces sp	18	0.0238095	0.105463
Hanseniaspora valbyensis	Wickerhamomyces sp	0	0.0238095	0.105463
Lachancea kluyveri	Wickerhamomyces sp	0	0.0238095	0.105463
Nakazawaea ishiwadae	Wickerhamomyces sp	0	0.0238095	0.105463
Nakazawaea sp	Wickerhamomyces sp	0	0.0238095	0.105463
Nakazawaea wickerhamii	Wickerhamomyces sp	0	0.0238095	0.105463
Pichia bruneiensis	Wickerhamomyces sp	0	0.0238095	0.105463
Zygosaccharomyces bailii	Wickerhamomyces sp	0	0.0238095	0.105463
[Candida] oleophila	Zalaria obscura	0	0.0238095	0.105463
Ambrosiozyma angophorae	Zalaria obscura	0	0.0238095	0.105463
Hanseniaspora valbyensis	Zalaria obscura	0	0.0238095	0.105463
Lachancea kluyveri	Zalaria obscura	0	0.0238095	0.105463
Lachancea thermotolerans	Zalaria obscura	0	0.0238095	0.105463
Meyerozyma guilliermondii	Zalaria obscura	0	0.0238095	0.105463
Nakazawaea ishiwadae	Zalaria obscura	0	0.0238095	0.105463
Nakazawaea sp	Zalaria obscura	0	0.0238095	0.105463
Nakazawaea wickerhamii	Zalaria obscura	0	0.0238095	0.105463
Pichia bruneiensis	Zalaria obscura	0	0.0238095	0.105463
Saturnispora diversa	Zalaria obscura	0	0.0238095	0.105463
Starmerella sp	Zalaria obscura	27	0.0180068	0.105463
Wickerhamomyces canadensis	Zalaria obscura	0	0.0238095	0.105463
Zygosaccharomyces bailii	Zalaria obscura	0	0.0238095	0.105463
[Candida] zeylanoides	Zygosaccharomyces bailii	18	0.0238095	0.105463
Pichia kudriavzevii	Zygosaccharomyces bailii	18	0.0238095	0.105463
Pichia sp	Zygosaccharomyces bailii	34	0.0175824	0.105463
Wickerhamomyces sp	Zygosaccharomyces bailii	18	0.0238095	0.105463
Zalaria obscura	Zygosaccharomyces bailii	18	0.0238095	0.105463
Metschnikowia sp	Clavispora lusitaniae	298	0.0256477	0.112912
Clavispora lusitaniae	Metschnikowia sp	107	0.0256477	0.112912
Nakazawaea sp	Candida sp	9	0.0261084	0.113556
Candida sp	Nakazawaea sp	72	0.0261084	0.113556
Zalaria obscura	Wickerhamomyces sp	32	0.025974	0.113556
Wickerhamomyces sp	Zalaria obscura	4	0.025974	0.113556
Pichia sp	Candida maltosa	3	0.0307692	0.133026
Candida maltosa	Pichia sp	33	0.0307692	0.133026
Zalaria obscura	Hanseniaspora uvarum	86	0.0330025	0.141832
Hanseniaspora uvarum	Zalaria obscura	22	0.0330025	0.141832
Hanseniaspora uvarum	Cryptococcus neoformans	6	0.0345865	0.14776
Cryptococcus neoformans	Hanseniaspora uvarum	48	0.0345865	0.14776
Wickerhamomyces anomalus	[Candida] oleophila	25	0.0363636	0.151252
Cryptococcus neoformans	Clavispora lusitaniae	25	0.0363636	0.151252
Rhodotorula mucilaginosa	Clavispora lusitaniae	25	0.0363636	0.151252
Wickerhamomyces sp	Clavispora lusitaniae	45	0.035964	0.151252
Clavispora lusitaniae	Cryptococcus neoformans	2	0.0363636	0.151252
Wickerhamomyces sp	Pichia fermentans/kluyveri	72	0.0364514	0.151252
Clavispora lusitaniae	Rhodotorula mucilaginosa	2	0.0363636	0.151252
[Candida] oleophila	Wickerhamomyces anomalus	2	0.0363636	0.151252
Clavispora lusitaniae	Wickerhamomyces sp	9	0.035964	0.151252
Pichia fermentans/kluyveri	Wickerhamomyces sp	18	0.0364514	0.151252
Rhodotorula mucilaginosa	Pichia fermentans/kluyveri	40	0.0392157	0.161793
Pichia fermentans/kluyveri	Rhodotorula mucilaginosa	5	0.0392157	0.161793
Zalaria obscura	Aureobasidium pullulans	85	0.0395703	0.162328
Aureobasidium pullulans	Zalaria obscura	23	0.0395703	0.162328
Zalaria obscura	Metschnikowia pulcherrima	31	0.0411255	0.167755
Metschnikowia pulcherrima	Zalaria obscura	5	0.0411255	0.167755
Hanseniaspora valbyensis	[Candida] zeylanoides	1	0.047619	0.179948
Nakazawaea sp	[Candida] zeylanoides	1	0.047619	0.179948
Hanseniaspora uvarum	Ambrosiozyma angophorae	47	0.0466165	0.179948
Metschnikowia pulcherrima	Ambrosiozyma angophorae	17	0.047619	0.179948
Cryptococcus neoformans	Aureobasidium pullulans	47	0.0466165	0.179948
Pichia kudriavzevii	Candida maltosa	1	0.047619	0.179948
Pichia sp	Candida norvegica	4	0.0483516	0.179948
Zalaria obscura	Candida norvegica	17	0.047619	0.179948
Pichia fermentans/kluyveri	Clavispora lusitaniae	101	0.0475838	0.179948
Aureobasidium pullulans	Cryptococcus neoformans	7	0.0466165	0.179948
Ambrosiozyma angophorae	Hanseniaspora uvarum	7	0.0466165	0.179948
[Candida] zeylanoides	Hanseniaspora valbyensis	17	0.047619	0.179948
Pichia sp	Hanseniaspora valbyensis	32	0.0483516	0.179948
Pichia sp	Lachancea kluyveri	32	0.0483516	0.179948
Saccharomycodes ludwigii	Lachancea thermotolerans	1	0.047619	0.179948
Ambrosiozyma angophorae	Metschnikowia pulcherrima	1	0.047619	0.179948
Zygosaccharomyces bailii	Metschnikowia pulcherrima	1	0.047619	0.179948
Starmerella bacillaris	Nakazawaea ishiwadae	10	0.045812	0.179948
[Candida] zeylanoides	Nakazawaea sp	17	0.047619	0.179948
Saccharomycodes ludwigii	Nakazawaea sp	1	0.047619	0.179948
Clavispora lusitaniae	Pichia fermentans/kluyveri	34	0.0475838	0.179948
Candida maltosa	Pichia kudriavzevii	17	0.047619	0.179948
Candida norvegica	Pichia sp	32	0.0483516	0.179948
Hanseniaspora valbyensis	Pichia sp	4	0.0483516	0.179948
Lachancea kluyveri	Pichia sp	4	0.0483516	0.179948
Lachancea thermotolerans	Saccharomycodes ludwigii	17	0.047619	0.179948
Nakazawaea sp	Saccharomycodes ludwigii	17	0.047619	0.179948
Nakazawaea ishiwadae	Starmerella bacillaris	62	0.045812	0.179948
Zalaria obscura	Starmerella cellae	17	0.047619	0.179948
Wickerhamomyces sp	Wickerhamomyces canadensis	17	0.047619	0.179948
Wickerhamomyces canadensis	Wickerhamomyces sp	1	0.047619	0.179948
Candida norvegica	Zalaria obscura	1	0.047619	0.179948
Starmerella cellae	Zalaria obscura	1	0.047619	0.179948
Metschnikowia pulcherrima	Zygosaccharomyces bailii	17	0.047619	0.179948
Wickerhamomyces anomalus	Pichia fermentans/kluyveri	100	0.0551631	0.204245
Pichia fermentans/kluyveri	Wickerhamomyces anomalus	35	0.0551631	0.204245
Pichia fermentans/kluyveri	Candida maltosa	6	0.0563725	0.206945
Starmerella sp	Cryptococcus neoformans	11	0.0567521	0.206945
Candida maltosa	Pichia fermentans/kluyveri	39	0.0563725	0.206945
Starmerella sp	Rhodotorula mucilaginosa	11	0.0567521	0.206945
Cryptococcus neoformans	Starmerella sp	61	0.0567521	0.206945
Rhodotorula mucilaginosa	Starmerella sp	61	0.0567521	0.206945
Pichia sp	Aureobasidium pullulans	63	0.0587785	0.213257
Aureobasidium pullulans	Pichia sp	153	0.0587785	0.213257
Starmerella sp	Clavispora lusitaniae	155	0.0592399	0.213856
Clavispora lusitaniae	Starmerella sp	61	0.0592399	0.213856
Cryptococcus neoformans	Candida sp	68	0.0605911	0.217646
Candida sp	Cryptococcus neoformans	13	0.0605911	0.217646
Nakazawaea wickerhamii	Aureobasidium pullulans	8	0.0616541	0.219282
Rhodotorula mucilaginosa	Aureobasidium pullulans	46	0.0616541	0.219282
Aureobasidium pullulans	Nakazawaea wickerhamii	46	0.0616541	0.219282
Aureobasidium pullulans	Rhodotorula mucilaginosa	8	0.0616541	0.219282
Ambrosiozyma angophorae	[Candida] membranifaciens	0	0.1	0.221862
Cryptococcus neoformans	[Candida] membranifaciens	9	0.1	0.221862
Hanseniaspora valbyensis	[Candida] membranifaciens	0	0.1	0.221862
Lachancea kluyveri	[Candida] membranifaciens	0	0.1	0.221862
Nakazawaea sp	[Candida] membranifaciens	0	0.1	0.221862
Zalaria obscura	[Candida] membranifaciens	16	0.0952381	0.221862
Zygosaccharomyces bailii	[Candida] membranifaciens	0	0.1	0.221862
Candida maltosa	[Candida] oleophila	9	0.1	0.221862
Candida norvegica	[Candida] oleophila	9	0.1	0.221862
Candida tropicalis	[Candida] oleophila	9	0.1	0.221862
Cryptococcus neoformans	[Candida] oleophila	9	0.1	0.221862
Metschnikowia sp	[Candida] oleophila	107	0.100023	0.221862
Rhodotorula mucilaginosa	[Candida] oleophila	9	0.1	0.221862
Saccharomyces cerevisiae	[Candida] oleophila	12	0.100791	0.221862
Clavispora lusitaniae	[Candida] zeylanoides	12	0.0879121	0.221862
[Candida] membranifaciens	Ambrosiozyma angophorae	9	0.1	0.221862
Candida maltosa	Ambrosiozyma angophorae	9	0.1	0.221862
Candida norvegica	Ambrosiozyma angophorae	9	0.1	0.221862
Candida tropicalis	Ambrosiozyma angophorae	9	0.1	0.221862
Cryptococcus neoformans	Ambrosiozyma angophorae	9	0.1	0.221862
Meyerozyma guilliermondii	Ambrosiozyma angophorae	9	0.1	0.221862
Nakazawaea ishiwadae	Ambrosiozyma angophorae	9	0.1	0.221862
Nakazawaea wickerhamii	Ambrosiozyma angophorae	9	0.1	0.221862
Pichia bruneiensis	Ambrosiozyma angophorae	9	0.1	0.221862
Pichia kluyveri	Ambrosiozyma angophorae	9	0.1	0.221862
Rhodotorula mucilaginosa	Ambrosiozyma angophorae	9	0.1	0.221862
Starmerella cellae	Ambrosiozyma angophorae	9	0.1	0.221862
Wickerhamomyces canadensis	Ambrosiozyma angophorae	9	0.1	0.221862
[Candida] oleophila	Candida maltosa	0	0.1	0.221862
Ambrosiozyma angophorae	Candida maltosa	0	0.1	0.221862
Clavispora lusitaniae	Candida maltosa	3	0.0636364	0.221862
Cryptococcus neoformans	Candida maltosa	9	0.1	0.221862
Hanseniaspora valbyensis	Candida maltosa	0	0.1	0.221862
Lachancea kluyveri	Candida maltosa	0	0.1	0.221862
Lachancea thermotolerans	Candida maltosa	0	0.1	0.221862
Meyerozyma guilliermondii	Candida maltosa	0	0.1	0.221862
Nakazawaea ishiwadae	Candida maltosa	0	0.1	0.221862
Nakazawaea sp	Candida maltosa	0	0.1	0.221862
Nakazawaea wickerhamii	Candida maltosa	0	0.1	0.221862
Pichia bruneiensis	Candida maltosa	0	0.1	0.221862
Saturnispora diversa	Candida maltosa	0	0.1	0.221862
Wickerhamomyces canadensis	Candida maltosa	0	0.1	0.221862
Zygosaccharomyces bailii	Candida maltosa	0	0.1	0.221862
[Candida] oleophila	Candida norvegica	0	0.1	0.221862
Ambrosiozyma angophorae	Candida norvegica	0	0.1	0.221862
Clavispora lusitaniae	Candida norvegica	4	0.1	0.221862
Cryptococcus neoformans	Candida norvegica	9	0.1	0.221862
Hanseniaspora valbyensis	Candida norvegica	0	0.1	0.221862
Lachancea kluyveri	Candida norvegica	0	0.1	0.221862
Nakazawaea ishiwadae	Candida norvegica	0	0.1	0.221862
Nakazawaea sp	Candida norvegica	0	0.1	0.221862
Nakazawaea wickerhamii	Candida norvegica	0	0.1	0.221862
Pichia bruneiensis	Candida norvegica	0	0.1	0.221862
Zygosaccharomyces bailii	Candida norvegica	0	0.1	0.221862
Lachancea thermotolerans	Candida sp	16	0.100493	0.221862
Rhodotorula mucilaginosa	Candida sp	65	0.100493	0.221862
Zalaria obscura	Candida sp	117	0.0983867	0.221862
[Candida] oleophila	Candida tropicalis	0	0.1	0.221862
Ambrosiozyma angophorae	Candida tropicalis	0	0.1	0.221862
Clavispora lusitaniae	Candida tropicalis	4	0.1	0.221862
Hanseniaspora valbyensis	Candida tropicalis	0	0.1	0.221862
Lachancea kluyveri	Candida tropicalis	0	0.1	0.221862
Nakazawaea ishiwadae	Candida tropicalis	0	0.1	0.221862
Nakazawaea sp	Candida tropicalis	0	0.1	0.221862
Nakazawaea wickerhamii	Candida tropicalis	0	0.1	0.221862
Pichia sp	Candida tropicalis	5	0.0703297	0.221862
Zygosaccharomyces bailii	Candida tropicalis	0	0.1	0.221862
[Candida] zeylanoides	Clavispora lusitaniae	42	0.0879121	0.221862
Candida maltosa	Clavispora lusitaniae	24	0.0636364	0.221862
Candida norvegica	Clavispora lusitaniae	23	0.1	0.221862
Candida tropicalis	Clavispora lusitaniae	23	0.1	0.221862
[Candida] membranifaciens	Cryptococcus neoformans	0	0.1	0.221862
[Candida] oleophila	Cryptococcus neoformans	0	0.1	0.221862
Ambrosiozyma angophorae	Cryptococcus neoformans	0	0.1	0.221862
Candida maltosa	Cryptococcus neoformans	0	0.1	0.221862
Candida norvegica	Cryptococcus neoformans	0	0.1	0.221862
Hanseniaspora valbyensis	Cryptococcus neoformans	0	0.1	0.221862
Lachancea kluyveri	Cryptococcus neoformans	0	0.1	0.221862
Lachancea thermotolerans	Cryptococcus neoformans	0	0.1	0.221862
Metschnikowia pulcherrima	Cryptococcus neoformans	2	0.0952381	0.221862
Meyerozyma guilliermondii	Cryptococcus neoformans	0	0.1	0.221862
Nakazawaea ishiwadae	Cryptococcus neoformans	0	0.1	0.221862
Nakazawaea sp	Cryptococcus neoformans	0	0.1	0.221862
Nakazawaea wickerhamii	Cryptococcus neoformans	0	0.1	0.221862
Pichia bruneiensis	Cryptococcus neoformans	0	0.1	0.221862
Saturnispora diversa	Cryptococcus neoformans	0	0.1	0.221862
Starmerella cellae	Cryptococcus neoformans	0	0.1	0.221862
Wickerhamomyces canadensis	Cryptococcus neoformans	0	0.1	0.221862
Zygosaccharomyces bailii	Cryptococcus neoformans	0	0.1	0.221862
Rhodotorula mucilaginosa	Hanseniaspora uvarum	45	0.0796992	0.221862
Zygosaccharomyces bailii	Hanseniaspora uvarum	9	0.0796992	0.221862
[Candida] membranifaciens	Hanseniaspora valbyensis	9	0.1	0.221862
Candida maltosa	Hanseniaspora valbyensis	9	0.1	0.221862
Candida norvegica	Hanseniaspora valbyensis	9	0.1	0.221862
Candida tropicalis	Hanseniaspora valbyensis	9	0.1	0.221862
Cryptococcus neoformans	Hanseniaspora valbyensis	9	0.1	0.221862
Metschnikowia pulcherrima	Hanseniaspora valbyensis	16	0.0952381	0.221862
Meyerozyma guilliermondii	Hanseniaspora valbyensis	9	0.1	0.221862
Nakazawaea ishiwadae	Hanseniaspora valbyensis	9	0.1	0.221862
Nakazawaea wickerhamii	Hanseniaspora valbyensis	9	0.1	0.221862
Pichia bruneiensis	Hanseniaspora valbyensis	9	0.1	0.221862
Pichia kluyveri	Hanseniaspora valbyensis	9	0.1	0.221862
Rhodotorula mucilaginosa	Hanseniaspora valbyensis	9	0.1	0.221862
Starmerella cellae	Hanseniaspora valbyensis	9	0.1	0.221862
Wickerhamomyces canadensis	Hanseniaspora valbyensis	9	0.1	0.221862
[Candida] membranifaciens	Lachancea kluyveri	9	0.1	0.221862
Candida maltosa	Lachancea kluyveri	9	0.1	0.221862
Candida norvegica	Lachancea kluyveri	9	0.1	0.221862
Candida tropicalis	Lachancea kluyveri	9	0.1	0.221862
Cryptococcus neoformans	Lachancea kluyveri	9	0.1	0.221862
Metschnikowia pulcherrima	Lachancea kluyveri	16	0.0952381	0.221862
Meyerozyma guilliermondii	Lachancea kluyveri	9	0.1	0.221862
Nakazawaea ishiwadae	Lachancea kluyveri	9	0.1	0.221862
Nakazawaea wickerhamii	Lachancea kluyveri	9	0.1	0.221862
Pichia bruneiensis	Lachancea kluyveri	9	0.1	0.221862
Pichia kluyveri	Lachancea kluyveri	9	0.1	0.221862
Rhodotorula mucilaginosa	Lachancea kluyveri	9	0.1	0.221862
Starmerella cellae	Lachancea kluyveri	9	0.1	0.221862
Wickerhamomyces canadensis	Lachancea kluyveri	9	0.1	0.221862
Candida maltosa	Lachancea thermotolerans	9	0.1	0.221862
Candida sp	Lachancea thermotolerans	65	0.100493	0.221862
Cryptococcus neoformans	Lachancea thermotolerans	9	0.1	0.221862
Wickerhamomyces anomalus	Lachancea thermotolerans	24	0.0636364	0.221862
Cryptococcus neoformans	Metschnikowia pulcherrima	16	0.0952381	0.221862
Hanseniaspora valbyensis	Metschnikowia pulcherrima	2	0.0952381	0.221862
Lachancea kluyveri	Metschnikowia pulcherrima	2	0.0952381	0.221862
[Candida] oleophila	Metschnikowia sp	28	0.100023	0.221862
Rhodotorula mucilaginosa	Metschnikowia sp	111	0.0664894	0.221862
Ambrosiozyma angophorae	Meyerozyma guilliermondii	0	0.1	0.221862
Candida maltosa	Meyerozyma guilliermondii	9	0.1	0.221862
Cryptococcus neoformans	Meyerozyma guilliermondii	9	0.1	0.221862
Hanseniaspora valbyensis	Meyerozyma guilliermondii	0	0.1	0.221862
Lachancea kluyveri	Meyerozyma guilliermondii	0	0.1	0.221862
Nakazawaea ishiwadae	Meyerozyma guilliermondii	0	0.1	0.221862
Nakazawaea sp	Meyerozyma guilliermondii	0	0.1	0.221862
Nakazawaea wickerhamii	Meyerozyma guilliermondii	0	0.1	0.221862
Zygosaccharomyces bailii	Meyerozyma guilliermondii	0	0.1	0.221862
Ambrosiozyma angophorae	Nakazawaea ishiwadae	0	0.1	0.221862
Candida maltosa	Nakazawaea ishiwadae	9	0.1	0.221862
Candida norvegica	Nakazawaea ishiwadae	9	0.1	0.221862
Candida tropicalis	Nakazawaea ishiwadae	9	0.1	0.221862
Cryptococcus neoformans	Nakazawaea ishiwadae	9	0.1	0.221862
Hanseniaspora valbyensis	Nakazawaea ishiwadae	0	0.1	0.221862
Lachancea kluyveri	Nakazawaea ishiwadae	0	0.1	0.221862
Meyerozyma guilliermondii	Nakazawaea ishiwadae	9	0.1	0.221862
Nakazawaea sp	Nakazawaea ishiwadae	0	0.1	0.221862
Nakazawaea wickerhamii	Nakazawaea ishiwadae	9	0.1	0.221862
Rhodotorula mucilaginosa	Nakazawaea ishiwadae	9	0.1	0.221862
Starmerella cellae	Nakazawaea ishiwadae	9	0.1	0.221862
Wickerhamomyces anomalus	Nakazawaea ishiwadae	24	0.0636364	0.221862
Wickerhamomyces canadensis	Nakazawaea ishiwadae	9	0.1	0.221862
Zygosaccharomyces bailii	Nakazawaea ishiwadae	0	0.1	0.221862
[Candida] membranifaciens	Nakazawaea sp	9	0.1	0.221862
Candida maltosa	Nakazawaea sp	9	0.1	0.221862
Candida norvegica	Nakazawaea sp	9	0.1	0.221862
Candida tropicalis	Nakazawaea sp	9	0.1	0.221862
Cryptococcus neoformans	Nakazawaea sp	9	0.1	0.221862
Meyerozyma guilliermondii	Nakazawaea sp	9	0.1	0.221862
Nakazawaea ishiwadae	Nakazawaea sp	9	0.1	0.221862
Nakazawaea wickerhamii	Nakazawaea sp	9	0.1	0.221862
Pichia bruneiensis	Nakazawaea sp	9	0.1	0.221862
Pichia kluyveri	Nakazawaea sp	9	0.1	0.221862
Pichia sp	Nakazawaea sp	31	0.0703297	0.221862
Rhodotorula mucilaginosa	Nakazawaea sp	9	0.1	0.221862
Starmerella cellae	Nakazawaea sp	9	0.1	0.221862
Wickerhamomyces canadensis	Nakazawaea sp	9	0.1	0.221862
Ambrosiozyma angophorae	Nakazawaea wickerhamii	0	0.1	0.221862
Candida maltosa	Nakazawaea wickerhamii	9	0.1	0.221862
Candida norvegica	Nakazawaea wickerhamii	9	0.1	0.221862
Candida tropicalis	Nakazawaea wickerhamii	9	0.1	0.221862
Cryptococcus neoformans	Nakazawaea wickerhamii	9	0.1	0.221862
Hanseniaspora valbyensis	Nakazawaea wickerhamii	0	0.1	0.221862
Lachancea kluyveri	Nakazawaea wickerhamii	0	0.1	0.221862
Meyerozyma guilliermondii	Nakazawaea wickerhamii	9	0.1	0.221862
Nakazawaea ishiwadae	Nakazawaea wickerhamii	0	0.1	0.221862
Nakazawaea sp	Nakazawaea wickerhamii	0	0.1	0.221862
Rhodotorula mucilaginosa	Nakazawaea wickerhamii	9	0.1	0.221862
Wickerhamomyces anomalus	Nakazawaea wickerhamii	24	0.0636364	0.221862
Zygosaccharomyces bailii	Nakazawaea wickerhamii	0	0.1	0.221862
Ambrosiozyma angophorae	Pichia bruneiensis	0	0.1	0.221862
Candida maltosa	Pichia bruneiensis	9	0.1	0.221862
Candida norvegica	Pichia bruneiensis	9	0.1	0.221862
Cryptococcus neoformans	Pichia bruneiensis	9	0.1	0.221862
Hanseniaspora valbyensis	Pichia bruneiensis	0	0.1	0.221862
Lachancea kluyveri	Pichia bruneiensis	0	0.1	0.221862
Nakazawaea sp	Pichia bruneiensis	0	0.1	0.221862
Rhodotorula mucilaginosa	Pichia bruneiensis	9	0.1	0.221862
Wickerhamomyces anomalus	Pichia bruneiensis	23	0.1	0.221862
Zygosaccharomyces bailii	Pichia bruneiensis	0	0.1	0.221862
Ambrosiozyma angophorae	Pichia kluyveri	0	0.1	0.221862
Hanseniaspora valbyensis	Pichia kluyveri	0	0.1	0.221862
Lachancea kluyveri	Pichia kluyveri	0	0.1	0.221862
Nakazawaea sp	Pichia kluyveri	0	0.1	0.221862
Zygosaccharomyces bailii	Pichia kluyveri	0	0.1	0.221862
Candida tropicalis	Pichia sp	31	0.0703297	0.221862
Nakazawaea sp	Pichia sp	5	0.0703297	0.221862
[Candida] oleophila	Rhodotorula mucilaginosa	0	0.1	0.221862
Ambrosiozyma angophorae	Rhodotorula mucilaginosa	0	0.1	0.221862
Candida sp	Rhodotorula mucilaginosa	16	0.100493	0.221862
Hanseniaspora uvarum	Rhodotorula mucilaginosa	9	0.0796992	0.221862
Hanseniaspora valbyensis	Rhodotorula mucilaginosa	0	0.1	0.221862
Lachancea kluyveri	Rhodotorula mucilaginosa	0	0.1	0.221862
Metschnikowia sp	Rhodotorula mucilaginosa	24	0.0664894	0.221862
Nakazawaea ishiwadae	Rhodotorula mucilaginosa	0	0.1	0.221862
Nakazawaea sp	Rhodotorula mucilaginosa	0	0.1	0.221862
Nakazawaea wickerhamii	Rhodotorula mucilaginosa	0	0.1	0.221862
Pichia bruneiensis	Rhodotorula mucilaginosa	0	0.1	0.221862
Zygosaccharomyces bailii	Rhodotorula mucilaginosa	0	0.1	0.221862
[Candida] oleophila	Saccharomyces cerevisiae	51	0.100791	0.221862
Starmerella bacillaris	Saccharomycodes ludwigii	107	0.0731186	0.221862
Candida maltosa	Saturnispora diversa	9	0.1	0.221862
Cryptococcus neoformans	Saturnispora diversa	9	0.1	0.221862
Wickerhamomyces anomalus	Saturnispora diversa	23	0.1	0.221862
Saccharomycodes ludwigii	Starmerella bacillaris	37	0.0731186	0.221862
Ambrosiozyma angophorae	Starmerella cellae	0	0.1	0.221862
Cryptococcus neoformans	Starmerella cellae	9	0.1	0.221862
Hanseniaspora valbyensis	Starmerella cellae	0	0.1	0.221862
Lachancea kluyveri	Starmerella cellae	0	0.1	0.221862
Nakazawaea ishiwadae	Starmerella cellae	0	0.1	0.221862
Nakazawaea sp	Starmerella cellae	0	0.1	0.221862
Zygosaccharomyces bailii	Starmerella cellae	0	0.1	0.221862
Lachancea thermotolerans	Wickerhamomyces anomalus	3	0.0636364	0.221862
Nakazawaea ishiwadae	Wickerhamomyces anomalus	3	0.0636364	0.221862
Nakazawaea wickerhamii	Wickerhamomyces anomalus	3	0.0636364	0.221862
Pichia bruneiensis	Wickerhamomyces anomalus	4	0.1	0.221862
Saturnispora diversa	Wickerhamomyces anomalus	4	0.1	0.221862
Ambrosiozyma angophorae	Wickerhamomyces canadensis	0	0.1	0.221862
Candida maltosa	Wickerhamomyces canadensis	9	0.1	0.221862
Cryptococcus neoformans	Wickerhamomyces canadensis	9	0.1	0.221862
Hanseniaspora valbyensis	Wickerhamomyces canadensis	0	0.1	0.221862
Lachancea kluyveri	Wickerhamomyces canadensis	0	0.1	0.221862
Nakazawaea ishiwadae	Wickerhamomyces canadensis	0	0.1	0.221862
Nakazawaea sp	Wickerhamomyces canadensis	0	0.1	0.221862
Zygosaccharomyces bailii	Wickerhamomyces canadensis	0	0.1	0.221862
[Candida] membranifaciens	Zalaria obscura	2	0.0952381	0.221862
Candida sp	Zalaria obscura	45	0.0983867	0.221862
[Candida] membranifaciens	Zygosaccharomyces bailii	9	0.1	0.221862
Candida maltosa	Zygosaccharomyces bailii	9	0.1	0.221862
Candida norvegica	Zygosaccharomyces bailii	9	0.1	0.221862
Candida tropicalis	Zygosaccharomyces bailii	9	0.1	0.221862
Cryptococcus neoformans	Zygosaccharomyces bailii	9	0.1	0.221862
Hanseniaspora uvarum	Zygosaccharomyces bailii	45	0.0796992	0.221862
Meyerozyma guilliermondii	Zygosaccharomyces bailii	9	0.1	0.221862
Nakazawaea ishiwadae	Zygosaccharomyces bailii	9	0.1	0.221862
Nakazawaea wickerhamii	Zygosaccharomyces bailii	9	0.1	0.221862
Pichia bruneiensis	Zygosaccharomyces bailii	9	0.1	0.221862
Pichia kluyveri	Zygosaccharomyces bailii	9	0.1	0.221862
Rhodotorula mucilaginosa	Zygosaccharomyces bailii	9	0.1	0.221862
Starmerella cellae	Zygosaccharomyces bailii	9	0.1	0.221862
Wickerhamomyces canadensis	Zygosaccharomyces bailii	9	0.1	0.221862
Pichia sp	Nakazawaea ishiwadae	30	0.101099	0.221864
Nakazawaea ishiwadae	Pichia sp	6	0.101099	0.221864
Wickerhamomyces anomalus	Starmerella sp	149	0.102334	0.223895
Starmerella sp	Wickerhamomyces anomalus	67	0.102334	0.223895
Wickerhamomyces anomalus	Hanseniaspora uvarum	113	0.106105	0.231443
Hanseniaspora uvarum	Wickerhamomyces anomalus	49	0.106105	0.231443
Pichia fermentans/kluyveri	Aureobasidium pullulans	90	0.10834	0.235607
Aureobasidium pullulans	Pichia fermentans/kluyveri	180	0.10834	0.235607
Pichia kudriavzevii	Clavispora lusitaniae	41	0.113487	0.245321
Clavispora lusitaniae	Pichia kudriavzevii	13	0.113487	0.245321
Wickerhamomyces anomalus	Pichia kudriavzevii	41	0.113487	0.245321
Pichia kudriavzevii	Wickerhamomyces anomalus	13	0.113487	0.245321
Starmerella bacillaris	[Candida] oleophila	15	0.118974	0.256416
[Candida] oleophila	Starmerella bacillaris	57	0.118974	0.256416
Nakazawaea ishiwadae	Metschnikowia sp	30	0.120375	0.258662
Metschnikowia sp	Nakazawaea ishiwadae	105	0.120375	0.258662
Lachancea thermotolerans	Aureobasidium pullulans	11	0.124812	0.265824
Pichia bruneiensis	Aureobasidium pullulans	11	0.124812	0.265824
Hanseniaspora uvarum	Candida sp	176	0.124256	0.265824
Candida sp	Hanseniaspora uvarum	310	0.124256	0.265824
Aureobasidium pullulans	Lachancea thermotolerans	43	0.124812	0.265824
Aureobasidium pullulans	Pichia bruneiensis	43	0.124812	0.265824
Pichia fermentans/kluyveri	[Candida] oleophila	36	0.129902	0.275851
[Candida] oleophila	Pichia fermentans/kluyveri	9	0.129902	0.275851
Wickerhamomyces sp	Pichia kudriavzevii	28	0.132035	0.279557
Pichia kudriavzevii	Wickerhamomyces sp	8	0.132035	0.279557
Starmerella sp	Candida maltosa	16	0.139487	0.294473
Candida maltosa	Starmerella sp	56	0.139487	0.294473
Clavispora lusitaniae	[Candida] membranifaciens	5	0.145455	0.300912
Wickerhamomyces anomalus	[Candida] zeylanoides	40	0.144655	0.300912
Clavispora lusitaniae	Ambrosiozyma angophorae	22	0.145455	0.300912
Saccharomyces cerevisiae	Ambrosiozyma angophorae	49	0.145257	0.300912
Starmerella sp	Aureobasidium pullulans	158	0.145221	0.300912
[Candida] membranifaciens	Clavispora lusitaniae	22	0.145455	0.300912
Ambrosiozyma angophorae	Clavispora lusitaniae	5	0.145455	0.300912
Pichia kluyveri	Clavispora lusitaniae	22	0.145455	0.300912
Wickerhamomyces anomalus	Cryptococcus neoformans	5	0.145455	0.300912
Clavispora lusitaniae	Pichia kluyveri	5	0.145455	0.300912
Ambrosiozyma angophorae	Saccharomyces cerevisiae	14	0.145257	0.300912
Aureobasidium pullulans	Starmerella sp	274	0.145221	0.300912
[Candida] zeylanoides	Wickerhamomyces anomalus	14	0.144655	0.300912
Cryptococcus neoformans	Wickerhamomyces anomalus	22	0.145455	0.300912
Lachancea kluyveri	Hanseniaspora uvarum	12	0.153383	0.316408
Hanseniaspora uvarum	Lachancea kluyveri	42	0.153383	0.316408
Candida sp	[Candida] oleophila	62	0.15468	0.318173
[Candida] oleophila	Candida sp	19	0.15468	0.318173
Pichia kudriavzevii	[Candida] oleophila	15	0.166667	0.326107
Candida maltosa	[Candida] zeylanoides	15	0.166667	0.326107
Lachancea thermotolerans	[Candida] zeylanoides	3	0.166667	0.326107
Rhodotorula mucilaginosa	[Candida] zeylanoides	15	0.166667	0.326107
Starmerella bacillaris	Ambrosiozyma angophorae	55	0.162051	0.326107
[Candida] zeylanoides	Candida maltosa	3	0.166667	0.326107
Metschnikowia pulcherrima	Candida maltosa	3	0.166667	0.326107
Zalaria obscura	Candida maltosa	15	0.166667	0.326107
Pichia fermentans/kluyveri	Candida norvegica	10	0.164216	0.326107
Pichia fermentans/kluyveri	Candida tropicalis	10	0.164216	0.326107
[Candida] zeylanoides	Lachancea thermotolerans	15	0.166667	0.326107
Wickerhamomyces sp	Lachancea thermotolerans	15	0.166667	0.326107
Candida maltosa	Metschnikowia pulcherrima	15	0.166667	0.326107
Nakazawaea ishiwadae	Metschnikowia pulcherrima	3	0.166667	0.326107
Nakazawaea sp	Metschnikowia pulcherrima	3	0.166667	0.326107
Rhodotorula mucilaginosa	Metschnikowia pulcherrima	15	0.166667	0.326107
Wickerhamomyces anomalus	Metschnikowia sp	263	0.166467	0.326107
Wickerhamomyces sp	Meyerozyma guilliermondii	15	0.166667	0.326107
Metschnikowia pulcherrima	Nakazawaea ishiwadae	15	0.166667	0.326107
Metschnikowia pulcherrima	Nakazawaea sp	15	0.166667	0.326107
Candida norvegica	Pichia fermentans/kluyveri	35	0.164216	0.326107
Candida tropicalis	Pichia fermentans/kluyveri	35	0.164216	0.326107
[Candida] oleophila	Pichia kudriavzevii	3	0.166667	0.326107
Rhodotorula mucilaginosa	Pichia kudriavzevii	15	0.166667	0.326107
[Candida] zeylanoides	Rhodotorula mucilaginosa	3	0.166667	0.326107
Metschnikowia pulcherrima	Rhodotorula mucilaginosa	3	0.166667	0.326107
Pichia kudriavzevii	Rhodotorula mucilaginosa	3	0.166667	0.326107
Saturnispora diversa	Saccharomycodes ludwigii	15	0.166667	0.326107
Saccharomycodes ludwigii	Saturnispora diversa	3	0.166667	0.326107
Wickerhamomyces sp	Saturnispora diversa	15	0.166667	0.326107
Ambrosiozyma angophorae	Starmerella bacillaris	17	0.162051	0.326107
Metschnikowia sp	Wickerhamomyces anomalus	142	0.166467	0.326107
Lachancea thermotolerans	Wickerhamomyces sp	3	0.166667	0.326107
Meyerozyma guilliermondii	Wickerhamomyces sp	3	0.166667	0.326107
Saturnispora diversa	Wickerhamomyces sp	3	0.166667	0.326107
Candida maltosa	Zalaria obscura	3	0.166667	0.326107
Pichia sp	Clavispora lusitaniae	74	0.169421	0.3306
Clavispora lusitaniae	Pichia sp	34	0.169421	0.3306
Metschnikowia pulcherrima	Clavispora lusitaniae	39	0.181019	0.351333
Clavispora lusitaniae	Metschnikowia pulcherrima	15	0.181019	0.351333
Wickerhamomyces anomalus	Metschnikowia pulcherrima	39	0.181019	0.351333
Metschnikowia pulcherrima	Wickerhamomyces anomalus	15	0.181019	0.351333
Hanseniaspora valbyensis	Hanseniaspora uvarum	13	0.184962	0.358024
Hanseniaspora uvarum	Hanseniaspora valbyensis	41	0.184962	0.358024
[Candida] oleophila	[Candida] membranifaciens	1	0.2	0.3601
Lachancea thermotolerans	[Candida] membranifaciens	1	0.2	0.3601
[Candida] membranifaciens	[Candida] oleophila	8	0.2	0.3601
Ambrosiozyma angophorae	[Candida] oleophila	1	0.2	0.3601
Hanseniaspora valbyensis	[Candida] oleophila	1	0.2	0.3601
Lachancea kluyveri	[Candida] oleophila	1	0.2	0.3601
Meyerozyma guilliermondii	[Candida] oleophila	8	0.2	0.3601
Nakazawaea sp	[Candida] oleophila	1	0.2	0.3601
Pichia kluyveri	[Candida] oleophila	8	0.2	0.3601
Wickerhamomyces canadensis	[Candida] oleophila	8	0.2	0.3601
Zygosaccharomyces bailii	[Candida] oleophila	1	0.2	0.3601
[Candida] oleophila	Ambrosiozyma angophorae	8	0.2	0.3601
Lachancea thermotolerans	Ambrosiozyma angophorae	8	0.2	0.3601
Saturnispora diversa	Ambrosiozyma angophorae	8	0.2	0.3601
Starmerella cellae	Candida maltosa	1	0.2	0.3601
Lachancea thermotolerans	Candida norvegica	1	0.2	0.3601
Meyerozyma guilliermondii	Candida norvegica	1	0.2	0.3601
Saturnispora diversa	Candida norvegica	1	0.2	0.3601
Wickerhamomyces canadensis	Candida norvegica	1	0.2	0.3601
Nakazawaea ishiwadae	Candida sp	21	0.2	0.3601
Pichia sp	Candida sp	119	0.198877	0.3601
Pichia bruneiensis	Candida tropicalis	1	0.2	0.3601
Wickerhamomyces canadensis	Candida tropicalis	1	0.2	0.3601
[Candida] oleophila	Hanseniaspora valbyensis	8	0.2	0.3601
[Candida] oleophila	Lachancea kluyveri	8	0.2	0.3601
[Candida] membranifaciens	Lachancea thermotolerans	8	0.2	0.3601
Ambrosiozyma angophorae	Lachancea thermotolerans	1	0.2	0.3601
Candida norvegica	Lachancea thermotolerans	8	0.2	0.3601
Metschnikowia sp	Lachancea thermotolerans	99	0.197502	0.3601
Rhodotorula mucilaginosa	Lachancea thermotolerans	8	0.2	0.3601
Lachancea thermotolerans	Metschnikowia sp	36	0.197502	0.3601
[Candida] oleophila	Meyerozyma guilliermondii	1	0.2	0.3601
Candida norvegica	Meyerozyma guilliermondii	8	0.2	0.3601
Rhodotorula mucilaginosa	Meyerozyma guilliermondii	8	0.2	0.3601
Candida sp	Nakazawaea ishiwadae	60	0.2	0.3601
[Candida] oleophila	Nakazawaea sp	8	0.2	0.3601
Candida tropicalis	Pichia bruneiensis	8	0.2	0.3601
[Candida] oleophila	Pichia kluyveri	1	0.2	0.3601
Candida sp	Pichia sp	205	0.198877	0.3601
Lachancea thermotolerans	Rhodotorula mucilaginosa	1	0.2	0.3601
Meyerozyma guilliermondii	Rhodotorula mucilaginosa	1	0.2	0.3601
Saturnispora diversa	Rhodotorula mucilaginosa	1	0.2	0.3601
Starmerella cellae	Rhodotorula mucilaginosa	1	0.2	0.3601
Wickerhamomyces canadensis	Rhodotorula mucilaginosa	1	0.2	0.3601
Ambrosiozyma angophorae	Saturnispora diversa	1	0.2	0.3601
Candida norvegica	Saturnispora diversa	8	0.2	0.3601
Rhodotorula mucilaginosa	Saturnispora diversa	8	0.2	0.3601
Candida maltosa	Starmerella cellae	8	0.2	0.3601
Rhodotorula mucilaginosa	Starmerella cellae	8	0.2	0.3601
Wickerhamomyces sp	Starmerella sp	98	0.191392	0.3601
[Candida] oleophila	Wickerhamomyces canadensis	1	0.2	0.3601
Candida norvegica	Wickerhamomyces canadensis	8	0.2	0.3601
Candida tropicalis	Wickerhamomyces canadensis	8	0.2	0.3601
Rhodotorula mucilaginosa	Wickerhamomyces canadensis	8	0.2	0.3601
Starmerella sp	Wickerhamomyces sp	46	0.191392	0.3601
[Candida] oleophila	Zygosaccharomyces bailii	8	0.2	0.3601
Hanseniaspora uvarum	Aureobasidium pullulans	121	0.20272	0.363186
Aureobasidium pullulans	Hanseniaspora uvarum	203	0.20272	0.363186
Pichia sp	Metschnikowia sp	204	0.20261	0.363186
Metschnikowia sp	Pichia sp	336	0.20261	0.363186
Pichia fermentans/kluyveri	Nakazawaea ishiwadae	34	0.203431	0.363558
Nakazawaea ishiwadae	Pichia fermentans/kluyveri	11	0.203431	0.363558
Meyerozyma guilliermondii	Clavispora lusitaniae	21	0.209091	0.369104
Clavispora lusitaniae	Meyerozyma guilliermondii	6	0.209091	0.369104
Wickerhamomyces anomalus	Meyerozyma guilliermondii	21	0.209091	0.369104
Wickerhamomyces anomalus	Rhodotorula mucilaginosa	6	0.209091	0.369104
Wickerhamomyces anomalus	Starmerella cellae	21	0.209091	0.369104
Meyerozyma guilliermondii	Wickerhamomyces anomalus	6	0.209091	0.369104
Rhodotorula mucilaginosa	Wickerhamomyces anomalus	21	0.209091	0.369104
Starmerella cellae	Wickerhamomyces anomalus	6	0.209091	0.369104
Wickerhamomyces canadensis	Wickerhamomyces anomalus	6	0.209091	0.369104
Wickerhamomyces anomalus	Wickerhamomyces canadensis	21	0.209091	0.369104
Hanseniaspora uvarum	Clavispora lusitaniae	106	0.212036	0.37339
Clavispora lusitaniae	Hanseniaspora uvarum	56	0.212036	0.37339
Metschnikowia sp	Candida maltosa	37	0.212882	0.373967
Candida maltosa	Metschnikowia sp	98	0.212882	0.373967
Saturnispora diversa	Aureobasidium pullulans	14	0.221053	0.387379
Aureobasidium pullulans	Saturnispora diversa	40	0.221053	0.387379
Zalaria obscura	Wickerhamomyces anomalus	38	0.223776	0.391202
Wickerhamomyces anomalus	Zalaria obscura	16	0.223776	0.391202
Pichia sp	[Candida] oleophila	27	0.232967	0.406286
[Candida] oleophila	Pichia sp	9	0.232967	0.406286
Starmerella sp	[Candida] oleophila	52	0.244786	0.425869
[Candida] oleophila	Starmerella sp	20	0.244786	0.425869
Pichia bruneiensis	Metschnikowia sp	39	0.246068	0.427071
Metschnikowia sp	Pichia bruneiensis	96	0.246068	0.427071
Pichia fermentans/kluyveri	Lachancea thermotolerans	33	0.25	0.432854
Lachancea thermotolerans	Pichia fermentans/kluyveri	12	0.25	0.432854
Saturnispora diversa	Candida sp	23	0.253202	0.437349
Candida sp	Saturnispora diversa	58	0.253202	0.437349
[Candida] zeylanoides	[Candida] oleophila	14	0.261905	0.44493
[Candida] oleophila	[Candida] zeylanoides	4	0.261905	0.44493
Candida sp	[Candida] zeylanoides	106	0.260266	0.44493
Pichia kudriavzevii	Candida norvegica	4	0.261905	0.44493
[Candida] zeylanoides	Candida sp	56	0.260266	0.44493
Nakazawaea sp	Hanseniaspora uvarum	15	0.261654	0.44493
Saccharomycodes ludwigii	Lachancea kluyveri	4	0.261905	0.44493
Hanseniaspora uvarum	Nakazawaea sp	39	0.261654	0.44493
Pichia kudriavzevii	Pichia bruneiensis	14	0.261905	0.44493
Candida norvegica	Pichia kudriavzevii	14	0.261905	0.44493
Pichia bruneiensis	Pichia kudriavzevii	4	0.261905	0.44493
Lachancea kluyveri	Saccharomycodes ludwigii	14	0.261905	0.44493
Wickerhamomyces sp	Starmerella cellae	14	0.261905	0.44493
Starmerella cellae	Wickerhamomyces sp	4	0.261905	0.44493
Starmerella bacillaris	Clavispora lusitaniae	80	0.271724	0.460528
Clavispora lusitaniae	Starmerella bacillaris	136	0.271724	0.460528
Starmerella cellae	Clavispora lusitaniae	20	0.281818	0.474295
Wickerhamomyces canadensis	Clavispora lusitaniae	20	0.281818	0.474295
Zygosaccharomyces bailii	Clavispora lusitaniae	7	0.281818	0.474295
Clavispora lusitaniae	Starmerella cellae	7	0.281818	0.474295
Clavispora lusitaniae	Wickerhamomyces canadensis	7	0.281818	0.474295
Clavispora lusitaniae	Zygosaccharomyces bailii	20	0.281818	0.474295
Pichia fermentans/kluyveri	Candida sp	161	0.285472	0.479328
Candida sp	Pichia fermentans/kluyveri	244	0.285472	0.479328
Wickerhamomyces anomalus	Aureobasidium pullulans	102	0.297895	0.499026
Aureobasidium pullulans	Wickerhamomyces anomalus	60	0.297895	0.499026
Candida maltosa	Aureobasidium pullulans	38	0.306767	0.511514
Aureobasidium pullulans	Candida maltosa	16	0.306767	0.511514
Hanseniaspora uvarum	Candida maltosa	16	0.306767	0.511514
Candida maltosa	Hanseniaspora uvarum	38	0.306767	0.511514
Aureobasidium pullulans	[Candida] zeylanoides	70	0.31044	0.51173
Wickerhamomyces sp	[Candida] zeylanoides	25	0.309524	0.51173
[Candida] zeylanoides	Aureobasidium pullulans	38	0.31044	0.51173
Pichia kudriavzevii	Aureobasidium pullulans	38	0.31044	0.51173
Aureobasidium pullulans	Pichia kudriavzevii	70	0.31044	0.51173
Saturnispora diversa	Saccharomyces cerevisiae	44	0.310277	0.51173
Zygosaccharomyces bailii	Saccharomyces cerevisiae	19	0.310277	0.51173
Saccharomyces cerevisiae	Saturnispora diversa	19	0.310277	0.51173
[Candida] zeylanoides	Wickerhamomyces sp	11	0.309524	0.51173
Saccharomyces cerevisiae	Zygosaccharomyces bailii	44	0.310277	0.51173
Starmerella bacillaris	Lachancea thermotolerans	22	0.313162	0.512706
Starmerella sp	Lachancea thermotolerans	50	0.313162	0.512706
Starmerella bacillaris	Saturnispora diversa	22	0.313162	0.512706
Lachancea thermotolerans	Starmerella bacillaris	50	0.313162	0.512706
Saturnispora diversa	Starmerella bacillaris	50	0.313162	0.512706
Lachancea thermotolerans	Starmerella sp	22	0.313162	0.512706
Pichia fermentans/kluyveri	Metschnikowia sp	278	0.317388	0.518448
Metschnikowia sp	Pichia fermentans/kluyveri	397	0.317388	0.518448
Nakazawaea wickerhamii	Metschnikowia sp	44	0.343663	0.560101
Metschnikowia sp	Nakazawaea wickerhamii	91	0.343663	0.560101
Starmerella sp	Candida norvegica	23	0.351453	0.568944
Starmerella sp	Candida tropicalis	23	0.351453	0.568944
Starmerella sp	Nakazawaea ishiwadae	49	0.351453	0.568944
Candida norvegica	Starmerella sp	49	0.351453	0.568944
Candida tropicalis	Starmerella sp	49	0.351453	0.568944
Nakazawaea ishiwadae	Starmerella sp	23	0.351453	0.568944
Rhodotorula mucilaginosa	[Candida] membranifaciens	7	0.4	0.585801
Saturnispora diversa	[Candida] membranifaciens	2	0.4	0.585801
Metschnikowia pulcherrima	[Candida] oleophila	13	0.380952	0.585801
Pichia bruneiensis	[Candida] oleophila	7	0.4	0.585801
Starmerella cellae	[Candida] oleophila	7	0.4	0.585801
Lachancea kluyveri	Ambrosiozyma angophorae	7	0.4	0.585801
Nakazawaea sp	Ambrosiozyma angophorae	7	0.4	0.585801
Zygosaccharomyces bailii	Ambrosiozyma angophorae	7	0.4	0.585801
Metschnikowia pulcherrima	Aureobasidium pullulans	40	0.378124	0.585801
Candida norvegica	Candida maltosa	2	0.4	0.585801
Wickerhamomyces sp	Candida maltosa	5	0.380952	0.585801
Candida maltosa	Candida norvegica	7	0.4	0.585801
Metschnikowia pulcherrima	Candida norvegica	5	0.380952	0.585801
Pichia bruneiensis	Candida sp	27	0.3867	0.585801
Pichia kudriavzevii	Candida sp	62	0.397594	0.585801
Starmerella sp	Candida sp	277	0.38341	0.585801
Cryptococcus neoformans	Candida tropicalis	7	0.4	0.585801
Lachancea thermotolerans	Candida tropicalis	2	0.4	0.585801
Meyerozyma guilliermondii	Candida tropicalis	2	0.4	0.585801
Pichia kudriavzevii	Candida tropicalis	5	0.380952	0.585801
Rhodotorula mucilaginosa	Candida tropicalis	7	0.4	0.585801
Saturnispora diversa	Candida tropicalis	2	0.4	0.585801
Starmerella cellae	Candida tropicalis	2	0.4	0.585801
Lachancea kluyveri	Clavispora lusitaniae	8	0.372727	0.585801
Pichia bruneiensis	Clavispora lusitaniae	19	0.372727	0.585801
Candida tropicalis	Cryptococcus neoformans	2	0.4	0.585801
Pichia kluyveri	Cryptococcus neoformans	2	0.4	0.585801
Zalaria obscura	Cryptococcus neoformans	5	0.380952	0.585801
Metschnikowia sp	Hanseniaspora uvarum	462	0.393379	0.585801
Saturnispora diversa	Hanseniaspora valbyensis	7	0.4	0.585801
Ambrosiozyma angophorae	Lachancea kluyveri	2	0.4	0.585801
Clavispora lusitaniae	Lachancea kluyveri	19	0.372727	0.585801
Saturnispora diversa	Lachancea kluyveri	7	0.4	0.585801
Candida tropicalis	Lachancea thermotolerans	7	0.4	0.585801
Meyerozyma guilliermondii	Lachancea thermotolerans	7	0.4	0.585801
Pichia kluyveri	Lachancea thermotolerans	7	0.4	0.585801
Pichia kudriavzevii	Lachancea thermotolerans	13	0.380952	0.585801
Starmerella cellae	Lachancea thermotolerans	7	0.4	0.585801
Zygosaccharomyces bailii	Lachancea thermotolerans	2	0.4	0.585801
[Candida] oleophila	Metschnikowia pulcherrima	5	0.380952	0.585801
Aureobasidium pullulans	Metschnikowia pulcherrima	68	0.378124	0.585801
Candida norvegica	Metschnikowia pulcherrima	13	0.380952	0.585801
Wickerhamomyces sp	Metschnikowia pulcherrima	24	0.393939	0.585801
Hanseniaspora uvarum	Metschnikowia sp	348	0.393379	0.585801
Saturnispora diversa	Metschnikowia sp	46	0.388876	0.585801
Candida tropicalis	Meyerozyma guilliermondii	7	0.4	0.585801
Lachancea thermotolerans	Meyerozyma guilliermondii	2	0.4	0.585801
Pichia bruneiensis	Meyerozyma guilliermondii	2	0.4	0.585801
Pichia kluyveri	Nakazawaea ishiwadae	7	0.4	0.585801
Ambrosiozyma angophorae	Nakazawaea sp	2	0.4	0.585801
Zygosaccharomyces bailii	Nakazawaea sp	2	0.4	0.585801
Starmerella cellae	Nakazawaea wickerhamii	7	0.4	0.585801
[Candida] oleophila	Pichia bruneiensis	2	0.4	0.585801
Candida sp	Pichia bruneiensis	54	0.3867	0.585801
Clavispora lusitaniae	Pichia bruneiensis	8	0.372727	0.585801
Meyerozyma guilliermondii	Pichia bruneiensis	7	0.4	0.585801
Pichia kluyveri	Pichia bruneiensis	7	0.4	0.585801
Starmerella cellae	Pichia bruneiensis	7	0.4	0.585801
Wickerhamomyces canadensis	Pichia bruneiensis	7	0.4	0.585801
Cryptococcus neoformans	Pichia kluyveri	7	0.4	0.585801
Lachancea thermotolerans	Pichia kluyveri	2	0.4	0.585801
Nakazawaea ishiwadae	Pichia kluyveri	2	0.4	0.585801
Pichia bruneiensis	Pichia kluyveri	2	0.4	0.585801
Rhodotorula mucilaginosa	Pichia kluyveri	7	0.4	0.585801
Zalaria obscura	Pichia kluyveri	13	0.380952	0.585801
Candida sp	Pichia kudriavzevii	100	0.397594	0.585801
Candida tropicalis	Pichia kudriavzevii	13	0.380952	0.585801
Lachancea thermotolerans	Pichia kudriavzevii	5	0.380952	0.585801
[Candida] membranifaciens	Rhodotorula mucilaginosa	2	0.4	0.585801
Candida tropicalis	Rhodotorula mucilaginosa	2	0.4	0.585801
Pichia kluyveri	Rhodotorula mucilaginosa	2	0.4	0.585801
Wickerhamomyces sp	Rhodotorula mucilaginosa	5	0.380952	0.585801
[Candida] membranifaciens	Saturnispora diversa	7	0.4	0.585801
Candida tropicalis	Saturnispora diversa	7	0.4	0.585801
Hanseniaspora valbyensis	Saturnispora diversa	2	0.4	0.585801
Lachancea kluyveri	Saturnispora diversa	2	0.4	0.585801
Metschnikowia sp	Saturnispora diversa	89	0.388876	0.585801
Zygosaccharomyces bailii	Saturnispora diversa	2	0.4	0.585801
[Candida] oleophila	Starmerella cellae	2	0.4	0.585801
Candida tropicalis	Starmerella cellae	7	0.4	0.585801
Lachancea thermotolerans	Starmerella cellae	2	0.4	0.585801
Nakazawaea wickerhamii	Starmerella cellae	2	0.4	0.585801
Pichia bruneiensis	Starmerella cellae	2	0.4	0.585801
Candida sp	Starmerella sp	371	0.38341	0.585801
Pichia bruneiensis	Wickerhamomyces canadensis	2	0.4	0.585801
Candida maltosa	Wickerhamomyces sp	13	0.380952	0.585801
Metschnikowia pulcherrima	Wickerhamomyces sp	12	0.393939	0.585801
Rhodotorula mucilaginosa	Wickerhamomyces sp	13	0.380952	0.585801
Cryptococcus neoformans	Zalaria obscura	13	0.380952	0.585801
Pichia kluyveri	Zalaria obscura	5	0.380952	0.585801
Ambrosiozyma angophorae	Zygosaccharomyces bailii	2	0.4	0.585801
Lachancea thermotolerans	Zygosaccharomyces bailii	7	0.4	0.585801
Nakazawaea sp	Zygosaccharomyces bailii	7	0.4	0.585801
Saturnispora diversa	Zygosaccharomyces bailii	7	0.4	0.585801
Starmerella cellae	Aureobasidium pullulans	18	0.41203	0.600981
Hanseniaspora uvarum	Candida tropicalis	18	0.41203	0.600981
Candida tropicalis	Hanseniaspora uvarum	36	0.41203	0.600981
Aureobasidium pullulans	Starmerella cellae	36	0.41203	0.600981
Wickerhamomyces sp	Aureobasidium pullulans	67	0.414886	0.602712
Wickerhamomyces sp	Metschnikowia sp	164	0.414312	0.602712
Aureobasidium pullulans	Wickerhamomyces sp	41	0.414886	0.602712
Metschnikowia sp	Wickerhamomyces sp	106	0.414312	0.602712
Starmerella sp	Metschnikowia sp	475	0.419168	0.607709
Metschnikowia sp	Starmerella sp	605	0.419168	0.607709
Nakazawaea wickerhamii	Candida sp	28	0.425616	0.615821
Candida sp	Nakazawaea wickerhamii	53	0.425616	0.615821
Pichia sp	[Candida] membranifaciens	12	0.448352	0.646128
Pichia sp	Nakazawaea wickerhamii	24	0.448352	0.646128
[Candida] membranifaciens	Pichia sp	24	0.448352	0.646128
Nakazawaea wickerhamii	Pichia sp	12	0.448352	0.646128
Saccharomyces cerevisiae	Lachancea kluyveri	41	0.451581	0.648194
Saccharomyces cerevisiae	Lachancea thermotolerans	22	0.451581	0.648194
Lachancea kluyveri	Saccharomyces cerevisiae	22	0.451581	0.648194
Lachancea thermotolerans	Saccharomyces cerevisiae	41	0.451581	0.648194
Metschnikowia sp	Candida tropicalis	49	0.46265	0.662765
Candida tropicalis	Metschnikowia sp	86	0.46265	0.662765
Candida tropicalis	Aureobasidium pullulans	35	0.470677	0.670273
Aureobasidium pullulans	Candida tropicalis	19	0.470677	0.670273
Lachancea thermotolerans	Hanseniaspora uvarum	19	0.470677	0.670273
Saturnispora diversa	Hanseniaspora uvarum	19	0.470677	0.670273
Hanseniaspora uvarum	Lachancea thermotolerans	35	0.470677	0.670273
Hanseniaspora uvarum	Saturnispora diversa	35	0.470677	0.670273
Saccharomyces cerevisiae	Clavispora lusitaniae	78	0.476112	0.676679
Clavispora lusitaniae	Saccharomyces cerevisiae	111	0.476112	0.676679
Metschnikowia sp	Aureobasidium pullulans	358	0.482724	0.682049
Nakazawaea ishiwadae	Clavispora lusitaniae	18	0.481818	0.682049
Nakazawaea wickerhamii	Clavispora lusitaniae	18	0.481818	0.682049
Aureobasidium pullulans	Metschnikowia sp	452	0.482724	0.682049
Clavispora lusitaniae	Nakazawaea ishiwadae	9	0.481818	0.682049
Clavispora lusitaniae	Nakazawaea wickerhamii	9	0.481818	0.682049
Wickerhamomyces anomalus	Candida sp	141	0.494376	0.694435
Wickerhamomyces sp	Hanseniaspora uvarum	65	0.494205	0.694435
Pichia sp	Pichia kudriavzevii	28	0.493644	0.694435
Pichia kudriavzevii	Pichia sp	44	0.493644	0.694435
Candida sp	Wickerhamomyces anomalus	102	0.494376	0.694435
Hanseniaspora uvarum	Wickerhamomyces sp	43	0.494205	0.694435
Metschnikowia sp	Candida sp	551	0.517291	0.725213
Candida sp	Metschnikowia sp	664	0.517291	0.725213
Candida tropicalis	[Candida] zeylanoides	12	0.547619	0.741803
Nakazawaea ishiwadae	[Candida] zeylanoides	6	0.547619	0.741803
Saturnispora diversa	[Candida] zeylanoides	6	0.547619	0.741803
Saccharomycodes ludwigii	Ambrosiozyma angophorae	12	0.547619	0.741803
Candida norvegica	Aureobasidium pullulans	34	0.533835	0.741803
Wickerhamomyces canadensis	Aureobasidium pullulans	20	0.533835	0.741803
Aureobasidium pullulans	Candida norvegica	20	0.533835	0.741803
Metschnikowia pulcherrima	Candida sp	67	0.538219	0.741803
[Candida] zeylanoides	Candida tropicalis	6	0.547619	0.741803
Metschnikowia pulcherrima	Candida tropicalis	6	0.547619	0.741803
Zalaria obscura	Candida tropicalis	12	0.547619	0.741803
Pichia kluyveri	Hanseniaspora uvarum	34	0.533835	0.741803
Starmerella sp	Hanseniaspora uvarum	241	0.537475	0.741803
Saccharomycodes ludwigii	Hanseniaspora valbyensis	6	0.547619	0.741803
Candida sp	Metschnikowia pulcherrima	95	0.538219	0.741803
Candida tropicalis	Metschnikowia pulcherrima	12	0.547619	0.741803
Pichia bruneiensis	Metschnikowia pulcherrima	6	0.547619	0.741803
Pichia sp	Meyerozyma guilliermondii	13	0.536264	0.741803
[Candida] zeylanoides	Nakazawaea ishiwadae	12	0.547619	0.741803
Pichia kudriavzevii	Nakazawaea wickerhamii	12	0.547619	0.741803
Metschnikowia pulcherrima	Pichia bruneiensis	12	0.547619	0.741803
Hanseniaspora uvarum	Pichia kluyveri	20	0.533835	0.741803
Pichia sp	Pichia kluyveri	13	0.536264	0.741803
Nakazawaea wickerhamii	Pichia kudriavzevii	6	0.547619	0.741803
Meyerozyma guilliermondii	Pichia sp	23	0.536264	0.741803
Pichia kluyveri	Pichia sp	23	0.536264	0.741803
Zalaria obscura	Rhodotorula mucilaginosa	6	0.547619	0.741803
Ambrosiozyma angophorae	Saccharomycodes ludwigii	6	0.547619	0.741803
Hanseniaspora valbyensis	Saccharomycodes ludwigii	12	0.547619	0.741803
Zygosaccharomyces bailii	Saccharomycodes ludwigii	12	0.547619	0.741803
[Candida] zeylanoides	Saturnispora diversa	12	0.547619	0.741803
Hanseniaspora uvarum	Starmerella sp	191	0.537475	0.741803
Aureobasidium pullulans	Wickerhamomyces canadensis	34	0.533835	0.741803
Candida tropicalis	Zalaria obscura	6	0.547619	0.741803
Rhodotorula mucilaginosa	Zalaria obscura	12	0.547619	0.741803
Saccharomycodes ludwigii	Zygosaccharomyces bailii	6	0.547619	0.741803
Candida tropicalis	Candida sp	50	0.553695	0.747229
Starmerella cellae	Candida sp	31	0.553695	0.747229
Candida sp	Candida tropicalis	31	0.553695	0.747229
Candida sp	Starmerella cellae	50	0.553695	0.747229
Pichia fermentans/kluyveri	[Candida] membranifaciens	17	0.573529	0.769681
Pichia fermentans/kluyveri	Pichia bruneiensis	28	0.573529	0.769681
[Candida] membranifaciens	Pichia fermentans/kluyveri	28	0.573529	0.769681
Pichia bruneiensis	Pichia fermentans/kluyveri	17	0.573529	0.769681
Pichia kluyveri	Pichia fermentans/kluyveri	28	0.573529	0.769681
Pichia fermentans/kluyveri	Pichia kluyveri	17	0.573529	0.769681
Hanseniaspora uvarum	[Candida] membranifaciens	21	0.6	0.800739
Wickerhamomyces canadensis	Candida sp	32	0.599507	0.800739
Hanseniaspora valbyensis	Clavispora lusitaniae	10	0.6	0.800739
[Candida] membranifaciens	Hanseniaspora uvarum	33	0.6	0.800739
Clavispora lusitaniae	Hanseniaspora valbyensis	17	0.6	0.800739
Candida sp	Wickerhamomyces canadensis	49	0.599507	0.800739
Metschnikowia sp	[Candida] zeylanoides	153	0.617421	0.822469
[Candida] zeylanoides	Metschnikowia sp	117	0.617421	0.822469
Pichia kudriavzevii	Pichia fermentans/kluyveri	52	0.62218	0.827282
Pichia fermentans/kluyveri	Pichia kudriavzevii	38	0.62218	0.827282
Metschnikowia sp	Candida norvegica	55	0.627891	0.831811
Candida norvegica	Metschnikowia sp	80	0.627891	0.831811
Wickerhamomyces canadensis	Metschnikowia sp	55	0.627891	0.831811
Metschnikowia sp	Wickerhamomyces canadensis	80	0.627891	0.831811
Starmerella sp	[Candida] membranifaciens	29	0.63453	0.832965
Pichia sp	Lachancea thermotolerans	22	0.632967	0.832965
Lachancea thermotolerans	Pichia sp	14	0.632967	0.832965
Wickerhamomyces canadensis	Pichia sp	22	0.632967	0.832965
Starmerella sp	Saturnispora diversa	43	0.63453	0.832965
Zygosaccharomyces bailii	Starmerella bacillaris	29	0.63453	0.832965
[Candida] membranifaciens	Starmerella sp	43	0.63453	0.832965
Saturnispora diversa	Starmerella sp	29	0.63453	0.832965
Pichia sp	Wickerhamomyces canadensis	14	0.632967	0.832965
Starmerella bacillaris	Zygosaccharomyces bailii	43	0.63453	0.832965
Pichia kudriavzevii	Metschnikowia sp	118	0.637743	0.835663
Metschnikowia sp	Pichia kudriavzevii	152	0.637743	0.835663
Meyerozyma guilliermondii	Candida sp	33	0.646798	0.845993
Candida sp	Meyerozyma guilliermondii	48	0.646798	0.845993
[Candida] zeylanoides	[Candida] membranifaciens	7	0.714286	0.849612
Metschnikowia pulcherrima	[Candida] membranifaciens	7	0.714286	0.849612
Meyerozyma guilliermondii	[Candida] membranifaciens	3	0.7	0.849612
Nakazawaea ishiwadae	[Candida] membranifaciens	3	0.7	0.849612
Nakazawaea wickerhamii	[Candida] membranifaciens	3	0.7	0.849612
Pichia bruneiensis	[Candida] membranifaciens	3	0.7	0.849612
Pichia kudriavzevii	[Candida] membranifaciens	7	0.714286	0.849612
Wickerhamomyces canadensis	[Candida] membranifaciens	3	0.7	0.849612
Nakazawaea ishiwadae	[Candida] oleophila	6	0.7	0.849612
Nakazawaea wickerhamii	[Candida] oleophila	6	0.7	0.849612
Saturnispora diversa	[Candida] oleophila	6	0.7	0.849612
[Candida] membranifaciens	[Candida] zeylanoides	11	0.714286	0.849612
Candida norvegica	[Candida] zeylanoides	11	0.714286	0.849612
Nakazawaea wickerhamii	[Candida] zeylanoides	7	0.714286	0.849612
Pichia bruneiensis	[Candida] zeylanoides	7	0.714286	0.849612
Pichia kluyveri	[Candida] zeylanoides	11	0.714286	0.849612
Pichia sp	[Candida] zeylanoides	31	0.681965	0.849612
Candida tropicalis	Candida maltosa	3	0.7	0.849612
Pichia kluyveri	Candida maltosa	3	0.7	0.849612
Rhodotorula mucilaginosa	Candida maltosa	6	0.7	0.849612
[Candida] zeylanoides	Candida norvegica	7	0.714286	0.849612
Pichia kluyveri	Candida norvegica	3	0.7	0.849612
Rhodotorula mucilaginosa	Candida norvegica	6	0.7	0.849612
Starmerella cellae	Candida norvegica	3	0.7	0.849612
Candida maltosa	Candida tropicalis	6	0.7	0.849612
Pichia kluyveri	Candida tropicalis	3	0.7	0.849612
Rhodotorula mucilaginosa	Cryptococcus neoformans	6	0.7	0.849612
Pichia fermentans/kluyveri	Hanseniaspora uvarum	147	0.681589	0.849612
Lachancea thermotolerans	Hanseniaspora valbyensis	6	0.7	0.849612
Lachancea thermotolerans	Lachancea kluyveri	6	0.7	0.849612
Nakazawaea sp	Lachancea kluyveri	6	0.7	0.849612
Zygosaccharomyces bailii	Lachancea kluyveri	3	0.7	0.849612
Hanseniaspora valbyensis	Lachancea thermotolerans	3	0.7	0.849612
Lachancea kluyveri	Lachancea thermotolerans	3	0.7	0.849612
Metschnikowia pulcherrima	Lachancea thermotolerans	11	0.714286	0.849612
Nakazawaea ishiwadae	Lachancea thermotolerans	6	0.7	0.849612
Nakazawaea sp	Lachancea thermotolerans	3	0.7	0.849612
Nakazawaea wickerhamii	Lachancea thermotolerans	6	0.7	0.849612
Pichia bruneiensis	Lachancea thermotolerans	6	0.7	0.849612
Wickerhamomyces canadensis	Lachancea thermotolerans	6	0.7	0.849612
[Candida] membranifaciens	Metschnikowia pulcherrima	11	0.714286	0.849612
Lachancea thermotolerans	Metschnikowia pulcherrima	7	0.714286	0.849612
Meyerozyma guilliermondii	Metschnikowia pulcherrima	11	0.714286	0.849612
Nakazawaea wickerhamii	Metschnikowia pulcherrima	7	0.714286	0.849612
Pichia sp	Metschnikowia pulcherrima	31	0.681965	0.849612
Saturnispora diversa	Metschnikowia pulcherrima	7	0.714286	0.849612
[Candida] membranifaciens	Meyerozyma guilliermondii	6	0.7	0.849612
Metschnikowia pulcherrima	Meyerozyma guilliermondii	7	0.714286	0.849612
Saturnispora diversa	Meyerozyma guilliermondii	3	0.7	0.849612
Starmerella sp	Meyerozyma guilliermondii	30	0.688547	0.849612
[Candida] membranifaciens	Nakazawaea ishiwadae	6	0.7	0.849612
[Candida] oleophila	Nakazawaea ishiwadae	3	0.7	0.849612
Lachancea thermotolerans	Nakazawaea ishiwadae	3	0.7	0.849612
Pichia bruneiensis	Nakazawaea ishiwadae	6	0.7	0.849612
Saturnispora diversa	Nakazawaea ishiwadae	6	0.7	0.849612
Lachancea kluyveri	Nakazawaea sp	3	0.7	0.849612
Lachancea thermotolerans	Nakazawaea sp	6	0.7	0.849612
Saturnispora diversa	Nakazawaea sp	6	0.7	0.849612
[Candida] membranifaciens	Nakazawaea wickerhamii	6	0.7	0.849612
[Candida] oleophila	Nakazawaea wickerhamii	3	0.7	0.849612
[Candida] zeylanoides	Nakazawaea wickerhamii	11	0.714286	0.849612
Lachancea thermotolerans	Nakazawaea wickerhamii	3	0.7	0.849612
Metschnikowia pulcherrima	Nakazawaea wickerhamii	11	0.714286	0.849612
Pichia bruneiensis	Nakazawaea wickerhamii	3	0.7	0.849612
Pichia fermentans/kluyveri	Nakazawaea wickerhamii	27	0.654412	0.849612
Pichia kluyveri	Nakazawaea wickerhamii	6	0.7	0.849612
Saturnispora diversa	Nakazawaea wickerhamii	6	0.7	0.849612
Wickerhamomyces canadensis	Nakazawaea wickerhamii	6	0.7	0.849612
[Candida] membranifaciens	Pichia bruneiensis	6	0.7	0.849612
[Candida] zeylanoides	Pichia bruneiensis	11	0.714286	0.849612
Lachancea thermotolerans	Pichia bruneiensis	3	0.7	0.849612
Nakazawaea ishiwadae	Pichia bruneiensis	3	0.7	0.849612
Nakazawaea wickerhamii	Pichia bruneiensis	6	0.7	0.849612
Hanseniaspora uvarum	Pichia fermentans/kluyveri	123	0.681589	0.849612
Nakazawaea wickerhamii	Pichia fermentans/kluyveri	18	0.654412	0.849612
Saturnispora diversa	Pichia fermentans/kluyveri	18	0.654412	0.849612
[Candida] zeylanoides	Pichia kluyveri	7	0.714286	0.849612
Candida maltosa	Pichia kluyveri	6	0.7	0.849612
Candida norvegica	Pichia kluyveri	6	0.7	0.849612
Candida tropicalis	Pichia kluyveri	6	0.7	0.849612
Nakazawaea wickerhamii	Pichia kluyveri	3	0.7	0.849612
Saturnispora diversa	Pichia kluyveri	3	0.7	0.849612
Wickerhamomyces sp	Pichia kluyveri	11	0.714286	0.849612
[Candida] membranifaciens	Pichia kudriavzevii	11	0.714286	0.849612
Starmerella cellae	Pichia kudriavzevii	11	0.714286	0.849612
[Candida] zeylanoides	Pichia sp	41	0.681965	0.849612
Metschnikowia pulcherrima	Pichia sp	41	0.681965	0.849612
Starmerella sp	Pichia sp	156	0.703583	0.849612
Candida maltosa	Rhodotorula mucilaginosa	3	0.7	0.849612
Candida norvegica	Rhodotorula mucilaginosa	3	0.7	0.849612
Cryptococcus neoformans	Rhodotorula mucilaginosa	3	0.7	0.849612
Starmerella bacillaris	Saccharomyces cerevisiae	233	0.676784	0.849612
[Candida] oleophila	Saturnispora diversa	3	0.7	0.849612
Metschnikowia pulcherrima	Saturnispora diversa	11	0.714286	0.849612
Meyerozyma guilliermondii	Saturnispora diversa	6	0.7	0.849612
Nakazawaea ishiwadae	Saturnispora diversa	3	0.7	0.849612
Nakazawaea sp	Saturnispora diversa	3	0.7	0.849612
Nakazawaea wickerhamii	Saturnispora diversa	3	0.7	0.849612
Pichia fermentans/kluyveri	Saturnispora diversa	27	0.654412	0.849612
Pichia kluyveri	Saturnispora diversa	6	0.7	0.849612
Saccharomyces cerevisiae	Starmerella bacillaris	271	0.676784	0.849612
Candida norvegica	Starmerella cellae	6	0.7	0.849612
Pichia kudriavzevii	Starmerella cellae	7	0.714286	0.849612
Meyerozyma guilliermondii	Starmerella sp	42	0.688547	0.849612
Pichia sp	Starmerella sp	132	0.703583	0.849612
[Candida] membranifaciens	Wickerhamomyces canadensis	6	0.7	0.849612
Lachancea thermotolerans	Wickerhamomyces canadensis	3	0.7	0.849612
Nakazawaea wickerhamii	Wickerhamomyces canadensis	3	0.7	0.849612
Pichia kluyveri	Wickerhamomyces sp	7	0.714286	0.849612
Lachancea kluyveri	Zygosaccharomyces bailii	6	0.7	0.849612
Pichia sp	Pichia fermentans/kluyveri	82	0.718896	0.853689
Pichia fermentans/kluyveri	Pichia sp	98	0.718896	0.853689
Wickerhamomyces anomalus	[Candida] membranifaciens	16	0.727273	0.855197
Clavispora lusitaniae	[Candida] oleophila	11	0.727273	0.855197
Wickerhamomyces anomalus	Candida norvegica	16	0.727273	0.855197
[Candida] oleophila	Clavispora lusitaniae	16	0.727273	0.855197
Lachancea thermotolerans	Clavispora lusitaniae	16	0.727273	0.855197
Clavispora lusitaniae	Lachancea thermotolerans	11	0.727273	0.855197
Metschnikowia sp	Metschnikowia pulcherrima	148	0.721511	0.855197
Metschnikowia pulcherrima	Metschnikowia sp	122	0.721511	0.855197
Wickerhamomyces anomalus	Pichia kluyveri	16	0.727273	0.855197
[Candida] membranifaciens	Wickerhamomyces anomalus	11	0.727273	0.855197
Candida norvegica	Wickerhamomyces anomalus	11	0.727273	0.855197
Pichia kluyveri	Wickerhamomyces anomalus	11	0.727273	0.855197
Meyerozyma guilliermondii	Aureobasidium pullulans	23	0.73985	0.8586
Starmerella cellae	Hanseniaspora uvarum	31	0.73985	0.8586
Starmerella bacillaris	Hanseniaspora valbyensis	41	0.743248	0.8586
Starmerella bacillaris	Lachancea kluyveri	41	0.743248	0.8586
Aureobasidium pullulans	Meyerozyma guilliermondii	31	0.73985	0.8586
Pichia fermentans/kluyveri	Meyerozyma guilliermondii	19	0.737745	0.8586
Starmerella bacillaris	Nakazawaea sp	31	0.743248	0.8586
Pichia sp	Pichia bruneiensis	21	0.734066	0.8586
Starmerella sp	Pichia bruneiensis	41	0.743248	0.8586
Meyerozyma guilliermondii	Pichia fermentans/kluyveri	26	0.737745	0.8586
Starmerella cellae	Pichia fermentans/kluyveri	26	0.737745	0.8586
Starmerella sp	Pichia kluyveri	31	0.743248	0.8586
Pichia bruneiensis	Pichia sp	15	0.734066	0.8586
Hanseniaspora valbyensis	Starmerella bacillaris	31	0.743248	0.8586
Lachancea kluyveri	Starmerella bacillaris	31	0.743248	0.8586
Nakazawaea sp	Starmerella bacillaris	41	0.743248	0.8586
Hanseniaspora uvarum	Starmerella cellae	23	0.73985	0.8586
Pichia fermentans/kluyveri	Starmerella cellae	19	0.737745	0.8586
Starmerella sp	Starmerella cellae	31	0.743248	0.8586
Pichia bruneiensis	Starmerella sp	31	0.743248	0.8586
Pichia kluyveri	Starmerella sp	41	0.743248	0.8586
Starmerella cellae	Starmerella sp	41	0.743248	0.8586
Hanseniaspora uvarum	[Candida] zeylanoides	49	0.770261	0.888384
[Candida] zeylanoides	Hanseniaspora uvarum	59	0.770261	0.888384
Wickerhamomyces sp	Wickerhamomyces anomalus	24	0.775624	0.893143
Wickerhamomyces anomalus	Wickerhamomyces sp	30	0.775624	0.893143
Starmerella cellae	Metschnikowia sp	60	0.778677	0.895231
Metschnikowia sp	Starmerella cellae	75	0.778677	0.895231
Starmerella sp	Pichia kudriavzevii	66	0.781195	0.896697
Pichia kudriavzevii	Starmerella sp	78	0.781195	0.896697
Candida sp	Candida maltosa	36	0.794581	0.909172
Candida sp	Candida norvegica	45	0.794581	0.909172
Candida maltosa	Candida sp	45	0.794581	0.909172
Candida norvegica	Candida sp	36	0.794581	0.909172
Saccharomyces cerevisiae	Hanseniaspora valbyensis	35	0.805336	0.92002
Hanseniaspora valbyensis	Saccharomyces cerevisiae	28	0.805336	0.92002
Metschnikowia sp	[Candida] membranifaciens	61	0.809783	0.922181
Candida sp	Aureobasidium pullulans	232	0.80977	0.922181
Aureobasidium pullulans	Candida sp	254	0.80977	0.922181
[Candida] membranifaciens	Metschnikowia sp	74	0.809783	0.922181
Hanseniaspora uvarum	[Candida] oleophila	30	0.813534	0.924994
[Candida] oleophila	Hanseniaspora uvarum	24	0.813534	0.924994
Pichia kudriavzevii	Hanseniaspora uvarum	58	0.820411	0.931347
Hanseniaspora uvarum	Pichia kudriavzevii	50	0.820411	0.931347
Wickerhamomyces canadensis	Pichia fermentans/kluyveri	25	0.823529	0.93342
Pichia fermentans/kluyveri	Wickerhamomyces canadensis	20	0.823529	0.93342
Saturnispora diversa	Pichia sp	16	0.83956	0.950098
Pichia sp	Saturnispora diversa	20	0.83956	0.950098
Meyerozyma guilliermondii	Metschnikowia sp	62	0.841119	0.950373
Metschnikowia sp	Meyerozyma guilliermondii	73	0.841119	0.950373
Candida sp	[Candida] membranifaciens	44	0.84532	0.953627
[Candida] membranifaciens	Candida sp	37	0.84532	0.953627
Pichia sp	Hanseniaspora uvarum	103	0.851285	0.958858
Hanseniaspora uvarum	Pichia sp	113	0.851285	0.958858
Starmerella sp	Nakazawaea wickerhamii	39	0.856068	0.962744
Nakazawaea wickerhamii	Starmerella sp	33	0.856068	0.962744
Wickerhamomyces anomalus	Candida maltosa	12	0.863636	0.969744
Candida maltosa	Wickerhamomyces anomalus	15	0.863636	0.969744
Hanseniaspora uvarum	Candida norvegica	25	0.887218	0.994676
Candida norvegica	Hanseniaspora uvarum	29	0.887218	0.994676
Starmerella cellae	[Candida] zeylanoides	10	0.904762	0.99579
Starmerella sp	[Candida] zeylanoides	69	0.899563	0.99579
Wickerhamomyces canadensis	[Candida] zeylanoides	8	0.904762	0.99579
Wickerhamomyces sp	Candida norvegica	10	0.904762	0.99579
Wickerhamomyces sp	Candida tropicalis	10	0.904762	0.99579
Starmerella cellae	Metschnikowia pulcherrima	10	0.904762	0.99579
Starmerella sp	Metschnikowia pulcherrima	69	0.899563	0.99579
Wickerhamomyces canadensis	Metschnikowia pulcherrima	8	0.904762	0.99579
Pichia kluyveri	Metschnikowia sp	71	0.904371	0.99579
Pichia kudriavzevii	Meyerozyma guilliermondii	8	0.904762	0.99579
Metschnikowia sp	Pichia kluyveri	64	0.904371	0.99579
Meyerozyma guilliermondii	Pichia kudriavzevii	10	0.904762	0.99579
Saturnispora diversa	Pichia kudriavzevii	8	0.904762	0.99579
Wickerhamomyces canadensis	Pichia kudriavzevii	8	0.904762	0.99579
Pichia kudriavzevii	Saturnispora diversa	10	0.904762	0.99579
[Candida] zeylanoides	Starmerella cellae	8	0.904762	0.99579
Metschnikowia pulcherrima	Starmerella cellae	8	0.904762	0.99579
[Candida] zeylanoides	Starmerella sp	75	0.899563	0.99579
Metschnikowia pulcherrima	Starmerella sp	75	0.899563	0.99579
[Candida] zeylanoides	Wickerhamomyces canadensis	10	0.904762	0.99579
Metschnikowia pulcherrima	Wickerhamomyces canadensis	10	0.904762	0.99579
Pichia kudriavzevii	Wickerhamomyces canadensis	10	0.904762	0.99579
Candida norvegica	Wickerhamomyces sp	8	0.904762	0.99579
Candida tropicalis	Wickerhamomyces sp	8	0.904762	0.99579
[Candida] membranifaciens	[Candida] membranifaciens	4.5	1	1
Aureobasidium pullulans	[Candida] membranifaciens	28	0.962406	1
Candida maltosa	[Candida] membranifaciens	5	1	1
Candida norvegica	[Candida] membranifaciens	4	1	1
Candida tropicalis	[Candida] membranifaciens	5	1	1
Pichia kluyveri	[Candida] membranifaciens	5	1	1
Starmerella cellae	[Candida] membranifaciens	4	1	1
Wickerhamomyces sp	[Candida] membranifaciens	9	1	1
[Candida] oleophila	[Candida] oleophila	4.5	1	1
Lachancea thermotolerans	[Candida] oleophila	4	1	1
[Candida] zeylanoides	[Candida] zeylanoides	18	1	1
Metschnikowia pulcherrima	[Candida] zeylanoides	17	0.937229	1
Meyerozyma guilliermondii	[Candida] zeylanoides	9	1	1
Pichia fermentans/kluyveri	[Candida] zeylanoides	44	0.969851	1
Pichia kudriavzevii	[Candida] zeylanoides	18	1	1
Ambrosiozyma angophorae	Ambrosiozyma angophorae	4.5	1	1
Hanseniaspora valbyensis	Ambrosiozyma angophorae	5	1	1
[Candida] membranifaciens	Aureobasidium pullulans	26	0.962406	1
Aureobasidium pullulans	Aureobasidium pullulans	162	1	1
Pichia kluyveri	Aureobasidium pullulans	26	0.962406	1
[Candida] membranifaciens	Candida maltosa	4	1	1
Candida maltosa	Candida maltosa	4.5	1	1
[Candida] membranifaciens	Candida norvegica	5	1	1
Candida norvegica	Candida norvegica	4.5	1	1
Candida tropicalis	Candida norvegica	4	1	1
Candida sp	Candida sp	364.5	1	1
Pichia kluyveri	Candida sp	41	1	1
Wickerhamomyces sp	Candida sp	83	0.945636	1
[Candida] membranifaciens	Candida tropicalis	4	1	1
Candida norvegica	Candida tropicalis	5	1	1
Candida tropicalis	Candida tropicalis	4.5	1	1
Wickerhamomyces anomalus	Candida tropicalis	13	1	1
Clavispora lusitaniae	Clavispora lusitaniae	40.5	1	1
Nakazawaea sp	Clavispora lusitaniae	13	1	1
Saturnispora diversa	Clavispora lusitaniae	14	1	1
Cryptococcus neoformans	Cryptococcus neoformans	4.5	1	1
Hanseniaspora uvarum	Hanseniaspora uvarum	162	1	1
Metschnikowia pulcherrima	Hanseniaspora uvarum	54	1	1
Meyerozyma guilliermondii	Hanseniaspora uvarum	28	0.962406	1
Nakazawaea ishiwadae	Hanseniaspora uvarum	27	1	1
Nakazawaea wickerhamii	Hanseniaspora uvarum	27	1	1
Pichia bruneiensis	Hanseniaspora uvarum	27	1	1
Wickerhamomyces canadensis	Hanseniaspora uvarum	27	1	1
Ambrosiozyma angophorae	Hanseniaspora valbyensis	4	1	1
Hanseniaspora valbyensis	Hanseniaspora valbyensis	4.5	1	1
Lachancea kluyveri	Hanseniaspora valbyensis	4	1	1
Nakazawaea sp	Hanseniaspora valbyensis	4	1	1
Zygosaccharomyces bailii	Hanseniaspora valbyensis	4	1	1
Hanseniaspora valbyensis	Lachancea kluyveri	5	1	1
Lachancea kluyveri	Lachancea kluyveri	4.5	1	1
[Candida] oleophila	Lachancea thermotolerans	5	1	1
Lachancea thermotolerans	Lachancea thermotolerans	4.5	1	1
Saturnispora diversa	Lachancea thermotolerans	4	1	1
[Candida] zeylanoides	Metschnikowia pulcherrima	19	0.937229	1
Hanseniaspora uvarum	Metschnikowia pulcherrima	54	1	1
Metschnikowia pulcherrima	Metschnikowia pulcherrima	18	1	1
Pichia fermentans/kluyveri	Metschnikowia pulcherrima	44	0.969851	1
Pichia kluyveri	Metschnikowia pulcherrima	9	1	1
Pichia kudriavzevii	Metschnikowia pulcherrima	17	0.937229	1
Metschnikowia sp	Metschnikowia sp	1012.5	1	1
[Candida] zeylanoides	Meyerozyma guilliermondii	9	1	1
Hanseniaspora uvarum	Meyerozyma guilliermondii	26	0.962406	1
Meyerozyma guilliermondii	Meyerozyma guilliermondii	4.5	1	1
Pichia kluyveri	Meyerozyma guilliermondii	5	1	1
Starmerella cellae	Meyerozyma guilliermondii	4	1	1
Wickerhamomyces canadensis	Meyerozyma guilliermondii	4	1	1
Hanseniaspora uvarum	Nakazawaea ishiwadae	27	1	1
Nakazawaea ishiwadae	Nakazawaea ishiwadae	4.5	1	1
Clavispora lusitaniae	Nakazawaea sp	14	1	1
Hanseniaspora valbyensis	Nakazawaea sp	5	1	1
Nakazawaea sp	Nakazawaea sp	4.5	1	1
Saccharomyces cerevisiae	Nakazawaea sp	30	0.934783	1
Hanseniaspora uvarum	Nakazawaea wickerhamii	27	1	1
Nakazawaea wickerhamii	Nakazawaea wickerhamii	4.5	1	1
Hanseniaspora uvarum	Pichia bruneiensis	27	1	1
Pichia bruneiensis	Pichia bruneiensis	4.5	1	1
Saturnispora diversa	Pichia bruneiensis	5	1	1
[Candida] zeylanoides	Pichia fermentans/kluyveri	46	0.969851	1
Metschnikowia pulcherrima	Pichia fermentans/kluyveri	46	0.969851	1
Pichia fermentans/kluyveri	Pichia fermentans/kluyveri	112.5	1	1
Starmerella sp	Pichia fermentans/kluyveri	177	0.943187	1
[Candida] membranifaciens	Pichia kluyveri	4	1	1
Aureobasidium pullulans	Pichia kluyveri	28	0.962406	1
Candida sp	Pichia kluyveri	40	1	1
Metschnikowia pulcherrima	Pichia kluyveri	9	1	1
Meyerozyma guilliermondii	Pichia kluyveri	4	1	1
Pichia kluyveri	Pichia kluyveri	4.5	1	1
Pichia kudriavzevii	Pichia kluyveri	9	1	1
Starmerella cellae	Pichia kluyveri	4	1	1
Wickerhamomyces canadensis	Pichia kluyveri	4	1	1
[Candida] zeylanoides	Pichia kudriavzevii	18	1	1
Metschnikowia pulcherrima	Pichia kudriavzevii	19	0.937229	1
Pichia kluyveri	Pichia kudriavzevii	9	1	1
Pichia kudriavzevii	Pichia kudriavzevii	18	1	1
Pichia sp	Pichia sp	72	1	1
Starmerella cellae	Pichia sp	19	0.945055	1
Rhodotorula mucilaginosa	Rhodotorula mucilaginosa	4.5	1	1
Nakazawaea sp	Saccharomyces cerevisiae	33	0.934783	1
Saccharomyces cerevisiae	Saccharomyces cerevisiae	220.5	1	1
Saccharomycodes ludwigii	Saccharomycodes ludwigii	18	1	1
Clavispora lusitaniae	Saturnispora diversa	13	1	1
Lachancea thermotolerans	Saturnispora diversa	5	1	1
Pichia bruneiensis	Saturnispora diversa	4	1	1
Saturnispora diversa	Saturnispora diversa	4.5	1	1
Starmerella cellae	Saturnispora diversa	5	1	1
Wickerhamomyces canadensis	Saturnispora diversa	5	1	1
Starmerella bacillaris	Starmerella bacillaris	288	1	1
[Candida] membranifaciens	Starmerella cellae	5	1	1
Meyerozyma guilliermondii	Starmerella cellae	5	1	1
Pichia kluyveri	Starmerella cellae	5	1	1
Pichia sp	Starmerella cellae	17	0.945055	1
Saturnispora diversa	Starmerella cellae	4	1	1
Starmerella cellae	Starmerella cellae	4.5	1	1
Wickerhamomyces canadensis	Starmerella cellae	4	1	1
Pichia fermentans/kluyveri	Starmerella sp	183	0.943187	1
Starmerella sp	Starmerella sp	288	1	1
Wickerhamomyces canadensis	Starmerella sp	37	0.97094	1
Candida tropicalis	Wickerhamomyces anomalus	14	1	1
Wickerhamomyces anomalus	Wickerhamomyces anomalus	40.5	1	1
Hanseniaspora uvarum	Wickerhamomyces canadensis	27	1	1
Meyerozyma guilliermondii	Wickerhamomyces canadensis	5	1	1
Pichia kluyveri	Wickerhamomyces canadensis	5	1	1
Saturnispora diversa	Wickerhamomyces canadensis	4	1	1
Starmerella cellae	Wickerhamomyces canadensis	5	1	1
Starmerella sp	Wickerhamomyces canadensis	35	0.97094	1
Wickerhamomyces canadensis	Wickerhamomyces canadensis	4.5	1	1
[Candida] membranifaciens	Wickerhamomyces sp	9	1	1
Candida sp	Wickerhamomyces sp	79	0.945636	1
Wickerhamomyces sp	Wickerhamomyces sp	18	1	1
Zalaria obscura	Zalaria obscura	18	1	1
Hanseniaspora valbyensis	Zygosaccharomyces bailii	5	1	1
Zygosaccharomyces bailii	Zygosaccharomyces bailii	4.5	1	1

## Sheet: Arabinose 48h
Var1	Var2	W	value	FDR
[Candida] membranifaciens	Saccharomyces cerevisiae	63	0.000988142	0.0174009
[Candida] membranifaciens	Starmerella bacillaris	69	0.00478632	0.0449628
[Candida] zeylanoides	Saccharomyces cerevisiae	122	8.10783e-05	0.00292693
[Candida] zeylanoides	Saccharomycodes ludwigii	36	0.0021645	0.027417
[Candida] zeylanoides	Starmerella bacillaris	132	0.000764599	0.0174009
[Candida] zeylanoides	Zalaria obscura	0	0.0021645	0.027417
Ambrosiozyma angophorae	Aureobasidium pullulans	0	0.00150376	0.0221574
Ambrosiozyma angophorae	Candida sp	4	0.00541872	0.0489039
Ambrosiozyma angophorae	Metschnikowia sp	8	0.00474098	0.0449628
Ambrosiozyma angophorae	Pichia fermentans/kluyveri	0	0.00245098	0.028089
Aureobasidium pullulans	Ambrosiozyma angophorae	54	0.00150376	0.0221574
Aureobasidium pullulans	Hanseniaspora valbyensis	54	0.00150376	0.0221574
Aureobasidium pullulans	Lachancea kluyveri	54	0.00150376	0.0221574
Aureobasidium pullulans	Nakazawaea sp	54	0.00150376	0.0221574
Aureobasidium pullulans	Saccharomyces cerevisiae	369	3.11101e-09	1.12308e-06
Aureobasidium pullulans	Saccharomycodes ludwigii	108	1.48593e-05	0.000825262
Aureobasidium pullulans	Starmerella bacillaris	396	5.31149e-07	5.47843e-05
Aureobasidium pullulans	Zygosaccharomyces bailii	54	0.00150376	0.0221574
Candida maltosa	Saccharomyces cerevisiae	63	0.000988142	0.0174009
Candida maltosa	Starmerella bacillaris	69	0.00478632	0.0449628
Candida norvegica	Saccharomyces cerevisiae	63	0.000988142	0.0174009
Candida norvegica	Starmerella bacillaris	69	0.00478632	0.0449628
Candida sp	Ambrosiozyma angophorae	77	0.00541872	0.0489039
Candida sp	Clavispora lusitaniae	197	0.00463084	0.0449628
Candida sp	Lachancea kluyveri	77	0.00541872	0.0489039
Candida sp	Saccharomyces cerevisiae	494	3.06384e-06	0.000245788
Candida sp	Saccharomycodes ludwigii	156	5.41727e-05	0.00217293
Candida sp	Starmerella bacillaris	563	1.51609e-06	0.000136827
Candida tropicalis	Saccharomyces cerevisiae	63	0.000988142	0.0174009
Candida tropicalis	Starmerella bacillaris	69	0.00478632	0.0449628
Clavispora lusitaniae	Candida sp	46	0.00463084	0.0449628
Clavispora lusitaniae	Metschnikowia sp	86	0.00557976	0.0497356
Clavispora lusitaniae	Pichia fermentans/kluyveri	16	0.00128336	0.0219436
Clavispora lusitaniae	Wickerhamomyces anomalus	8	0.00275607	0.0296997
Clavispora lusitaniae	Zalaria obscura	4	0.0047952	0.0449628
Cryptococcus neoformans	Saccharomyces cerevisiae	63	0.000988142	0.0174009
Cryptococcus neoformans	Starmerella bacillaris	70	0.00273504	0.0296997
Hanseniaspora uvarum	Saccharomycodes ludwigii	96	0.00337306	0.0352949
Hanseniaspora valbyensis	Aureobasidium pullulans	0	0.00150376	0.0221574
Hanseniaspora valbyensis	Pichia fermentans/kluyveri	0	0.00245098	0.028089
Lachancea kluyveri	Aureobasidium pullulans	0	0.00150376	0.0221574
Lachancea kluyveri	Candida sp	4	0.00541872	0.0489039
Lachancea kluyveri	Pichia fermentans/kluyveri	0	0.00245098	0.028089
Metschnikowia pulcherrima	Saccharomyces cerevisiae	111	0.00336475	0.0352949
Metschnikowia pulcherrima	Saccharomycodes ludwigii	36	0.0021645	0.027417
Metschnikowia pulcherrima	Starmerella bacillaris	127	0.00268452	0.0296997
Metschnikowia sp	Ambrosiozyma angophorae	127	0.00474098	0.0449628
Metschnikowia sp	Clavispora lusitaniae	319	0.00557976	0.0497356
Metschnikowia sp	Saccharomyces cerevisiae	842	3.10753e-08	7.47878e-06
Metschnikowia sp	Saccharomycodes ludwigii	249	0.000204781	0.00591408
Metschnikowia sp	Starmerella bacillaris	933	1.17946e-07	1.68214e-05
Meyerozyma guilliermondii	Saccharomyces cerevisiae	63	0.000988142	0.0174009
Nakazawaea ishiwadae	Pichia fermentans/kluyveri	0	0.00245098	0.028089
Nakazawaea ishiwadae	Saccharomyces cerevisiae	62	0.00197628	0.027417
Nakazawaea sp	Aureobasidium pullulans	0	0.00150376	0.0221574
Nakazawaea sp	Pichia fermentans/kluyveri	0	0.00245098	0.028089
Nakazawaea wickerhamii	Saccharomyces cerevisiae	63	0.000988142	0.0174009
Nakazawaea wickerhamii	Starmerella bacillaris	69	0.00478632	0.0449628
Pichia bruneiensis	Pichia fermentans/kluyveri	1	0.00490196	0.0453746
Pichia fermentans/kluyveri	Ambrosiozyma angophorae	45	0.00245098	0.028089
Pichia fermentans/kluyveri	Clavispora lusitaniae	119	0.00128336	0.0219436
Pichia fermentans/kluyveri	Hanseniaspora valbyensis	45	0.00245098	0.028089
Pichia fermentans/kluyveri	Lachancea kluyveri	45	0.00245098	0.028089
Pichia fermentans/kluyveri	Nakazawaea ishiwadae	45	0.00245098	0.028089
Pichia fermentans/kluyveri	Nakazawaea sp	45	0.00245098	0.028089
Pichia fermentans/kluyveri	Pichia bruneiensis	44	0.00490196	0.0453746
Pichia fermentans/kluyveri	Saccharomyces cerevisiae	315	3.59202e-10	2.59344e-07
Pichia fermentans/kluyveri	Saccharomycodes ludwigii	90	3.68568e-05	0.00166317
Pichia fermentans/kluyveri	Starmerella bacillaris	345	5.44135e-08	9.82163e-06
Pichia fermentans/kluyveri	Zygosaccharomyces bailii	45	0.00245098	0.028089
Pichia kluyveri	Saccharomyces cerevisiae	63	0.000988142	0.0174009
Pichia kluyveri	Starmerella bacillaris	70	0.00273504	0.0296997
Pichia kudriavzevii	Saccharomyces cerevisiae	124	2.70261e-05	0.00130086
Pichia kudriavzevii	Saccharomycodes ludwigii	36	0.0021645	0.027417
Pichia kudriavzevii	Starmerella bacillaris	134	0.000421035	0.0111121
Pichia kudriavzevii	Zalaria obscura	0	0.0021645	0.027417
Pichia sp	Saccharomyces cerevisiae	212	0.000810456	0.0174009
Pichia sp	Saccharomycodes ludwigii	70	0.000430942	0.0111121
Pichia sp	Starmerella bacillaris	249	0.000199246	0.00591408
Rhodotorula mucilaginosa	Saccharomyces cerevisiae	63	0.000988142	0.0174009
Rhodotorula mucilaginosa	Starmerella bacillaris	71	0.00136752	0.0221574
Saccharomyces cerevisiae	[Candida] membranifaciens	0	0.000988142	0.0174009
Saccharomyces cerevisiae	[Candida] zeylanoides	4	8.10783e-05	0.00292693
Saccharomyces cerevisiae	Aureobasidium pullulans	9	3.11101e-09	1.12308e-06
Saccharomyces cerevisiae	Candida maltosa	0	0.000988142	0.0174009
Saccharomyces cerevisiae	Candida norvegica	0	0.000988142	0.0174009
Saccharomyces cerevisiae	Candida sp	73	3.06384e-06	0.000245788
Saccharomyces cerevisiae	Candida tropicalis	0	0.000988142	0.0174009
Saccharomyces cerevisiae	Cryptococcus neoformans	0	0.000988142	0.0174009
Saccharomyces cerevisiae	Metschnikowia pulcherrima	15	0.00336475	0.0352949
Saccharomyces cerevisiae	Metschnikowia sp	103	3.10753e-08	7.47878e-06
Saccharomyces cerevisiae	Meyerozyma guilliermondii	0	0.000988142	0.0174009
Saccharomyces cerevisiae	Nakazawaea ishiwadae	1	0.00197628	0.027417
Saccharomyces cerevisiae	Nakazawaea wickerhamii	0	0.000988142	0.0174009
Saccharomyces cerevisiae	Pichia fermentans/kluyveri	0	3.59202e-10	2.59344e-07
Saccharomyces cerevisiae	Pichia kluyveri	0	0.000988142	0.0174009
Saccharomyces cerevisiae	Pichia kudriavzevii	2	2.70261e-05	0.00130086
Saccharomyces cerevisiae	Pichia sp	40	0.000810456	0.0174009
Saccharomyces cerevisiae	Rhodotorula mucilaginosa	0	0.000988142	0.0174009
Saccharomyces cerevisiae	Saccharomycodes ludwigii	122	8.10783e-05	0.00292693
Saccharomyces cerevisiae	Starmerella cellae	0	0.000988142	0.0174009
Saccharomyces cerevisiae	Starmerella sp	90	0.000126069	0.00413735
Saccharomyces cerevisiae	Wickerhamomyces anomalus	0	1.3979e-07	1.68214e-05
Saccharomyces cerevisiae	Wickerhamomyces canadensis	0	0.000988142	0.0174009
Saccharomyces cerevisiae	Wickerhamomyces sp	0	6.75653e-06	0.000430574
Saccharomyces cerevisiae	Zalaria obscura	0	6.75653e-06	0.000430574
Saccharomycodes ludwigii	[Candida] zeylanoides	0	0.0021645	0.027417
Saccharomycodes ludwigii	Aureobasidium pullulans	0	1.48593e-05	0.000825262
Saccharomycodes ludwigii	Candida sp	6	5.41727e-05	0.00217293
Saccharomycodes ludwigii	Hanseniaspora uvarum	12	0.00337306	0.0352949
Saccharomycodes ludwigii	Metschnikowia pulcherrima	0	0.0021645	0.027417
Saccharomycodes ludwigii	Metschnikowia sp	21	0.000204781	0.00591408
Saccharomycodes ludwigii	Pichia fermentans/kluyveri	0	3.68568e-05	0.00166317
Saccharomycodes ludwigii	Pichia kudriavzevii	0	0.0021645	0.027417
Saccharomycodes ludwigii	Pichia sp	2	0.000430942	0.0111121
Saccharomycodes ludwigii	Saccharomyces cerevisiae	4	8.10783e-05	0.00292693
Saccharomycodes ludwigii	Starmerella sp	6	0.000101048	0.00347414
Saccharomycodes ludwigii	Wickerhamomyces anomalus	0	0.0003996	0.0110966
Saccharomycodes ludwigii	Wickerhamomyces sp	0	0.0021645	0.027417
Saccharomycodes ludwigii	Zalaria obscura	0	0.0021645	0.027417
Starmerella bacillaris	[Candida] membranifaciens	3	0.00478632	0.0449628
Starmerella bacillaris	[Candida] zeylanoides	12	0.000764599	0.0174009
Starmerella bacillaris	Aureobasidium pullulans	36	5.31149e-07	5.47843e-05
Starmerella bacillaris	Candida maltosa	3	0.00478632	0.0449628
Starmerella bacillaris	Candida norvegica	3	0.00478632	0.0449628
Starmerella bacillaris	Candida sp	85	1.51609e-06	0.000136827
Starmerella bacillaris	Candida tropicalis	3	0.00478632	0.0449628
Starmerella bacillaris	Cryptococcus neoformans	2	0.00273504	0.0296997
Starmerella bacillaris	Metschnikowia pulcherrima	17	0.00268452	0.0296997
Starmerella bacillaris	Metschnikowia sp	147	1.17946e-07	1.68214e-05
Starmerella bacillaris	Nakazawaea wickerhamii	3	0.00478632	0.0449628
Starmerella bacillaris	Pichia fermentans/kluyveri	15	5.44135e-08	9.82163e-06
Starmerella bacillaris	Pichia kluyveri	2	0.00273504	0.0296997
Starmerella bacillaris	Pichia kudriavzevii	10	0.000421035	0.0111121
Starmerella bacillaris	Pichia sp	39	0.000199246	0.00591408
Starmerella bacillaris	Rhodotorula mucilaginosa	1	0.00136752	0.0221574
Starmerella bacillaris	Starmerella sp	93	2.45847e-05	0.00126787
Starmerella bacillaris	Wickerhamomyces anomalus	10	7.15636e-06	0.000430574
Starmerella bacillaris	Wickerhamomyces sp	7	0.000148204	0.00465233
Starmerella bacillaris	Zalaria obscura	4	4.04194e-05	0.00171663
Starmerella cellae	Saccharomyces cerevisiae	63	0.000988142	0.0174009
Starmerella sp	Saccharomyces cerevisiae	414	0.000126069	0.00413735
Starmerella sp	Saccharomycodes ludwigii	138	0.000101048	0.00347414
Starmerella sp	Starmerella bacillaris	483	2.45847e-05	0.00126787
Starmerella sp	Zalaria obscura	14	0.00130689	0.0219436
Wickerhamomyces anomalus	Clavispora lusitaniae	73	0.00275607	0.0296997
Wickerhamomyces anomalus	Saccharomyces cerevisiae	189	1.3979e-07	1.68214e-05
Wickerhamomyces anomalus	Saccharomycodes ludwigii	54	0.0003996	0.0110966
Wickerhamomyces anomalus	Starmerella bacillaris	206	7.15636e-06	0.000430574
Wickerhamomyces canadensis	Saccharomyces cerevisiae	63	0.000988142	0.0174009
Wickerhamomyces sp	Saccharomyces cerevisiae	126	6.75653e-06	0.000430574
Wickerhamomyces sp	Saccharomycodes ludwigii	36	0.0021645	0.027417
Wickerhamomyces sp	Starmerella bacillaris	137	0.000148204	0.00465233
Zalaria obscura	[Candida] zeylanoides	36	0.0021645	0.027417
Zalaria obscura	Clavispora lusitaniae	50	0.0047952	0.0449628
Zalaria obscura	Pichia kudriavzevii	36	0.0021645	0.027417
Zalaria obscura	Saccharomyces cerevisiae	126	6.75653e-06	0.000430574
Zalaria obscura	Saccharomycodes ludwigii	36	0.0021645	0.027417
Zalaria obscura	Starmerella bacillaris	140	4.04194e-05	0.00171663
Zalaria obscura	Starmerella sp	130	0.00130689	0.0219436
Zygosaccharomyces bailii	Aureobasidium pullulans	0	0.00150376	0.0221574
Zygosaccharomyces bailii	Pichia fermentans/kluyveri	0	0.00245098	0.028089
Zalaria obscura	Candida sp	138	0.00581635	0.0505952
Zalaria obscura	Hanseniaspora uvarum	94	0.0057654	0.0505952
Candida sp	Zalaria obscura	24	0.00581635	0.0505952
Hanseniaspora uvarum	Zalaria obscura	14	0.0057654	0.0505952
Metschnikowia sp	Lachancea kluyveri	126	0.00612858	0.0526766
Lachancea kluyveri	Metschnikowia sp	9	0.00612858	0.0526766
Wickerhamomyces anomalus	Starmerella sp	174	0.00639063	0.0542827
Starmerella sp	Wickerhamomyces anomalus	42	0.00639063	0.0542827
Starmerella sp	Ambrosiozyma angophorae	68	0.00752137	0.059675
Zalaria obscura	Aureobasidium pullulans	93	0.00739992	0.059675
Starmerella sp	Candida maltosa	4	0.00752137	0.059675
Starmerella cellae	Starmerella bacillaris	68	0.00752137	0.059675
Wickerhamomyces canadensis	Starmerella bacillaris	68	0.00752137	0.059675
Starmerella bacillaris	Starmerella cellae	4	0.00752137	0.059675
Ambrosiozyma angophorae	Starmerella sp	4	0.00752137	0.059675
Candida maltosa	Starmerella sp	68	0.00752137	0.059675
Zygosaccharomyces bailii	Starmerella sp	4	0.00752137	0.059675
Starmerella bacillaris	Wickerhamomyces canadensis	4	0.00752137	0.059675
Aureobasidium pullulans	Zalaria obscura	15	0.00739992	0.059675
Starmerella sp	Zygosaccharomyces bailii	68	0.00752137	0.059675
Metschnikowia sp	Hanseniaspora valbyensis	125	0.00774746	0.0608007
Hanseniaspora valbyensis	Metschnikowia sp	10	0.00774746	0.0608007
Zygosaccharomyces bailii	Candida sp	5	0.00788177	0.0611897
Candida sp	Zygosaccharomyces bailii	76	0.00788177	0.0611897
Wickerhamomyces anomalus	Ambrosiozyma angophorae	27	0.00909091	0.0662994
Wickerhamomyces anomalus	Hanseniaspora valbyensis	27	0.00909091	0.0662994
Wickerhamomyces anomalus	Lachancea kluyveri	27	0.00909091	0.0662994
Wickerhamomyces anomalus	Nakazawaea ishiwadae	27	0.00909091	0.0662994
Wickerhamomyces anomalus	Nakazawaea sp	27	0.00909091	0.0662994
Ambrosiozyma angophorae	Wickerhamomyces anomalus	0	0.00909091	0.0662994
Hanseniaspora valbyensis	Wickerhamomyces anomalus	0	0.00909091	0.0662994
Lachancea kluyveri	Wickerhamomyces anomalus	0	0.00909091	0.0662994
Nakazawaea ishiwadae	Wickerhamomyces anomalus	0	0.00909091	0.0662994
Nakazawaea sp	Wickerhamomyces anomalus	0	0.00909091	0.0662994
Zygosaccharomyces bailii	Wickerhamomyces anomalus	0	0.00909091	0.0662994
Wickerhamomyces anomalus	Zygosaccharomyces bailii	27	0.00909091	0.0662994
Zygosaccharomyces bailii	Metschnikowia sp	11	0.00959759	0.0692946
Metschnikowia sp	Zygosaccharomyces bailii	124	0.00959759	0.0692946
Saccharomyces cerevisiae	[Candida] oleophila	4	0.0108696	0.0774392
Starmerella sp	Lachancea kluyveri	67	0.0109402	0.0774392
[Candida] oleophila	Saccharomyces cerevisiae	59	0.0108696	0.0774392
Lachancea kluyveri	Starmerella sp	5	0.0109402	0.0774392
Wickerhamomyces sp	Clavispora lusitaniae	48	0.011988	0.0840325
Clavispora lusitaniae	Wickerhamomyces sp	6	0.011988	0.0840325
Starmerella sp	Pichia fermentans/kluyveri	96	0.0146193	0.101491
Pichia fermentans/kluyveri	Starmerella sp	264	0.0146193	0.101491
Saccharomycodes ludwigii	[Candida] membranifaciens	0	0.0238095	0.102324
Saccharomycodes ludwigii	[Candida] oleophila	0	0.0238095	0.102324
Starmerella bacillaris	[Candida] oleophila	7	0.0211966	0.102324
Ambrosiozyma angophorae	[Candida] zeylanoides	0	0.0238095	0.102324
Candida maltosa	[Candida] zeylanoides	18	0.0238095	0.102324
Hanseniaspora valbyensis	[Candida] zeylanoides	0	0.0238095	0.102324
Lachancea kluyveri	[Candida] zeylanoides	0	0.0238095	0.102324
Zygosaccharomyces bailii	[Candida] zeylanoides	0	0.0238095	0.102324
[Candida] zeylanoides	Ambrosiozyma angophorae	18	0.0238095	0.102324
Pichia kudriavzevii	Ambrosiozyma angophorae	18	0.0238095	0.102324
Pichia sp	Ambrosiozyma angophorae	34	0.0175824	0.102324
Wickerhamomyces sp	Ambrosiozyma angophorae	18	0.0238095	0.102324
Zalaria obscura	Ambrosiozyma angophorae	18	0.0238095	0.102324
Clavispora lusitaniae	Aureobasidium pullulans	35	0.0170939	0.102324
Wickerhamomyces anomalus	Aureobasidium pullulans	125	0.0231291	0.102324
[Candida] zeylanoides	Candida maltosa	0	0.0238095	0.102324
Pichia kudriavzevii	Candida maltosa	0	0.0238095	0.102324
Saccharomycodes ludwigii	Candida maltosa	0	0.0238095	0.102324
Saccharomycodes ludwigii	Candida norvegica	0	0.0238095	0.102324
Zalaria obscura	Candida norvegica	18	0.0238095	0.102324
Hanseniaspora valbyensis	Candida sp	8	0.020197	0.102324
Saccharomycodes ludwigii	Candida tropicalis	0	0.0238095	0.102324
Aureobasidium pullulans	Clavispora lusitaniae	127	0.0170939	0.102324
Pichia sp	Clavispora lusitaniae	86	0.0227129	0.102324
Saccharomycodes ludwigii	Cryptococcus neoformans	0	0.0238095	0.102324
Starmerella bacillaris	Hanseniaspora uvarum	123	0.0175517	0.102324
Wickerhamomyces anomalus	Hanseniaspora uvarum	127	0.0170939	0.102324
[Candida] zeylanoides	Hanseniaspora valbyensis	18	0.0238095	0.102324
Candida sp	Hanseniaspora valbyensis	73	0.020197	0.102324
Pichia kudriavzevii	Hanseniaspora valbyensis	18	0.0238095	0.102324
Starmerella sp	Hanseniaspora valbyensis	65	0.0211966	0.102324
Wickerhamomyces sp	Hanseniaspora valbyensis	18	0.0238095	0.102324
Zalaria obscura	Hanseniaspora valbyensis	18	0.0238095	0.102324
[Candida] zeylanoides	Lachancea kluyveri	18	0.0238095	0.102324
Pichia kudriavzevii	Lachancea kluyveri	18	0.0238095	0.102324
Pichia sp	Lachancea kluyveri	34	0.0175824	0.102324
Wickerhamomyces sp	Lachancea kluyveri	18	0.0238095	0.102324
Zalaria obscura	Lachancea kluyveri	18	0.0238095	0.102324
Saccharomycodes ludwigii	Lachancea thermotolerans	0	0.0238095	0.102324
Zalaria obscura	Lachancea thermotolerans	18	0.0238095	0.102324
Nakazawaea sp	Metschnikowia sp	16	0.0235893	0.102324
Zalaria obscura	Metschnikowia sp	213	0.0205975	0.102324
Saccharomycodes ludwigii	Meyerozyma guilliermondii	0	0.0238095	0.102324
Starmerella bacillaris	Meyerozyma guilliermondii	6	0.0157265	0.102324
Wickerhamomyces anomalus	Meyerozyma guilliermondii	26	0.0181818	0.102324
Zalaria obscura	Meyerozyma guilliermondii	18	0.0238095	0.102324
Saccharomycodes ludwigii	Nakazawaea ishiwadae	0	0.0238095	0.102324
Wickerhamomyces sp	Nakazawaea ishiwadae	18	0.0238095	0.102324
Zalaria obscura	Nakazawaea ishiwadae	18	0.0238095	0.102324
Metschnikowia sp	Nakazawaea sp	119	0.0235893	0.102324
Pichia kudriavzevii	Nakazawaea sp	18	0.0238095	0.102324
Saccharomycodes ludwigii	Nakazawaea sp	0	0.0238095	0.102324
Wickerhamomyces sp	Nakazawaea sp	18	0.0238095	0.102324
Zalaria obscura	Nakazawaea sp	18	0.0238095	0.102324
Saccharomycodes ludwigii	Nakazawaea wickerhamii	0	0.0238095	0.102324
Zalaria obscura	Nakazawaea wickerhamii	18	0.0238095	0.102324
Saccharomyces cerevisiae	Pichia bruneiensis	6	0.0227273	0.102324
Saccharomycodes ludwigii	Pichia bruneiensis	0	0.0238095	0.102324
Wickerhamomyces anomalus	Pichia bruneiensis	26	0.0181818	0.102324
Zalaria obscura	Pichia bruneiensis	18	0.0238095	0.102324
Saccharomycodes ludwigii	Pichia kluyveri	0	0.0238095	0.102324
Ambrosiozyma angophorae	Pichia kudriavzevii	0	0.0238095	0.102324
Candida maltosa	Pichia kudriavzevii	18	0.0238095	0.102324
Hanseniaspora valbyensis	Pichia kudriavzevii	0	0.0238095	0.102324
Lachancea kluyveri	Pichia kudriavzevii	0	0.0238095	0.102324
Nakazawaea sp	Pichia kudriavzevii	0	0.0238095	0.102324
Zygosaccharomyces bailii	Pichia kudriavzevii	0	0.0238095	0.102324
Ambrosiozyma angophorae	Pichia sp	2	0.0175824	0.102324
Clavispora lusitaniae	Pichia sp	22	0.0227129	0.102324
Lachancea kluyveri	Pichia sp	2	0.0175824	0.102324
Zygosaccharomyces bailii	Pichia sp	2	0.0175824	0.102324
Saccharomycodes ludwigii	Rhodotorula mucilaginosa	0	0.0238095	0.102324
Pichia bruneiensis	Saccharomyces cerevisiae	57	0.0227273	0.102324
[Candida] membranifaciens	Saccharomycodes ludwigii	18	0.0238095	0.102324
[Candida] oleophila	Saccharomycodes ludwigii	18	0.0238095	0.102324
Candida maltosa	Saccharomycodes ludwigii	18	0.0238095	0.102324
Candida norvegica	Saccharomycodes ludwigii	18	0.0238095	0.102324
Candida tropicalis	Saccharomycodes ludwigii	18	0.0238095	0.102324
Cryptococcus neoformans	Saccharomycodes ludwigii	18	0.0238095	0.102324
Lachancea thermotolerans	Saccharomycodes ludwigii	18	0.0238095	0.102324
Meyerozyma guilliermondii	Saccharomycodes ludwigii	18	0.0238095	0.102324
Nakazawaea ishiwadae	Saccharomycodes ludwigii	18	0.0238095	0.102324
Nakazawaea sp	Saccharomycodes ludwigii	18	0.0238095	0.102324
Nakazawaea wickerhamii	Saccharomycodes ludwigii	18	0.0238095	0.102324
Pichia bruneiensis	Saccharomycodes ludwigii	18	0.0238095	0.102324
Pichia kluyveri	Saccharomycodes ludwigii	18	0.0238095	0.102324
Rhodotorula mucilaginosa	Saccharomycodes ludwigii	18	0.0238095	0.102324
Starmerella cellae	Saccharomycodes ludwigii	18	0.0238095	0.102324
Wickerhamomyces canadensis	Saccharomycodes ludwigii	18	0.0238095	0.102324
Zalaria obscura	Saturnispora diversa	18	0.0238095	0.102324
[Candida] oleophila	Starmerella bacillaris	65	0.0211966	0.102324
Hanseniaspora uvarum	Starmerella bacillaris	309	0.0175517	0.102324
Meyerozyma guilliermondii	Starmerella bacillaris	66	0.0157265	0.102324
Saccharomycodes ludwigii	Starmerella cellae	0	0.0238095	0.102324
Zalaria obscura	Starmerella cellae	18	0.0238095	0.102324
Hanseniaspora valbyensis	Starmerella sp	7	0.0211966	0.102324
Aureobasidium pullulans	Wickerhamomyces anomalus	37	0.0231291	0.102324
Hanseniaspora uvarum	Wickerhamomyces anomalus	35	0.0170939	0.102324
Meyerozyma guilliermondii	Wickerhamomyces anomalus	1	0.0181818	0.102324
Pichia bruneiensis	Wickerhamomyces anomalus	1	0.0181818	0.102324
Saccharomycodes ludwigii	Wickerhamomyces canadensis	0	0.0238095	0.102324
Zalaria obscura	Wickerhamomyces canadensis	18	0.0238095	0.102324
Ambrosiozyma angophorae	Wickerhamomyces sp	0	0.0238095	0.102324
Hanseniaspora valbyensis	Wickerhamomyces sp	0	0.0238095	0.102324
Lachancea kluyveri	Wickerhamomyces sp	0	0.0238095	0.102324
Nakazawaea ishiwadae	Wickerhamomyces sp	0	0.0238095	0.102324
Nakazawaea sp	Wickerhamomyces sp	0	0.0238095	0.102324
Zygosaccharomyces bailii	Wickerhamomyces sp	0	0.0238095	0.102324
Ambrosiozyma angophorae	Zalaria obscura	0	0.0238095	0.102324
Candida norvegica	Zalaria obscura	0	0.0238095	0.102324
Hanseniaspora valbyensis	Zalaria obscura	0	0.0238095	0.102324
Lachancea kluyveri	Zalaria obscura	0	0.0238095	0.102324
Lachancea thermotolerans	Zalaria obscura	0	0.0238095	0.102324
Metschnikowia sp	Zalaria obscura	57	0.0205975	0.102324
Meyerozyma guilliermondii	Zalaria obscura	0	0.0238095	0.102324
Nakazawaea ishiwadae	Zalaria obscura	0	0.0238095	0.102324
Nakazawaea sp	Zalaria obscura	0	0.0238095	0.102324
Nakazawaea wickerhamii	Zalaria obscura	0	0.0238095	0.102324
Pichia bruneiensis	Zalaria obscura	0	0.0238095	0.102324
Saturnispora diversa	Zalaria obscura	0	0.0238095	0.102324
Starmerella cellae	Zalaria obscura	0	0.0238095	0.102324
Wickerhamomyces canadensis	Zalaria obscura	0	0.0238095	0.102324
Zygosaccharomyces bailii	Zalaria obscura	0	0.0238095	0.102324
[Candida] zeylanoides	Zygosaccharomyces bailii	18	0.0238095	0.102324
Pichia kudriavzevii	Zygosaccharomyces bailii	18	0.0238095	0.102324
Pichia sp	Zygosaccharomyces bailii	34	0.0175824	0.102324
Wickerhamomyces sp	Zygosaccharomyces bailii	18	0.0238095	0.102324
Zalaria obscura	Zygosaccharomyces bailii	18	0.0238095	0.102324
Pichia fermentans/kluyveri	Aureobasidium pullulans	197	0.0247262	0.105635
Aureobasidium pullulans	Pichia fermentans/kluyveri	73	0.0247262	0.105635
Wickerhamomyces anomalus	[Candida] zeylanoides	46	0.0255744	0.107981
Wickerhamomyces anomalus	Pichia kudriavzevii	46	0.0255744	0.107981
[Candida] zeylanoides	Wickerhamomyces anomalus	8	0.0255744	0.107981
Pichia kudriavzevii	Wickerhamomyces anomalus	8	0.0255744	0.107981
Zalaria obscura	Wickerhamomyces sp	32	0.025974	0.109031
Wickerhamomyces sp	Zalaria obscura	4	0.025974	0.109031
Saccharomyces cerevisiae	Ambrosiozyma angophorae	56	0.0306324	0.126381
Saccharomyces cerevisiae	Lachancea kluyveri	56	0.0306324	0.126381
Ambrosiozyma angophorae	Saccharomyces cerevisiae	7	0.0306324	0.126381
Lachancea kluyveri	Saccharomyces cerevisiae	7	0.0306324	0.126381
Zygosaccharomyces bailii	Saccharomyces cerevisiae	7	0.0306324	0.126381
Saccharomyces cerevisiae	Zygosaccharomyces bailii	56	0.0306324	0.126381
Zalaria obscura	Pichia sp	59	0.0319974	0.131262
Pichia sp	Zalaria obscura	13	0.0319974	0.131262
Clavispora lusitaniae	Candida maltosa	2	0.0363636	0.141916
Clavispora lusitaniae	Candida tropicalis	2	0.0363636	0.141916
Candida maltosa	Clavispora lusitaniae	25	0.0363636	0.141916
Candida tropicalis	Clavispora lusitaniae	25	0.0363636	0.141916
Metschnikowia pulcherrima	Clavispora lusitaniae	45	0.035964	0.141916
Pichia kluyveri	Clavispora lusitaniae	25	0.0363636	0.141916
Rhodotorula mucilaginosa	Clavispora lusitaniae	25	0.0363636	0.141916
Saccharomycodes ludwigii	Clavispora lusitaniae	9	0.035964	0.141916
Clavispora lusitaniae	Metschnikowia pulcherrima	9	0.035964	0.141916
Starmerella bacillaris	Nakazawaea ishiwadae	9	0.0362393	0.141916
Starmerella bacillaris	Pichia bruneiensis	9	0.0362393	0.141916
Clavispora lusitaniae	Pichia kluyveri	2	0.0363636	0.141916
Clavispora lusitaniae	Rhodotorula mucilaginosa	2	0.0363636	0.141916
Clavispora lusitaniae	Saccharomycodes ludwigii	45	0.035964	0.141916
Nakazawaea ishiwadae	Starmerella bacillaris	63	0.0362393	0.141916
Pichia bruneiensis	Starmerella bacillaris	63	0.0362393	0.141916
Wickerhamomyces canadensis	Wickerhamomyces anomalus	2	0.0363636	0.141916
Wickerhamomyces anomalus	Wickerhamomyces canadensis	25	0.0363636	0.141916
Starmerella bacillaris	Saccharomyces cerevisiae	162	0.0408992	0.158759
Saccharomyces cerevisiae	Starmerella bacillaris	342	0.0408992	0.158759
Nakazawaea sp	[Candida] zeylanoides	1	0.047619	0.176965
Metschnikowia pulcherrima	Ambrosiozyma angophorae	17	0.047619	0.176965
Candida maltosa	Aureobasidium pullulans	47	0.0466165	0.176965
Aureobasidium pullulans	Candida maltosa	7	0.0466165	0.176965
Pichia fermentans/kluyveri	Hanseniaspora uvarum	190	0.0477953	0.176965
Metschnikowia pulcherrima	Hanseniaspora valbyensis	17	0.047619	0.176965
Metschnikowia pulcherrima	Lachancea kluyveri	17	0.047619	0.176965
Ambrosiozyma angophorae	Metschnikowia pulcherrima	1	0.047619	0.176965
Hanseniaspora valbyensis	Metschnikowia pulcherrima	1	0.047619	0.176965
Lachancea kluyveri	Metschnikowia pulcherrima	1	0.047619	0.176965
Zygosaccharomyces bailii	Metschnikowia pulcherrima	1	0.047619	0.176965
[Candida] zeylanoides	Nakazawaea sp	17	0.047619	0.176965
Wickerhamomyces sp	Pichia bruneiensis	17	0.047619	0.176965
Hanseniaspora uvarum	Pichia fermentans/kluyveri	80	0.0477953	0.176965
Saturnispora diversa	Saccharomycodes ludwigii	17	0.047619	0.176965
Saccharomycodes ludwigii	Saturnispora diversa	1	0.047619	0.176965
Pichia bruneiensis	Wickerhamomyces sp	1	0.047619	0.176965
Metschnikowia pulcherrima	Zygosaccharomyces bailii	17	0.047619	0.176965
Pichia sp	Hanseniaspora valbyensis	32	0.0483516	0.178112
Hanseniaspora valbyensis	Pichia sp	4	0.0483516	0.178112
Starmerella sp	Clavispora lusitaniae	157	0.0486378	0.178256
Clavispora lusitaniae	Starmerella sp	59	0.0486378	0.178256
Nakazawaea sp	Candida sp	12	0.0502463	0.183221
Candida sp	Nakazawaea sp	69	0.0502463	0.183221
Pichia fermentans/kluyveri	[Candida] zeylanoides	70	0.0548061	0.198844
[Candida] zeylanoides	Pichia fermentans/kluyveri	20	0.0548061	0.198844
Pichia fermentans/kluyveri	Meyerozyma guilliermondii	39	0.0563725	0.203505
Meyerozyma guilliermondii	Pichia fermentans/kluyveri	6	0.0563725	0.203505
Ambrosiozyma angophorae	[Candida] membranifaciens	0	0.1	0.213322
Clavispora lusitaniae	[Candida] membranifaciens	3	0.0636364	0.213322
Hanseniaspora valbyensis	[Candida] membranifaciens	0	0.1	0.213322
Lachancea kluyveri	[Candida] membranifaciens	0	0.1	0.213322
Meyerozyma guilliermondii	[Candida] membranifaciens	0	0.1	0.213322
Nakazawaea ishiwadae	[Candida] membranifaciens	0	0.1	0.213322
Nakazawaea sp	[Candida] membranifaciens	0	0.1	0.213322
Nakazawaea wickerhamii	[Candida] membranifaciens	0	0.1	0.213322
Pichia bruneiensis	[Candida] membranifaciens	0	0.1	0.213322
Wickerhamomyces canadensis	[Candida] membranifaciens	0	0.1	0.213322
Zygosaccharomyces bailii	[Candida] membranifaciens	0	0.1	0.213322
Ambrosiozyma angophorae	[Candida] oleophila	0	0.1	0.213322
Clavispora lusitaniae	[Candida] oleophila	4	0.1	0.213322
Hanseniaspora valbyensis	[Candida] oleophila	0	0.1	0.213322
Lachancea kluyveri	[Candida] oleophila	0	0.1	0.213322
Zygosaccharomyces bailii	[Candida] oleophila	0	0.1	0.213322
Clavispora lusitaniae	[Candida] zeylanoides	12	0.0879121	0.213322
[Candida] membranifaciens	Ambrosiozyma angophorae	9	0.1	0.213322
[Candida] oleophila	Ambrosiozyma angophorae	9	0.1	0.213322
Candida maltosa	Ambrosiozyma angophorae	9	0.1	0.213322
Candida norvegica	Ambrosiozyma angophorae	9	0.1	0.213322
Candida tropicalis	Ambrosiozyma angophorae	9	0.1	0.213322
Clavispora lusitaniae	Ambrosiozyma angophorae	23	0.1	0.213322
Cryptococcus neoformans	Ambrosiozyma angophorae	9	0.1	0.213322
Hanseniaspora uvarum	Ambrosiozyma angophorae	46	0.0616541	0.213322
Meyerozyma guilliermondii	Ambrosiozyma angophorae	9	0.1	0.213322
Nakazawaea ishiwadae	Ambrosiozyma angophorae	9	0.1	0.213322
Nakazawaea wickerhamii	Ambrosiozyma angophorae	9	0.1	0.213322
Pichia bruneiensis	Ambrosiozyma angophorae	9	0.1	0.213322
Pichia kluyveri	Ambrosiozyma angophorae	9	0.1	0.213322
Rhodotorula mucilaginosa	Ambrosiozyma angophorae	9	0.1	0.213322
Starmerella cellae	Ambrosiozyma angophorae	9	0.1	0.213322
Wickerhamomyces canadensis	Ambrosiozyma angophorae	9	0.1	0.213322
Rhodotorula mucilaginosa	Aureobasidium pullulans	45	0.0796992	0.213322
Ambrosiozyma angophorae	Candida maltosa	0	0.1	0.213322
Candida norvegica	Candida maltosa	0	0.1	0.213322
Candida sp	Candida maltosa	15	0.0857143	0.213322
Hanseniaspora uvarum	Candida maltosa	8	0.0616541	0.213322
Hanseniaspora valbyensis	Candida maltosa	0	0.1	0.213322
Lachancea kluyveri	Candida maltosa	0	0.1	0.213322
Lachancea thermotolerans	Candida maltosa	0	0.1	0.213322
Metschnikowia sp	Candida maltosa	23	0.0594357	0.213322
Meyerozyma guilliermondii	Candida maltosa	0	0.1	0.213322
Nakazawaea ishiwadae	Candida maltosa	0	0.1	0.213322
Nakazawaea sp	Candida maltosa	0	0.1	0.213322
Nakazawaea wickerhamii	Candida maltosa	0	0.1	0.213322
Pichia bruneiensis	Candida maltosa	0	0.1	0.213322
Pichia fermentans/kluyveri	Candida maltosa	8	0.10049	0.213322
Saturnispora diversa	Candida maltosa	0	0.1	0.213322
Starmerella cellae	Candida maltosa	0	0.1	0.213322
Wickerhamomyces canadensis	Candida maltosa	0	0.1	0.213322
Wickerhamomyces sp	Candida maltosa	2	0.0952381	0.213322
Zygosaccharomyces bailii	Candida maltosa	0	0.1	0.213322
Ambrosiozyma angophorae	Candida norvegica	0	0.1	0.213322
Candida maltosa	Candida norvegica	9	0.1	0.213322
Clavispora lusitaniae	Candida norvegica	3	0.0636364	0.213322
Hanseniaspora valbyensis	Candida norvegica	0	0.1	0.213322
Lachancea kluyveri	Candida norvegica	0	0.1	0.213322
Meyerozyma guilliermondii	Candida norvegica	0	0.1	0.213322
Nakazawaea ishiwadae	Candida norvegica	0	0.1	0.213322
Nakazawaea sp	Candida norvegica	0	0.1	0.213322
Nakazawaea wickerhamii	Candida norvegica	0	0.1	0.213322
Pichia bruneiensis	Candida norvegica	0	0.1	0.213322
Wickerhamomyces anomalus	Candida norvegica	24	0.0636364	0.213322
Wickerhamomyces canadensis	Candida norvegica	0	0.1	0.213322
Zygosaccharomyces bailii	Candida norvegica	0	0.1	0.213322
Candida maltosa	Candida sp	66	0.0857143	0.213322
Ambrosiozyma angophorae	Candida tropicalis	0	0.1	0.213322
Hanseniaspora valbyensis	Candida tropicalis	0	0.1	0.213322
Lachancea kluyveri	Candida tropicalis	0	0.1	0.213322
Meyerozyma guilliermondii	Candida tropicalis	0	0.1	0.213322
Nakazawaea ishiwadae	Candida tropicalis	0	0.1	0.213322
Nakazawaea sp	Candida tropicalis	0	0.1	0.213322
Nakazawaea wickerhamii	Candida tropicalis	0	0.1	0.213322
Pichia bruneiensis	Candida tropicalis	0	0.1	0.213322
Starmerella sp	Candida tropicalis	14	0.100513	0.213322
Wickerhamomyces canadensis	Candida tropicalis	0	0.1	0.213322
Zygosaccharomyces bailii	Candida tropicalis	0	0.1	0.213322
[Candida] membranifaciens	Clavispora lusitaniae	24	0.0636364	0.213322
[Candida] oleophila	Clavispora lusitaniae	23	0.1	0.213322
[Candida] zeylanoides	Clavispora lusitaniae	42	0.0879121	0.213322
Ambrosiozyma angophorae	Clavispora lusitaniae	4	0.1	0.213322
Candida norvegica	Clavispora lusitaniae	24	0.0636364	0.213322
Cryptococcus neoformans	Clavispora lusitaniae	24	0.0636364	0.213322
Pichia kudriavzevii	Clavispora lusitaniae	43	0.0663337	0.213322
Wickerhamomyces canadensis	Clavispora lusitaniae	23	0.1	0.213322
Ambrosiozyma angophorae	Cryptococcus neoformans	0	0.1	0.213322
Clavispora lusitaniae	Cryptococcus neoformans	3	0.0636364	0.213322
Hanseniaspora valbyensis	Cryptococcus neoformans	0	0.1	0.213322
Lachancea kluyveri	Cryptococcus neoformans	0	0.1	0.213322
Nakazawaea ishiwadae	Cryptococcus neoformans	0	0.1	0.213322
Nakazawaea sp	Cryptococcus neoformans	0	0.1	0.213322
Pichia bruneiensis	Cryptococcus neoformans	0	0.1	0.213322
Zygosaccharomyces bailii	Cryptococcus neoformans	0	0.1	0.213322
Ambrosiozyma angophorae	Hanseniaspora uvarum	8	0.0616541	0.213322
Candida maltosa	Hanseniaspora uvarum	46	0.0616541	0.213322
Lachancea kluyveri	Hanseniaspora uvarum	9	0.0796992	0.213322
Metschnikowia sp	Hanseniaspora uvarum	518	0.0870376	0.213322
Rhodotorula mucilaginosa	Hanseniaspora uvarum	45	0.0796992	0.213322
Zygosaccharomyces bailii	Hanseniaspora uvarum	10	0.100752	0.213322
[Candida] membranifaciens	Hanseniaspora valbyensis	9	0.1	0.213322
[Candida] oleophila	Hanseniaspora valbyensis	9	0.1	0.213322
Candida maltosa	Hanseniaspora valbyensis	9	0.1	0.213322
Candida norvegica	Hanseniaspora valbyensis	9	0.1	0.213322
Candida tropicalis	Hanseniaspora valbyensis	9	0.1	0.213322
Cryptococcus neoformans	Hanseniaspora valbyensis	9	0.1	0.213322
Meyerozyma guilliermondii	Hanseniaspora valbyensis	9	0.1	0.213322
Nakazawaea ishiwadae	Hanseniaspora valbyensis	9	0.1	0.213322
Nakazawaea wickerhamii	Hanseniaspora valbyensis	9	0.1	0.213322
Pichia kluyveri	Hanseniaspora valbyensis	9	0.1	0.213322
Rhodotorula mucilaginosa	Hanseniaspora valbyensis	9	0.1	0.213322
Starmerella cellae	Hanseniaspora valbyensis	9	0.1	0.213322
Wickerhamomyces canadensis	Hanseniaspora valbyensis	9	0.1	0.213322
[Candida] membranifaciens	Lachancea kluyveri	9	0.1	0.213322
[Candida] oleophila	Lachancea kluyveri	9	0.1	0.213322
Candida maltosa	Lachancea kluyveri	9	0.1	0.213322
Candida norvegica	Lachancea kluyveri	9	0.1	0.213322
Candida tropicalis	Lachancea kluyveri	9	0.1	0.213322
Cryptococcus neoformans	Lachancea kluyveri	9	0.1	0.213322
Hanseniaspora uvarum	Lachancea kluyveri	45	0.0796992	0.213322
Meyerozyma guilliermondii	Lachancea kluyveri	9	0.1	0.213322
Nakazawaea ishiwadae	Lachancea kluyveri	9	0.1	0.213322
Nakazawaea wickerhamii	Lachancea kluyveri	9	0.1	0.213322
Pichia bruneiensis	Lachancea kluyveri	9	0.1	0.213322
Pichia kluyveri	Lachancea kluyveri	9	0.1	0.213322
Rhodotorula mucilaginosa	Lachancea kluyveri	9	0.1	0.213322
Starmerella cellae	Lachancea kluyveri	9	0.1	0.213322
Wickerhamomyces canadensis	Lachancea kluyveri	9	0.1	0.213322
Candida maltosa	Lachancea thermotolerans	9	0.1	0.213322
Pichia fermentans/kluyveri	Lachancea thermotolerans	38	0.0759804	0.213322
Candida maltosa	Metschnikowia sp	112	0.0594357	0.213322
Hanseniaspora uvarum	Metschnikowia sp	292	0.0870376	0.213322
Nakazawaea ishiwadae	Metschnikowia sp	27	0.0907724	0.213322
Pichia bruneiensis	Metschnikowia sp	28	0.100023	0.213322
Starmerella sp	Metschnikowia sp	393	0.064653	0.213322
[Candida] membranifaciens	Meyerozyma guilliermondii	9	0.1	0.213322
Ambrosiozyma angophorae	Meyerozyma guilliermondii	0	0.1	0.213322
Candida maltosa	Meyerozyma guilliermondii	9	0.1	0.213322
Candida norvegica	Meyerozyma guilliermondii	9	0.1	0.213322
Candida tropicalis	Meyerozyma guilliermondii	9	0.1	0.213322
Hanseniaspora valbyensis	Meyerozyma guilliermondii	0	0.1	0.213322
Lachancea kluyveri	Meyerozyma guilliermondii	0	0.1	0.213322
Nakazawaea ishiwadae	Meyerozyma guilliermondii	0	0.1	0.213322
Nakazawaea sp	Meyerozyma guilliermondii	0	0.1	0.213322
Pichia kluyveri	Meyerozyma guilliermondii	9	0.1	0.213322
Wickerhamomyces sp	Meyerozyma guilliermondii	16	0.0952381	0.213322
Zygosaccharomyces bailii	Meyerozyma guilliermondii	0	0.1	0.213322
[Candida] membranifaciens	Nakazawaea ishiwadae	9	0.1	0.213322
Ambrosiozyma angophorae	Nakazawaea ishiwadae	0	0.1	0.213322
Candida maltosa	Nakazawaea ishiwadae	9	0.1	0.213322
Candida norvegica	Nakazawaea ishiwadae	9	0.1	0.213322
Candida tropicalis	Nakazawaea ishiwadae	9	0.1	0.213322
Cryptococcus neoformans	Nakazawaea ishiwadae	9	0.1	0.213322
Hanseniaspora valbyensis	Nakazawaea ishiwadae	0	0.1	0.213322
Lachancea kluyveri	Nakazawaea ishiwadae	0	0.1	0.213322
Metschnikowia sp	Nakazawaea ishiwadae	108	0.0907724	0.213322
Meyerozyma guilliermondii	Nakazawaea ishiwadae	9	0.1	0.213322
Nakazawaea sp	Nakazawaea ishiwadae	0	0.1	0.213322
Nakazawaea wickerhamii	Nakazawaea ishiwadae	9	0.1	0.213322
Pichia kluyveri	Nakazawaea ishiwadae	9	0.1	0.213322
Rhodotorula mucilaginosa	Nakazawaea ishiwadae	9	0.1	0.213322
Starmerella cellae	Nakazawaea ishiwadae	9	0.1	0.213322
Wickerhamomyces canadensis	Nakazawaea ishiwadae	9	0.1	0.213322
Zygosaccharomyces bailii	Nakazawaea ishiwadae	0	0.1	0.213322
[Candida] membranifaciens	Nakazawaea sp	9	0.1	0.213322
Candida maltosa	Nakazawaea sp	9	0.1	0.213322
Candida norvegica	Nakazawaea sp	9	0.1	0.213322
Candida tropicalis	Nakazawaea sp	9	0.1	0.213322
Cryptococcus neoformans	Nakazawaea sp	9	0.1	0.213322
Meyerozyma guilliermondii	Nakazawaea sp	9	0.1	0.213322
Nakazawaea ishiwadae	Nakazawaea sp	9	0.1	0.213322
Nakazawaea wickerhamii	Nakazawaea sp	9	0.1	0.213322
Pichia kluyveri	Nakazawaea sp	9	0.1	0.213322
Rhodotorula mucilaginosa	Nakazawaea sp	9	0.1	0.213322
Starmerella cellae	Nakazawaea sp	9	0.1	0.213322
Starmerella sp	Nakazawaea sp	59	0.0841026	0.213322
Wickerhamomyces canadensis	Nakazawaea sp	9	0.1	0.213322
[Candida] membranifaciens	Nakazawaea wickerhamii	9	0.1	0.213322
Ambrosiozyma angophorae	Nakazawaea wickerhamii	0	0.1	0.213322
Candida maltosa	Nakazawaea wickerhamii	9	0.1	0.213322
Candida norvegica	Nakazawaea wickerhamii	9	0.1	0.213322
Candida tropicalis	Nakazawaea wickerhamii	9	0.1	0.213322
Hanseniaspora valbyensis	Nakazawaea wickerhamii	0	0.1	0.213322
Lachancea kluyveri	Nakazawaea wickerhamii	0	0.1	0.213322
Nakazawaea ishiwadae	Nakazawaea wickerhamii	0	0.1	0.213322
Nakazawaea sp	Nakazawaea wickerhamii	0	0.1	0.213322
Pichia bruneiensis	Nakazawaea wickerhamii	0	0.1	0.213322
Pichia kluyveri	Nakazawaea wickerhamii	9	0.1	0.213322
Wickerhamomyces anomalus	Nakazawaea wickerhamii	24	0.0636364	0.213322
Zygosaccharomyces bailii	Nakazawaea wickerhamii	0	0.1	0.213322
[Candida] membranifaciens	Pichia bruneiensis	9	0.1	0.213322
Ambrosiozyma angophorae	Pichia bruneiensis	0	0.1	0.213322
Candida maltosa	Pichia bruneiensis	9	0.1	0.213322
Candida norvegica	Pichia bruneiensis	9	0.1	0.213322
Candida tropicalis	Pichia bruneiensis	9	0.1	0.213322
Cryptococcus neoformans	Pichia bruneiensis	9	0.1	0.213322
Lachancea kluyveri	Pichia bruneiensis	0	0.1	0.213322
Metschnikowia sp	Pichia bruneiensis	107	0.100023	0.213322
Nakazawaea wickerhamii	Pichia bruneiensis	9	0.1	0.213322
Pichia kluyveri	Pichia bruneiensis	9	0.1	0.213322
Rhodotorula mucilaginosa	Pichia bruneiensis	9	0.1	0.213322
Zygosaccharomyces bailii	Pichia bruneiensis	0	0.1	0.213322
Candida maltosa	Pichia fermentans/kluyveri	37	0.10049	0.213322
Lachancea thermotolerans	Pichia fermentans/kluyveri	7	0.0759804	0.213322
Saturnispora diversa	Pichia fermentans/kluyveri	7	0.0759804	0.213322
Ambrosiozyma angophorae	Pichia kluyveri	0	0.1	0.213322
Hanseniaspora valbyensis	Pichia kluyveri	0	0.1	0.213322
Lachancea kluyveri	Pichia kluyveri	0	0.1	0.213322
Meyerozyma guilliermondii	Pichia kluyveri	0	0.1	0.213322
Nakazawaea ishiwadae	Pichia kluyveri	0	0.1	0.213322
Nakazawaea sp	Pichia kluyveri	0	0.1	0.213322
Nakazawaea wickerhamii	Pichia kluyveri	0	0.1	0.213322
Pichia bruneiensis	Pichia kluyveri	0	0.1	0.213322
Starmerella sp	Pichia kluyveri	13	0.0841026	0.213322
Wickerhamomyces canadensis	Pichia kluyveri	0	0.1	0.213322
Zygosaccharomyces bailii	Pichia kluyveri	0	0.1	0.213322
Clavispora lusitaniae	Pichia kudriavzevii	11	0.0663337	0.213322
Ambrosiozyma angophorae	Rhodotorula mucilaginosa	0	0.1	0.213322
Aureobasidium pullulans	Rhodotorula mucilaginosa	9	0.0796992	0.213322
Hanseniaspora uvarum	Rhodotorula mucilaginosa	9	0.0796992	0.213322
Hanseniaspora valbyensis	Rhodotorula mucilaginosa	0	0.1	0.213322
Lachancea kluyveri	Rhodotorula mucilaginosa	0	0.1	0.213322
Nakazawaea ishiwadae	Rhodotorula mucilaginosa	0	0.1	0.213322
Nakazawaea sp	Rhodotorula mucilaginosa	0	0.1	0.213322
Pichia bruneiensis	Rhodotorula mucilaginosa	0	0.1	0.213322
Starmerella sp	Rhodotorula mucilaginosa	13	0.0841026	0.213322
Zygosaccharomyces bailii	Rhodotorula mucilaginosa	0	0.1	0.213322
Starmerella bacillaris	Saccharomycodes ludwigii	105	0.0925266	0.213322
Candida maltosa	Saturnispora diversa	9	0.1	0.213322
Pichia fermentans/kluyveri	Saturnispora diversa	38	0.0759804	0.213322
Wickerhamomyces anomalus	Saturnispora diversa	24	0.0636364	0.213322
Saccharomycodes ludwigii	Starmerella bacillaris	39	0.0925266	0.213322
Ambrosiozyma angophorae	Starmerella cellae	0	0.1	0.213322
Candida maltosa	Starmerella cellae	9	0.1	0.213322
Hanseniaspora valbyensis	Starmerella cellae	0	0.1	0.213322
Lachancea kluyveri	Starmerella cellae	0	0.1	0.213322
Nakazawaea ishiwadae	Starmerella cellae	0	0.1	0.213322
Nakazawaea sp	Starmerella cellae	0	0.1	0.213322
Wickerhamomyces anomalus	Starmerella cellae	23	0.1	0.213322
Zygosaccharomyces bailii	Starmerella cellae	0	0.1	0.213322
Candida tropicalis	Starmerella sp	58	0.100513	0.213322
Metschnikowia sp	Starmerella sp	687	0.064653	0.213322
Nakazawaea sp	Starmerella sp	13	0.0841026	0.213322
Pichia kluyveri	Starmerella sp	59	0.0841026	0.213322
Rhodotorula mucilaginosa	Starmerella sp	59	0.0841026	0.213322
Candida norvegica	Wickerhamomyces anomalus	3	0.0636364	0.213322
Nakazawaea wickerhamii	Wickerhamomyces anomalus	3	0.0636364	0.213322
Saturnispora diversa	Wickerhamomyces anomalus	3	0.0636364	0.213322
Starmerella cellae	Wickerhamomyces anomalus	4	0.1	0.213322
Wickerhamomyces sp	Wickerhamomyces anomalus	12	0.0879121	0.213322
Zalaria obscura	Wickerhamomyces anomalus	42	0.0879121	0.213322
[Candida] membranifaciens	Wickerhamomyces canadensis	9	0.1	0.213322
Ambrosiozyma angophorae	Wickerhamomyces canadensis	0	0.1	0.213322
Candida maltosa	Wickerhamomyces canadensis	9	0.1	0.213322
Candida norvegica	Wickerhamomyces canadensis	9	0.1	0.213322
Candida tropicalis	Wickerhamomyces canadensis	9	0.1	0.213322
Clavispora lusitaniae	Wickerhamomyces canadensis	4	0.1	0.213322
Hanseniaspora valbyensis	Wickerhamomyces canadensis	0	0.1	0.213322
Lachancea kluyveri	Wickerhamomyces canadensis	0	0.1	0.213322
Nakazawaea ishiwadae	Wickerhamomyces canadensis	0	0.1	0.213322
Nakazawaea sp	Wickerhamomyces canadensis	0	0.1	0.213322
Pichia kluyveri	Wickerhamomyces canadensis	9	0.1	0.213322
Zygosaccharomyces bailii	Wickerhamomyces canadensis	0	0.1	0.213322
Candida maltosa	Wickerhamomyces sp	16	0.0952381	0.213322
Meyerozyma guilliermondii	Wickerhamomyces sp	2	0.0952381	0.213322
Wickerhamomyces anomalus	Wickerhamomyces sp	42	0.0879121	0.213322
Wickerhamomyces anomalus	Zalaria obscura	12	0.0879121	0.213322
[Candida] membranifaciens	Zygosaccharomyces bailii	9	0.1	0.213322
[Candida] oleophila	Zygosaccharomyces bailii	9	0.1	0.213322
Candida maltosa	Zygosaccharomyces bailii	9	0.1	0.213322
Candida norvegica	Zygosaccharomyces bailii	9	0.1	0.213322
Candida tropicalis	Zygosaccharomyces bailii	9	0.1	0.213322
Cryptococcus neoformans	Zygosaccharomyces bailii	9	0.1	0.213322
Hanseniaspora uvarum	Zygosaccharomyces bailii	44	0.100752	0.213322
Meyerozyma guilliermondii	Zygosaccharomyces bailii	9	0.1	0.213322
Nakazawaea ishiwadae	Zygosaccharomyces bailii	9	0.1	0.213322
Nakazawaea wickerhamii	Zygosaccharomyces bailii	9	0.1	0.213322
Pichia bruneiensis	Zygosaccharomyces bailii	9	0.1	0.213322
Pichia kluyveri	Zygosaccharomyces bailii	9	0.1	0.213322
Rhodotorula mucilaginosa	Zygosaccharomyces bailii	9	0.1	0.213322
Starmerella cellae	Zygosaccharomyces bailii	9	0.1	0.213322
Wickerhamomyces canadensis	Zygosaccharomyces bailii	9	0.1	0.213322
Pichia sp	Nakazawaea sp	30	0.101099	0.213431
Nakazawaea sp	Pichia sp	6	0.101099	0.213431
Starmerella sp	Metschnikowia pulcherrima	40	0.103588	0.218048
Metschnikowia pulcherrima	Starmerella sp	104	0.103588	0.218048
Pichia kudriavzevii	Pichia fermentans/kluyveri	24	0.112229	0.234868
Zalaria obscura	Pichia fermentans/kluyveri	66	0.112229	0.234868
Pichia fermentans/kluyveri	Pichia kudriavzevii	66	0.112229	0.234868
Pichia fermentans/kluyveri	Zalaria obscura	24	0.112229	0.234868
Starmerella sp	Candida sp	240	0.115659	0.241347
Candida sp	Starmerella sp	408	0.115659	0.241347
Wickerhamomyces anomalus	Candida sp	165	0.117465	0.244408
Candida sp	Wickerhamomyces anomalus	78	0.117465	0.244408
Starmerella bacillaris	Saturnispora diversa	15	0.118974	0.246838
Saturnispora diversa	Starmerella bacillaris	57	0.118974	0.246838
Candida tropicalis	Aureobasidium pullulans	43	0.124812	0.257469
Pichia kluyveri	Aureobasidium pullulans	43	0.124812	0.257469
Aureobasidium pullulans	Candida tropicalis	11	0.124812	0.257469
Aureobasidium pullulans	Pichia kluyveri	11	0.124812	0.257469
Nakazawaea ishiwadae	Candida sp	18	0.134975	0.276853
Pichia bruneiensis	Candida sp	18	0.134975	0.276853
Candida sp	Nakazawaea ishiwadae	63	0.134975	0.276853
Candida sp	Pichia bruneiensis	63	0.134975	0.276853
Wickerhamomyces sp	Aureobasidium pullulans	77	0.136527	0.279242
Aureobasidium pullulans	Wickerhamomyces sp	31	0.136527	0.279242
Rhodotorula mucilaginosa	Metschnikowia sp	103	0.14327	0.292206
Metschnikowia sp	Rhodotorula mucilaginosa	32	0.14327	0.292206
Lachancea kluyveri	Clavispora lusitaniae	5	0.145455	0.29253
Nakazawaea wickerhamii	Clavispora lusitaniae	22	0.145455	0.29253
Starmerella cellae	Clavispora lusitaniae	22	0.145455	0.29253
Zygosaccharomyces bailii	Clavispora lusitaniae	5	0.145455	0.29253
Clavispora lusitaniae	Lachancea kluyveri	22	0.145455	0.29253
Wickerhamomyces anomalus	Lachancea thermotolerans	22	0.145455	0.29253
Clavispora lusitaniae	Nakazawaea wickerhamii	5	0.145455	0.29253
Clavispora lusitaniae	Starmerella cellae	5	0.145455	0.29253
Lachancea thermotolerans	Wickerhamomyces anomalus	5	0.145455	0.29253
Clavispora lusitaniae	Zygosaccharomyces bailii	22	0.145455	0.29253
Hanseniaspora uvarum	Candida sp	180	0.148953	0.298734
Candida sp	Hanseniaspora uvarum	306	0.148953	0.298734
Aureobasidium pullulans	[Candida] membranifaciens	12	0.153383	0.306767
[Candida] membranifaciens	Aureobasidium pullulans	42	0.153383	0.306767
Starmerella sp	[Candida] membranifaciens	17	0.162051	0.317502
Candida tropicalis	[Candida] zeylanoides	15	0.166667	0.317502
Cryptococcus neoformans	[Candida] zeylanoides	15	0.166667	0.317502
Pichia kluyveri	[Candida] zeylanoides	15	0.166667	0.317502
Rhodotorula mucilaginosa	[Candida] zeylanoides	15	0.166667	0.317502
[Candida] zeylanoides	Candida tropicalis	3	0.166667	0.317502
[Candida] zeylanoides	Cryptococcus neoformans	3	0.166667	0.317502
Starmerella sp	Cryptococcus neoformans	17	0.162051	0.317502
Saccharomyces cerevisiae	Hanseniaspora uvarum	139	0.164962	0.317502
Meyerozyma guilliermondii	Metschnikowia pulcherrima	3	0.166667	0.317502
Nakazawaea ishiwadae	Metschnikowia pulcherrima	3	0.166667	0.317502
Nakazawaea sp	Metschnikowia pulcherrima	3	0.166667	0.317502
Nakazawaea wickerhamii	Metschnikowia pulcherrima	3	0.166667	0.317502
Pichia bruneiensis	Metschnikowia pulcherrima	3	0.166667	0.317502
Saturnispora diversa	Metschnikowia pulcherrima	3	0.166667	0.317502
Wickerhamomyces canadensis	Metschnikowia pulcherrima	3	0.166667	0.317502
Metschnikowia pulcherrima	Meyerozyma guilliermondii	15	0.166667	0.317502
Metschnikowia pulcherrima	Nakazawaea ishiwadae	15	0.166667	0.317502
Metschnikowia pulcherrima	Nakazawaea sp	15	0.166667	0.317502
Metschnikowia pulcherrima	Nakazawaea wickerhamii	15	0.166667	0.317502
Wickerhamomyces sp	Nakazawaea wickerhamii	15	0.166667	0.317502
Metschnikowia pulcherrima	Pichia bruneiensis	15	0.166667	0.317502
Wickerhamomyces canadensis	Pichia fermentans/kluyveri	10	0.164216	0.317502
[Candida] zeylanoides	Pichia kluyveri	3	0.166667	0.317502
Pichia kudriavzevii	Pichia kluyveri	3	0.166667	0.317502
Pichia kluyveri	Pichia kudriavzevii	15	0.166667	0.317502
[Candida] zeylanoides	Rhodotorula mucilaginosa	3	0.166667	0.317502
Hanseniaspora uvarum	Saccharomyces cerevisiae	239	0.164962	0.317502
Metschnikowia pulcherrima	Saturnispora diversa	15	0.166667	0.317502
[Candida] membranifaciens	Starmerella sp	55	0.162051	0.317502
Cryptococcus neoformans	Starmerella sp	55	0.162051	0.317502
Metschnikowia pulcherrima	Wickerhamomyces canadensis	15	0.166667	0.317502
Pichia fermentans/kluyveri	Wickerhamomyces canadensis	35	0.164216	0.317502
Wickerhamomyces sp	Wickerhamomyces canadensis	15	0.166667	0.317502
Nakazawaea wickerhamii	Wickerhamomyces sp	3	0.166667	0.317502
Wickerhamomyces canadensis	Wickerhamomyces sp	3	0.166667	0.317502
Rhodotorula mucilaginosa	Candida sp	61	0.176355	0.335074
Candida sp	Rhodotorula mucilaginosa	20	0.176355	0.335074
Metschnikowia pulcherrima	[Candida] zeylanoides	27	0.179654	0.337095
Starmerella bacillaris	Clavispora lusitaniae	74	0.178973	0.337095
[Candida] zeylanoides	Metschnikowia pulcherrima	9	0.179654	0.337095
Pichia kudriavzevii	Metschnikowia pulcherrima	9	0.179654	0.337095
Zalaria obscura	Metschnikowia pulcherrima	27	0.179654	0.337095
Pichia sp	Nakazawaea ishiwadae	28	0.18022	0.337095
Pichia sp	Pichia bruneiensis	28	0.18022	0.337095
Metschnikowia pulcherrima	Pichia kudriavzevii	27	0.179654	0.337095
Nakazawaea ishiwadae	Pichia sp	8	0.18022	0.337095
Pichia bruneiensis	Pichia sp	8	0.18022	0.337095
Clavispora lusitaniae	Starmerella bacillaris	142	0.178973	0.337095
Metschnikowia pulcherrima	Zalaria obscura	9	0.179654	0.337095
Hanseniaspora uvarum	[Candida] oleophila	13	0.184962	0.339804
Lachancea thermotolerans	Aureobasidium pullulans	13	0.184962	0.339804
Hanseniaspora uvarum	Candida tropicalis	13	0.184962	0.339804
Hanseniaspora uvarum	Cryptococcus neoformans	13	0.184962	0.339804
[Candida] oleophila	Hanseniaspora uvarum	41	0.184962	0.339804
Candida tropicalis	Hanseniaspora uvarum	41	0.184962	0.339804
Cryptococcus neoformans	Hanseniaspora uvarum	41	0.184962	0.339804
Hanseniaspora valbyensis	Hanseniaspora uvarum	13	0.184962	0.339804
Pichia kluyveri	Hanseniaspora uvarum	41	0.184962	0.339804
Hanseniaspora uvarum	Hanseniaspora valbyensis	41	0.184962	0.339804
Aureobasidium pullulans	Lachancea thermotolerans	41	0.184962	0.339804
Metschnikowia sp	Lachancea thermotolerans	100	0.182817	0.339804
Lachancea thermotolerans	Metschnikowia sp	35	0.182817	0.339804
Hanseniaspora uvarum	Pichia kluyveri	13	0.184962	0.339804
Candida norvegica	[Candida] membranifaciens	1	0.2	0.34218
Lachancea thermotolerans	[Candida] oleophila	1	0.2	0.34218
Nakazawaea sp	[Candida] oleophila	1	0.2	0.34218
Lachancea thermotolerans	Ambrosiozyma angophorae	8	0.2	0.34218
Nakazawaea sp	Ambrosiozyma angophorae	8	0.2	0.34218
Saturnispora diversa	Ambrosiozyma angophorae	8	0.2	0.34218
Metschnikowia pulcherrima	Aureobasidium pullulans	74	0.199352	0.34218
Metschnikowia sp	Aureobasidium pullulans	491	0.195174	0.34218
[Candida] membranifaciens	Candida norvegica	8	0.2	0.34218
Meyerozyma guilliermondii	Candida sp	21	0.2	0.34218
Nakazawaea wickerhamii	Candida sp	21	0.2	0.34218
Saturnispora diversa	Candida tropicalis	1	0.2	0.34218
Meyerozyma guilliermondii	Cryptococcus neoformans	1	0.2	0.34218
Saturnispora diversa	Cryptococcus neoformans	1	0.2	0.34218
Metschnikowia pulcherrima	Hanseniaspora uvarum	74	0.199352	0.34218
Pichia bruneiensis	Hanseniaspora valbyensis	8	0.2	0.34218
Lachancea thermotolerans	Lachancea kluyveri	8	0.2	0.34218
Saturnispora diversa	Lachancea kluyveri	8	0.2	0.34218
[Candida] oleophila	Lachancea thermotolerans	8	0.2	0.34218
Ambrosiozyma angophorae	Lachancea thermotolerans	1	0.2	0.34218
Lachancea kluyveri	Lachancea thermotolerans	1	0.2	0.34218
Rhodotorula mucilaginosa	Lachancea thermotolerans	8	0.2	0.34218
Zygosaccharomyces bailii	Lachancea thermotolerans	1	0.2	0.34218
Aureobasidium pullulans	Metschnikowia pulcherrima	34	0.199352	0.34218
Hanseniaspora uvarum	Metschnikowia pulcherrima	34	0.199352	0.34218
Aureobasidium pullulans	Metschnikowia sp	319	0.195174	0.34218
Meyerozyma guilliermondii	Metschnikowia sp	36	0.197502	0.34218
Candida sp	Meyerozyma guilliermondii	60	0.2	0.34218
Cryptococcus neoformans	Meyerozyma guilliermondii	8	0.2	0.34218
Metschnikowia sp	Meyerozyma guilliermondii	99	0.197502	0.34218
Rhodotorula mucilaginosa	Meyerozyma guilliermondii	8	0.2	0.34218
Starmerella cellae	Meyerozyma guilliermondii	8	0.2	0.34218
[Candida] oleophila	Nakazawaea sp	8	0.2	0.34218
Ambrosiozyma angophorae	Nakazawaea sp	1	0.2	0.34218
Pichia bruneiensis	Nakazawaea sp	8	0.2	0.34218
Zygosaccharomyces bailii	Nakazawaea sp	1	0.2	0.34218
Candida sp	Nakazawaea wickerhamii	60	0.2	0.34218
Hanseniaspora valbyensis	Pichia bruneiensis	1	0.2	0.34218
Nakazawaea sp	Pichia bruneiensis	1	0.2	0.34218
Starmerella cellae	Pichia bruneiensis	8	0.2	0.34218
Wickerhamomyces canadensis	Pichia bruneiensis	8	0.2	0.34218
Saturnispora diversa	Pichia kluyveri	1	0.2	0.34218
Lachancea thermotolerans	Rhodotorula mucilaginosa	1	0.2	0.34218
Meyerozyma guilliermondii	Rhodotorula mucilaginosa	1	0.2	0.34218
Saturnispora diversa	Rhodotorula mucilaginosa	1	0.2	0.34218
Ambrosiozyma angophorae	Saturnispora diversa	1	0.2	0.34218
Candida tropicalis	Saturnispora diversa	8	0.2	0.34218
Cryptococcus neoformans	Saturnispora diversa	8	0.2	0.34218
Lachancea kluyveri	Saturnispora diversa	1	0.2	0.34218
Pichia kluyveri	Saturnispora diversa	8	0.2	0.34218
Rhodotorula mucilaginosa	Saturnispora diversa	8	0.2	0.34218
Zygosaccharomyces bailii	Saturnispora diversa	1	0.2	0.34218
Meyerozyma guilliermondii	Starmerella cellae	1	0.2	0.34218
Pichia bruneiensis	Starmerella cellae	1	0.2	0.34218
Pichia bruneiensis	Wickerhamomyces canadensis	1	0.2	0.34218
Lachancea thermotolerans	Zygosaccharomyces bailii	8	0.2	0.34218
Nakazawaea sp	Zygosaccharomyces bailii	8	0.2	0.34218
Saturnispora diversa	Zygosaccharomyces bailii	8	0.2	0.34218
Wickerhamomyces anomalus	Candida maltosa	6	0.209091	0.356888
Candida maltosa	Wickerhamomyces anomalus	21	0.209091	0.356888
Starmerella bacillaris	Ambrosiozyma angophorae	53	0.214701	0.364739
Starmerella bacillaris	Lachancea thermotolerans	19	0.214701	0.364739
Ambrosiozyma angophorae	Starmerella bacillaris	19	0.214701	0.364739
Lachancea thermotolerans	Starmerella bacillaris	53	0.214701	0.364739
Pichia sp	Candida maltosa	9	0.232967	0.393916
Candida maltosa	Pichia sp	27	0.232967	0.393916
Rhodotorula mucilaginosa	Pichia sp	27	0.232967	0.393916
Pichia sp	Rhodotorula mucilaginosa	9	0.232967	0.393916
Wickerhamomyces anomalus	Pichia sp	71	0.246909	0.416515
Pichia sp	Wickerhamomyces anomalus	37	0.246909	0.416515
Pichia fermentans/kluyveri	Nakazawaea wickerhamii	33	0.25	0.418794
Nakazawaea wickerhamii	Pichia fermentans/kluyveri	12	0.25	0.418794
Rhodotorula mucilaginosa	Pichia fermentans/kluyveri	33	0.25	0.418794
Starmerella cellae	Pichia fermentans/kluyveri	12	0.25	0.418794
Pichia fermentans/kluyveri	Rhodotorula mucilaginosa	12	0.25	0.418794
Pichia fermentans/kluyveri	Starmerella cellae	33	0.25	0.418794
Starmerella sp	Pichia sp	109	0.250944	0.419402
Pichia sp	Starmerella sp	179	0.250944	0.419402
Saturnispora diversa	Candida sp	23	0.253202	0.421225
Wickerhamomyces canadensis	Candida sp	23	0.253202	0.421225
Candida sp	Saturnispora diversa	58	0.253202	0.421225
Candida sp	Wickerhamomyces canadensis	58	0.253202	0.421225
Zalaria obscura	[Candida] membranifaciens	14	0.261905	0.422088
Candida norvegica	Aureobasidium pullulans	39	0.261654	0.422088
Cryptococcus neoformans	Aureobasidium pullulans	39	0.261654	0.422088
Metschnikowia pulcherrima	Candida maltosa	4	0.261905	0.422088
Aureobasidium pullulans	Candida norvegica	15	0.261654	0.422088
Metschnikowia pulcherrima	Candida norvegica	14	0.261905	0.422088
Pichia kudriavzevii	Candida tropicalis	4	0.261905	0.422088
Wickerhamomyces sp	Candida tropicalis	4	0.261905	0.422088
Zalaria obscura	Candida tropicalis	14	0.261905	0.422088
Aureobasidium pullulans	Cryptococcus neoformans	15	0.261654	0.422088
Metschnikowia pulcherrima	Lachancea thermotolerans	14	0.261905	0.422088
Candida maltosa	Metschnikowia pulcherrima	14	0.261905	0.422088
Candida norvegica	Metschnikowia pulcherrima	4	0.261905	0.422088
Lachancea thermotolerans	Metschnikowia pulcherrima	4	0.261905	0.422088
Pichia kudriavzevii	Nakazawaea ishiwadae	14	0.261905	0.422088
Pichia kudriavzevii	Pichia bruneiensis	14	0.261905	0.422088
Wickerhamomyces sp	Pichia kluyveri	4	0.261905	0.422088
Zalaria obscura	Pichia kluyveri	14	0.261905	0.422088
Candida tropicalis	Pichia kudriavzevii	14	0.261905	0.422088
Nakazawaea ishiwadae	Pichia kudriavzevii	4	0.261905	0.422088
Pichia bruneiensis	Pichia kudriavzevii	4	0.261905	0.422088
Rhodotorula mucilaginosa	Pichia kudriavzevii	14	0.261905	0.422088
Pichia kudriavzevii	Rhodotorula mucilaginosa	4	0.261905	0.422088
Candida tropicalis	Wickerhamomyces sp	14	0.261905	0.422088
Pichia kluyveri	Wickerhamomyces sp	14	0.261905	0.422088
[Candida] membranifaciens	Zalaria obscura	4	0.261905	0.422088
Candida tropicalis	Zalaria obscura	4	0.261905	0.422088
Pichia kluyveri	Zalaria obscura	4	0.261905	0.422088
Starmerella sp	[Candida] oleophila	21	0.277607	0.446397
[Candida] oleophila	Starmerella sp	51	0.277607	0.446397
Wickerhamomyces anomalus	Metschnikowia sp	250	0.280534	0.450101
Metschnikowia sp	Wickerhamomyces anomalus	155	0.280534	0.450101
Meyerozyma guilliermondii	Clavispora lusitaniae	20	0.281818	0.450243
Nakazawaea wickerhamii	Metschnikowia sp	41	0.282493	0.450243
Saturnispora diversa	Metschnikowia sp	41	0.282493	0.450243
Clavispora lusitaniae	Meyerozyma guilliermondii	7	0.281818	0.450243
Metschnikowia sp	Nakazawaea wickerhamii	94	0.282493	0.450243
Metschnikowia sp	Saturnispora diversa	94	0.282493	0.450243
Pichia sp	Nakazawaea wickerhamii	26	0.294505	0.468355
Nakazawaea wickerhamii	Pichia sp	10	0.294505	0.468355
Pichia sp	Hanseniaspora uvarum	133	0.304764	0.483604
Hanseniaspora uvarum	Pichia sp	83	0.304764	0.483604
Candida sp	Aureobasidium pullulans	288	0.305934	0.484396
Aureobasidium pullulans	Candida sp	198	0.305934	0.484396
Nakazawaea ishiwadae	Aureobasidium pullulans	16	0.306767	0.484651
Aureobasidium pullulans	Nakazawaea ishiwadae	38	0.306767	0.484651
Metschnikowia sp	[Candida] zeylanoides	171	0.307679	0.485031
[Candida] zeylanoides	Metschnikowia sp	99	0.307679	0.485031
Lachancea thermotolerans	Candida sp	25	0.315271	0.495916
Candida sp	Lachancea thermotolerans	56	0.315271	0.495916
Wickerhamomyces sp	Starmerella sp	92	0.320893	0.503662
Starmerella sp	Wickerhamomyces sp	52	0.320893	0.503662
Hanseniaspora uvarum	Clavispora lusitaniae	101	0.322416	0.503862
Clavispora lusitaniae	Hanseniaspora uvarum	61	0.322416	0.503862
Wickerhamomyces canadensis	Metschnikowia sp	43	0.322387	0.503862
Metschnikowia sp	Wickerhamomyces canadensis	92	0.322387	0.503862
Hanseniaspora uvarum	Aureobasidium pullulans	130	0.323126	0.503881
Aureobasidium pullulans	Hanseniaspora uvarum	194	0.323126	0.503881
Pichia fermentans/kluyveri	Metschnikowia sp	394	0.342796	0.533402
Metschnikowia sp	Pichia fermentans/kluyveri	281	0.342796	0.533402
Starmerella bacillaris	Nakazawaea sp	23	0.351453	0.545697
Nakazawaea sp	Starmerella bacillaris	49	0.351453	0.545697
Saturnispora diversa	Saccharomyces cerevisiae	43	0.353755	0.548092
Saccharomyces cerevisiae	Saturnispora diversa	20	0.353755	0.548092
Hanseniaspora uvarum	[Candida] membranifaciens	17	0.356391	0.550994
[Candida] membranifaciens	Hanseniaspora uvarum	37	0.356391	0.550994
Pichia sp	Meyerozyma guilliermondii	25	0.364835	0.561644
Pichia sp	Pichia kluyveri	11	0.364835	0.561644
Meyerozyma guilliermondii	Pichia sp	11	0.364835	0.561644
Pichia kluyveri	Pichia sp	25	0.364835	0.561644
Pichia bruneiensis	Clavispora lusitaniae	19	0.372727	0.571357
Clavispora lusitaniae	Pichia bruneiensis	8	0.372727	0.571357
Wickerhamomyces anomalus	Rhodotorula mucilaginosa	8	0.372727	0.571357
Rhodotorula mucilaginosa	Wickerhamomyces anomalus	19	0.372727	0.571357
Candida maltosa	[Candida] membranifaciens	7	0.4	0.573016
Lachancea thermotolerans	[Candida] membranifaciens	2	0.4	0.573016
Saturnispora diversa	[Candida] membranifaciens	2	0.4	0.573016
Wickerhamomyces sp	[Candida] membranifaciens	5	0.380952	0.573016
Pichia bruneiensis	[Candida] oleophila	2	0.4	0.573016
Rhodotorula mucilaginosa	[Candida] oleophila	7	0.4	0.573016
Saturnispora diversa	[Candida] oleophila	2	0.4	0.573016
Hanseniaspora uvarum	[Candida] zeylanoides	40	0.378124	0.573016
Nakazawaea ishiwadae	[Candida] zeylanoides	5	0.380952	0.573016
[Candida] membranifaciens	Candida maltosa	2	0.4	0.573016
Candida tropicalis	Candida norvegica	7	0.4	0.573016
Pichia kluyveri	Candida norvegica	7	0.4	0.573016
Pichia fermentans/kluyveri	Candida sp	237	0.376445	0.573016
Pichia kluyveri	Candida sp	54	0.3867	0.573016
Candida norvegica	Candida tropicalis	2	0.4	0.573016
Lachancea thermotolerans	Candida tropicalis	2	0.4	0.573016
Starmerella cellae	Candida tropicalis	2	0.4	0.573016
Lachancea thermotolerans	Cryptococcus neoformans	2	0.4	0.573016
Pichia kudriavzevii	Cryptococcus neoformans	5	0.380952	0.573016
Rhodotorula mucilaginosa	Cryptococcus neoformans	7	0.4	0.573016
Starmerella cellae	Cryptococcus neoformans	2	0.4	0.573016
Wickerhamomyces canadensis	Cryptococcus neoformans	2	0.4	0.573016
[Candida] zeylanoides	Hanseniaspora uvarum	68	0.378124	0.573016
Nakazawaea sp	Hanseniaspora valbyensis	7	0.4	0.573016
Saturnispora diversa	Hanseniaspora valbyensis	7	0.4	0.573016
Nakazawaea sp	Lachancea kluyveri	7	0.4	0.573016
[Candida] membranifaciens	Lachancea thermotolerans	7	0.4	0.573016
Candida tropicalis	Lachancea thermotolerans	7	0.4	0.573016
Cryptococcus neoformans	Lachancea thermotolerans	7	0.4	0.573016
Pichia kluyveri	Lachancea thermotolerans	7	0.4	0.573016
Wickerhamomyces sp	Lachancea thermotolerans	13	0.380952	0.573016
Rhodotorula mucilaginosa	Metschnikowia pulcherrima	13	0.380952	0.573016
Starmerella cellae	Metschnikowia pulcherrima	5	0.380952	0.573016
Wickerhamomyces sp	Metschnikowia pulcherrima	12	0.393939	0.573016
Wickerhamomyces canadensis	Meyerozyma guilliermondii	7	0.4	0.573016
[Candida] zeylanoides	Nakazawaea ishiwadae	13	0.380952	0.573016
Hanseniaspora valbyensis	Nakazawaea sp	2	0.4	0.573016
Lachancea kluyveri	Nakazawaea sp	2	0.4	0.573016
[Candida] oleophila	Pichia bruneiensis	7	0.4	0.573016
Candida sp	Pichia fermentans/kluyveri	168	0.376445	0.573016
Candida norvegica	Pichia kluyveri	2	0.4	0.573016
Candida sp	Pichia kluyveri	27	0.3867	0.573016
Lachancea thermotolerans	Pichia kluyveri	2	0.4	0.573016
Starmerella cellae	Pichia kluyveri	2	0.4	0.573016
Cryptococcus neoformans	Pichia kudriavzevii	13	0.380952	0.573016
[Candida] oleophila	Rhodotorula mucilaginosa	2	0.4	0.573016
Cryptococcus neoformans	Rhodotorula mucilaginosa	2	0.4	0.573016
Metschnikowia pulcherrima	Rhodotorula mucilaginosa	5	0.380952	0.573016
Starmerella cellae	Rhodotorula mucilaginosa	2	0.4	0.573016
Wickerhamomyces canadensis	Rhodotorula mucilaginosa	2	0.4	0.573016
Wickerhamomyces sp	Rhodotorula mucilaginosa	5	0.380952	0.573016
[Candida] membranifaciens	Saturnispora diversa	7	0.4	0.573016
[Candida] oleophila	Saturnispora diversa	7	0.4	0.573016
Hanseniaspora valbyensis	Saturnispora diversa	2	0.4	0.573016
Candida tropicalis	Starmerella cellae	7	0.4	0.573016
Cryptococcus neoformans	Starmerella cellae	7	0.4	0.573016
Metschnikowia pulcherrima	Starmerella cellae	13	0.380952	0.573016
Pichia kluyveri	Starmerella cellae	7	0.4	0.573016
Rhodotorula mucilaginosa	Starmerella cellae	7	0.4	0.573016
Cryptococcus neoformans	Wickerhamomyces canadensis	7	0.4	0.573016
Meyerozyma guilliermondii	Wickerhamomyces canadensis	2	0.4	0.573016
Rhodotorula mucilaginosa	Wickerhamomyces canadensis	7	0.4	0.573016
[Candida] membranifaciens	Wickerhamomyces sp	13	0.380952	0.573016
Lachancea thermotolerans	Wickerhamomyces sp	5	0.380952	0.573016
Metschnikowia pulcherrima	Wickerhamomyces sp	24	0.393939	0.573016
Rhodotorula mucilaginosa	Wickerhamomyces sp	13	0.380952	0.573016
Saccharomyces cerevisiae	Hanseniaspora valbyensis	42	0.401186	0.573576
Hanseniaspora valbyensis	Saccharomyces cerevisiae	21	0.401186	0.573576
Pichia bruneiensis	Aureobasidium pullulans	18	0.41203	0.587916
Aureobasidium pullulans	Pichia bruneiensis	36	0.41203	0.587916
Pichia kudriavzevii	Hanseniaspora uvarum	67	0.414886	0.589661
Pichia kudriavzevii	Metschnikowia sp	106	0.414312	0.589661
Hanseniaspora uvarum	Pichia kudriavzevii	41	0.414886	0.589661
Metschnikowia sp	Pichia kudriavzevii	164	0.414312	0.589661
Candida sp	Candida norvegica	53	0.425616	0.601359
Candida norvegica	Candida sp	28	0.425616	0.601359
Candida tropicalis	Candida sp	53	0.425616	0.601359
Cryptococcus neoformans	Candida sp	53	0.425616	0.601359
Candida sp	Candida tropicalis	28	0.425616	0.601359
Candida sp	Cryptococcus neoformans	28	0.425616	0.601359
Starmerella sp	Pichia bruneiensis	47	0.436923	0.614929
Starmerella sp	Starmerella cellae	25	0.436923	0.614929
Pichia bruneiensis	Starmerella sp	25	0.436923	0.614929
Starmerella cellae	Starmerella sp	47	0.436923	0.614929
Saturnispora diversa	Pichia sp	12	0.448352	0.629786
Pichia sp	Saturnispora diversa	24	0.448352	0.629786
Pichia sp	Aureobasidium pullulans	126	0.464769	0.651579
Aureobasidium pullulans	Pichia sp	90	0.464769	0.651579
Starmerella cellae	Aureobasidium pullulans	35	0.470677	0.657309
Wickerhamomyces sp	Pichia fermentans/kluyveri	35	0.470183	0.657309
Aureobasidium pullulans	Starmerella cellae	19	0.470677	0.657309
Pichia fermentans/kluyveri	Wickerhamomyces sp	55	0.470183	0.657309
Wickerhamomyces anomalus	[Candida] membranifaciens	18	0.481818	0.668637
Nakazawaea ishiwadae	Clavispora lusitaniae	18	0.481818	0.668637
Saturnispora diversa	Clavispora lusitaniae	18	0.481818	0.668637
Starmerella bacillaris	Lachancea kluyveri	46	0.483419	0.668637
Clavispora lusitaniae	Nakazawaea ishiwadae	9	0.481818	0.668637
Clavispora lusitaniae	Saturnispora diversa	9	0.481818	0.668637
Lachancea kluyveri	Starmerella bacillaris	26	0.483419	0.668637
Zygosaccharomyces bailii	Starmerella bacillaris	26	0.483419	0.668637
[Candida] membranifaciens	Wickerhamomyces anomalus	9	0.481818	0.668637
Starmerella bacillaris	Zygosaccharomyces bailii	46	0.483419	0.668637
Wickerhamomyces sp	Hanseniaspora uvarum	65	0.494205	0.679649
Pichia sp	Metschnikowia pulcherrima	28	0.493644	0.679649
Starmerella sp	Pichia kudriavzevii	58	0.493941	0.679649
Metschnikowia pulcherrima	Pichia sp	44	0.493644	0.679649
Pichia kudriavzevii	Starmerella sp	86	0.493941	0.679649
Hanseniaspora uvarum	Wickerhamomyces sp	43	0.494205	0.679649
Candida sp	[Candida] zeylanoides	96	0.508346	0.696444
[Candida] zeylanoides	Candida sp	66	0.508346	0.696444
Metschnikowia pulcherrima	Candida sp	96	0.508346	0.696444
Candida sp	Metschnikowia pulcherrima	66	0.508346	0.696444
Pichia kluyveri	Metschnikowia sp	84	0.515379	0.704742
Metschnikowia sp	Pichia kluyveri	51	0.515379	0.704742
[Candida] zeylanoides	[Candida] membranifaciens	6	0.547619	0.714245
Pichia kudriavzevii	[Candida] membranifaciens	6	0.547619	0.714245
[Candida] zeylanoides	[Candida] oleophila	6	0.547619	0.714245
Pichia kudriavzevii	[Candida] oleophila	6	0.547619	0.714245
[Candida] membranifaciens	[Candida] zeylanoides	12	0.547619	0.714245
[Candida] oleophila	[Candida] zeylanoides	12	0.547619	0.714245
Lachancea thermotolerans	[Candida] zeylanoides	6	0.547619	0.714245
Pichia bruneiensis	[Candida] zeylanoides	6	0.547619	0.714245
Saturnispora diversa	[Candida] zeylanoides	6	0.547619	0.714245
Zalaria obscura	Candida maltosa	6	0.547619	0.714245
Starmerella sp	Candida norvegica	27	0.531966	0.714245
Pichia sp	Candida tropicalis	13	0.536264	0.714245
Metschnikowia sp	Cryptococcus neoformans	52	0.542669	0.714245
Pichia sp	Cryptococcus neoformans	13	0.536264	0.714245
Wickerhamomyces sp	Cryptococcus neoformans	6	0.547619	0.714245
Zalaria obscura	Cryptococcus neoformans	12	0.547619	0.714245
Starmerella cellae	Hanseniaspora uvarum	34	0.533835	0.714245
Saccharomycodes ludwigii	Hanseniaspora valbyensis	6	0.547619	0.714245
[Candida] zeylanoides	Lachancea thermotolerans	12	0.547619	0.714245
Pichia kudriavzevii	Lachancea thermotolerans	12	0.547619	0.714245
Pichia sp	Lachancea thermotolerans	23	0.536264	0.714245
Starmerella sp	Lachancea thermotolerans	45	0.531966	0.714245
Cryptococcus neoformans	Metschnikowia sp	83	0.542669	0.714245
Starmerella sp	Nakazawaea ishiwadae	45	0.531966	0.714245
[Candida] zeylanoides	Pichia bruneiensis	12	0.547619	0.714245
Pichia sp	Pichia fermentans/kluyveri	77	0.54805	0.714245
[Candida] membranifaciens	Pichia kudriavzevii	12	0.547619	0.714245
[Candida] oleophila	Pichia kudriavzevii	12	0.547619	0.714245
Lachancea thermotolerans	Pichia kudriavzevii	6	0.547619	0.714245
Saturnispora diversa	Pichia kudriavzevii	6	0.547619	0.714245
Candida tropicalis	Pichia sp	23	0.536264	0.714245
Cryptococcus neoformans	Pichia sp	23	0.536264	0.714245
Lachancea thermotolerans	Pichia sp	13	0.536264	0.714245
Pichia fermentans/kluyveri	Pichia sp	103	0.54805	0.714245
Wickerhamomyces canadensis	Pichia sp	13	0.536264	0.714245
Zalaria obscura	Rhodotorula mucilaginosa	6	0.547619	0.714245
Hanseniaspora valbyensis	Saccharomycodes ludwigii	12	0.547619	0.714245
Zygosaccharomyces bailii	Saccharomycodes ludwigii	12	0.547619	0.714245
[Candida] zeylanoides	Saturnispora diversa	12	0.547619	0.714245
Pichia kudriavzevii	Saturnispora diversa	12	0.547619	0.714245
Wickerhamomyces sp	Saturnispora diversa	12	0.547619	0.714245
Hanseniaspora uvarum	Starmerella cellae	20	0.533835	0.714245
Candida norvegica	Starmerella sp	45	0.531966	0.714245
Lachancea thermotolerans	Starmerella sp	27	0.531966	0.714245
Nakazawaea ishiwadae	Starmerella sp	27	0.531966	0.714245
Pichia sp	Wickerhamomyces canadensis	23	0.536264	0.714245
Cryptococcus neoformans	Wickerhamomyces sp	12	0.547619	0.714245
Saturnispora diversa	Wickerhamomyces sp	6	0.547619	0.714245
Candida maltosa	Zalaria obscura	12	0.547619	0.714245
Cryptococcus neoformans	Zalaria obscura	6	0.547619	0.714245
Rhodotorula mucilaginosa	Zalaria obscura	12	0.547619	0.714245
Saccharomycodes ludwigii	Zygosaccharomyces bailii	6	0.547619	0.714245
Candida sp	[Candida] oleophila	31	0.553695	0.720302
[Candida] oleophila	Candida sp	50	0.553695	0.720302
Saccharomyces cerevisiae	Lachancea thermotolerans	24	0.561265	0.728837
Lachancea thermotolerans	Saccharomyces cerevisiae	39	0.561265	0.728837
Metschnikowia sp	Candida norvegica	82	0.570537	0.738221
Metschnikowia sp	Candida tropicalis	53	0.570537	0.738221
Candida norvegica	Metschnikowia sp	53	0.570537	0.738221
Candida tropicalis	Metschnikowia sp	82	0.570537	0.738221
Metschnikowia sp	[Candida] oleophila	54	0.598982	0.768567
Starmerella sp	[Candida] zeylanoides	61	0.595269	0.768567
Pichia kudriavzevii	Candida sp	69	0.600377	0.768567
Hanseniaspora valbyensis	Clavispora lusitaniae	10	0.6	0.768567
Lachancea thermotolerans	Clavispora lusitaniae	17	0.6	0.768567
Nakazawaea sp	Hanseniaspora uvarum	21	0.6	0.768567
Clavispora lusitaniae	Hanseniaspora valbyensis	17	0.6	0.768567
Clavispora lusitaniae	Lachancea thermotolerans	10	0.6	0.768567
[Candida] oleophila	Metschnikowia sp	81	0.598982	0.768567
Hanseniaspora uvarum	Nakazawaea sp	33	0.6	0.768567
Candida sp	Pichia kudriavzevii	93	0.600377	0.768567
[Candida] zeylanoides	Starmerella sp	83	0.595269	0.768567
Starmerella sp	Aureobasidium pullulans	195	0.606034	0.773068
Starmerella sp	Hanseniaspora uvarum	237	0.606034	0.773068
Aureobasidium pullulans	Starmerella sp	237	0.606034	0.773068
Hanseniaspora uvarum	Starmerella sp	195	0.606034	0.773068
Pichia sp	[Candida] zeylanoides	42	0.616462	0.784983
[Candida] zeylanoides	Pichia sp	30	0.616462	0.784983
Pichia sp	[Candida] membranifaciens	14	0.632967	0.804581
[Candida] membranifaciens	Pichia sp	22	0.632967	0.804581
Metschnikowia sp	Metschnikowia pulcherrima	118	0.637743	0.809228
Metschnikowia pulcherrima	Metschnikowia sp	152	0.637743	0.809228
Metschnikowia sp	[Candida] membranifaciens	57	0.687095	0.817799
Rhodotorula mucilaginosa	[Candida] membranifaciens	6	0.7	0.817799
Aureobasidium pullulans	[Candida] oleophila	22	0.669173	0.817799
Candida maltosa	[Candida] oleophila	6	0.7	0.817799
Candida norvegica	[Candida] oleophila	3	0.7	0.817799
Meyerozyma guilliermondii	[Candida] oleophila	3	0.7	0.817799
Nakazawaea ishiwadae	[Candida] oleophila	3	0.7	0.817799
Nakazawaea wickerhamii	[Candida] oleophila	3	0.7	0.817799
Starmerella cellae	[Candida] oleophila	3	0.7	0.817799
Wickerhamomyces canadensis	[Candida] oleophila	3	0.7	0.817799
Wickerhamomyces sp	[Candida] zeylanoides	21	0.699134	0.817799
Zygosaccharomyces bailii	Ambrosiozyma angophorae	6	0.7	0.817799
[Candida] oleophila	Aureobasidium pullulans	32	0.669173	0.817799
Saturnispora diversa	Aureobasidium pullulans	22	0.669173	0.817799
[Candida] oleophila	Candida maltosa	3	0.7	0.817799
Candida tropicalis	Candida maltosa	3	0.7	0.817799
Cryptococcus neoformans	Candida maltosa	3	0.7	0.817799
Pichia kluyveri	Candida maltosa	3	0.7	0.817799
Rhodotorula mucilaginosa	Candida maltosa	6	0.7	0.817799
[Candida] oleophila	Candida norvegica	6	0.7	0.817799
Cryptococcus neoformans	Candida norvegica	6	0.7	0.817799
Lachancea thermotolerans	Candida norvegica	3	0.7	0.817799
Pichia fermentans/kluyveri	Candida norvegica	27	0.654412	0.817799
Rhodotorula mucilaginosa	Candida norvegica	6	0.7	0.817799
Saturnispora diversa	Candida norvegica	3	0.7	0.817799
Starmerella cellae	Candida norvegica	6	0.7	0.817799
Wickerhamomyces sp	Candida sp	72	0.698915	0.817799
Candida maltosa	Candida tropicalis	6	0.7	0.817799
Pichia fermentans/kluyveri	Candida tropicalis	18	0.654412	0.817799
Pichia kluyveri	Candida tropicalis	6	0.7	0.817799
Rhodotorula mucilaginosa	Candida tropicalis	6	0.7	0.817799
Candida maltosa	Cryptococcus neoformans	6	0.7	0.817799
Candida norvegica	Cryptococcus neoformans	3	0.7	0.817799
Nakazawaea wickerhamii	Cryptococcus neoformans	3	0.7	0.817799
Lachancea thermotolerans	Hanseniaspora valbyensis	6	0.7	0.817799
Candida norvegica	Lachancea thermotolerans	6	0.7	0.817799
Hanseniaspora valbyensis	Lachancea thermotolerans	3	0.7	0.817799
Meyerozyma guilliermondii	Lachancea thermotolerans	6	0.7	0.817799
Nakazawaea ishiwadae	Lachancea thermotolerans	6	0.7	0.817799
Nakazawaea wickerhamii	Lachancea thermotolerans	6	0.7	0.817799
Pichia bruneiensis	Lachancea thermotolerans	6	0.7	0.817799
Starmerella cellae	Lachancea thermotolerans	6	0.7	0.817799
Wickerhamomyces canadensis	Lachancea thermotolerans	6	0.7	0.817799
[Candida] membranifaciens	Metschnikowia sp	78	0.687095	0.817799
[Candida] oleophila	Meyerozyma guilliermondii	6	0.7	0.817799
Lachancea thermotolerans	Meyerozyma guilliermondii	3	0.7	0.817799
Nakazawaea wickerhamii	Meyerozyma guilliermondii	6	0.7	0.817799
Starmerella sp	Meyerozyma guilliermondii	42	0.688547	0.817799
[Candida] oleophila	Nakazawaea ishiwadae	6	0.7	0.817799
Lachancea thermotolerans	Nakazawaea ishiwadae	3	0.7	0.817799
Pichia bruneiensis	Nakazawaea ishiwadae	6	0.7	0.817799
Saturnispora diversa	Nakazawaea ishiwadae	6	0.7	0.817799
Saturnispora diversa	Nakazawaea sp	6	0.7	0.817799
[Candida] oleophila	Nakazawaea wickerhamii	6	0.7	0.817799
Cryptococcus neoformans	Nakazawaea wickerhamii	6	0.7	0.817799
Lachancea thermotolerans	Nakazawaea wickerhamii	3	0.7	0.817799
Meyerozyma guilliermondii	Nakazawaea wickerhamii	3	0.7	0.817799
Rhodotorula mucilaginosa	Nakazawaea wickerhamii	6	0.7	0.817799
Saturnispora diversa	Nakazawaea wickerhamii	3	0.7	0.817799
Starmerella cellae	Nakazawaea wickerhamii	6	0.7	0.817799
Wickerhamomyces canadensis	Nakazawaea wickerhamii	6	0.7	0.817799
Lachancea thermotolerans	Pichia bruneiensis	3	0.7	0.817799
Nakazawaea ishiwadae	Pichia bruneiensis	3	0.7	0.817799
Candida norvegica	Pichia fermentans/kluyveri	18	0.654412	0.817799
Candida tropicalis	Pichia fermentans/kluyveri	27	0.654412	0.817799
Pichia kluyveri	Pichia fermentans/kluyveri	27	0.654412	0.817799
Candida maltosa	Pichia kluyveri	6	0.7	0.817799
Candida tropicalis	Pichia kluyveri	3	0.7	0.817799
Pichia fermentans/kluyveri	Pichia kluyveri	18	0.654412	0.817799
Rhodotorula mucilaginosa	Pichia kluyveri	6	0.7	0.817799
Pichia sp	Pichia kudriavzevii	41	0.681965	0.817799
Pichia kudriavzevii	Pichia sp	31	0.681965	0.817799
[Candida] membranifaciens	Rhodotorula mucilaginosa	3	0.7	0.817799
Candida maltosa	Rhodotorula mucilaginosa	3	0.7	0.817799
Candida norvegica	Rhodotorula mucilaginosa	3	0.7	0.817799
Candida tropicalis	Rhodotorula mucilaginosa	3	0.7	0.817799
Nakazawaea wickerhamii	Rhodotorula mucilaginosa	3	0.7	0.817799
Pichia kluyveri	Rhodotorula mucilaginosa	3	0.7	0.817799
Aureobasidium pullulans	Saturnispora diversa	32	0.669173	0.817799
Candida norvegica	Saturnispora diversa	6	0.7	0.817799
Nakazawaea ishiwadae	Saturnispora diversa	3	0.7	0.817799
Nakazawaea sp	Saturnispora diversa	3	0.7	0.817799
Nakazawaea wickerhamii	Saturnispora diversa	6	0.7	0.817799
Starmerella cellae	Saturnispora diversa	6	0.7	0.817799
[Candida] oleophila	Starmerella cellae	6	0.7	0.817799
Candida norvegica	Starmerella cellae	3	0.7	0.817799
Lachancea thermotolerans	Starmerella cellae	3	0.7	0.817799
Nakazawaea wickerhamii	Starmerella cellae	3	0.7	0.817799
Saturnispora diversa	Starmerella cellae	3	0.7	0.817799
Wickerhamomyces canadensis	Starmerella cellae	3	0.7	0.817799
Meyerozyma guilliermondii	Starmerella sp	30	0.688547	0.817799
[Candida] oleophila	Wickerhamomyces canadensis	6	0.7	0.817799
Lachancea thermotolerans	Wickerhamomyces canadensis	3	0.7	0.817799
Nakazawaea wickerhamii	Wickerhamomyces canadensis	3	0.7	0.817799
Starmerella cellae	Wickerhamomyces canadensis	6	0.7	0.817799
[Candida] zeylanoides	Wickerhamomyces sp	15	0.699134	0.817799
Candida sp	Wickerhamomyces sp	90	0.698915	0.817799
Ambrosiozyma angophorae	Zygosaccharomyces bailii	3	0.7	0.817799
Metschnikowia pulcherrima	[Candida] membranifaciens	11	0.714286	0.826465
Metschnikowia pulcherrima	[Candida] oleophila	7	0.714286	0.826465
Wickerhamomyces sp	[Candida] oleophila	7	0.714286	0.826465
Zalaria obscura	[Candida] oleophila	11	0.714286	0.826465
[Candida] membranifaciens	Metschnikowia pulcherrima	7	0.714286	0.826465
[Candida] oleophila	Metschnikowia pulcherrima	11	0.714286	0.826465
Pichia kudriavzevii	Meyerozyma guilliermondii	11	0.714286	0.826465
Pichia kudriavzevii	Nakazawaea wickerhamii	11	0.714286	0.826465
Meyerozyma guilliermondii	Pichia kudriavzevii	7	0.714286	0.826465
Nakazawaea wickerhamii	Pichia kudriavzevii	7	0.714286	0.826465
[Candida] oleophila	Wickerhamomyces sp	11	0.714286	0.826465
[Candida] oleophila	Zalaria obscura	7	0.714286	0.826465
Starmerella cellae	Metschnikowia sp	58	0.717276	0.828597
Metschnikowia sp	Starmerella cellae	77	0.717276	0.828597
Metschnikowia sp	Candida sp	638	0.728852	0.840625
Candida sp	Metschnikowia sp	577	0.728852	0.840625
Wickerhamomyces canadensis	Aureobasidium pullulans	31	0.73985	0.851948
Aureobasidium pullulans	Wickerhamomyces canadensis	23	0.73985	0.851948
Candida sp	[Candida] membranifaciens	35	0.744335	0.854388
[Candida] membranifaciens	Candida sp	46	0.744335	0.854388
Starmerella bacillaris	Hanseniaspora valbyensis	41	0.743248	0.854388
Hanseniaspora valbyensis	Starmerella bacillaris	31	0.743248	0.854388
Pichia sp	Candida sp	152	0.775619	0.888885
Candida sp	Pichia sp	172	0.775619	0.888885
Starmerella cellae	Candida sp	36	0.794581	0.909172
Candida sp	Starmerella cellae	45	0.794581	0.909172
Starmerella sp	Saturnispora diversa	40	0.799316	0.913143
Saturnispora diversa	Starmerella sp	32	0.799316	0.913143
Pichia sp	Metschnikowia sp	257	0.809184	0.922956
Metschnikowia sp	Pichia sp	283	0.809184	0.922956
Wickerhamomyces anomalus	Pichia fermentans/kluyveri	72	0.815253	0.928411
Pichia fermentans/kluyveri	Wickerhamomyces anomalus	63	0.815253	0.928411
Pichia kudriavzevii	[Candida] zeylanoides	20	0.818182	0.928816
[Candida] zeylanoides	Pichia kudriavzevii	16	0.818182	0.928816
Wickerhamomyces sp	Pichia kudriavzevii	20	0.818182	0.928816
Pichia kudriavzevii	Wickerhamomyces sp	16	0.818182	0.928816
Aureobasidium pullulans	[Candida] zeylanoides	58	0.820411	0.929885
[Candida] zeylanoides	Aureobasidium pullulans	50	0.820411	0.929885
Wickerhamomyces sp	Metschnikowia sp	127	0.830756	0.940135
Metschnikowia sp	Wickerhamomyces sp	143	0.830756	0.940135
Pichia sp	[Candida] oleophila	16	0.83956	0.948611
[Candida] oleophila	Pichia sp	20	0.83956	0.948611
Saccharomyces cerevisiae	Clavispora lusitaniae	99	0.85903	0.969093
Clavispora lusitaniae	Saccharomyces cerevisiae	90	0.85903	0.969093
Nakazawaea sp	Clavispora lusitaniae	15	0.863636	0.971592
Wickerhamomyces anomalus	Metschnikowia pulcherrima	29	0.863936	0.971592
Clavispora lusitaniae	Nakazawaea sp	12	0.863636	0.971592
Metschnikowia pulcherrima	Wickerhamomyces anomalus	25	0.863936	0.971592
Pichia kudriavzevii	Aureobasidium pullulans	57	0.87117	0.978203
Aureobasidium pullulans	Pichia kudriavzevii	51	0.87117	0.978203
Hanseniaspora uvarum	Candida norvegica	25	0.887218	0.991597
Candida norvegica	Hanseniaspora uvarum	29	0.887218	0.991597
Lachancea thermotolerans	Hanseniaspora uvarum	25	0.887218	0.991597
Saturnispora diversa	Hanseniaspora uvarum	25	0.887218	0.991597
Hanseniaspora uvarum	Lachancea thermotolerans	29	0.887218	0.991597
Hanseniaspora uvarum	Saturnispora diversa	29	0.887218	0.991597
[Candida] membranifaciens	[Candida] membranifaciens	4.5	1	1
[Candida] oleophila	[Candida] membranifaciens	5	1	1
Candida tropicalis	[Candida] membranifaciens	5	1	1
Cryptococcus neoformans	[Candida] membranifaciens	5	1	1
Pichia fermentans/kluyveri	[Candida] membranifaciens	21	0.911765	1
Pichia kluyveri	[Candida] membranifaciens	5	1	1
Starmerella cellae	[Candida] membranifaciens	4	1	1
[Candida] membranifaciens	[Candida] oleophila	4	1	1
[Candida] oleophila	[Candida] oleophila	4.5	1	1
Candida tropicalis	[Candida] oleophila	5	1	1
Cryptococcus neoformans	[Candida] oleophila	5	1	1
Pichia fermentans/kluyveri	[Candida] oleophila	23	1	1
Pichia kluyveri	[Candida] oleophila	5	1	1
Wickerhamomyces anomalus	[Candida] oleophila	13	1	1
[Candida] zeylanoides	[Candida] zeylanoides	18	1	1
Candida norvegica	[Candida] zeylanoides	9	1	1
Meyerozyma guilliermondii	[Candida] zeylanoides	8	0.904762	1
Nakazawaea wickerhamii	[Candida] zeylanoides	9	1	1
Starmerella cellae	[Candida] zeylanoides	10	0.904762	1
Wickerhamomyces canadensis	[Candida] zeylanoides	9	1	1
Ambrosiozyma angophorae	Ambrosiozyma angophorae	4.5	1	1
Hanseniaspora valbyensis	Ambrosiozyma angophorae	5	1	1
Lachancea kluyveri	Ambrosiozyma angophorae	5	1	1
Saccharomycodes ludwigii	Ambrosiozyma angophorae	10	0.904762	1
Aureobasidium pullulans	Aureobasidium pullulans	162	1	1
Meyerozyma guilliermondii	Aureobasidium pullulans	28	0.962406	1
Nakazawaea wickerhamii	Aureobasidium pullulans	27	1	1
Candida maltosa	Candida maltosa	4.5	1	1
[Candida] zeylanoides	Candida norvegica	9	1	1
Candida norvegica	Candida norvegica	4.5	1	1
Pichia kudriavzevii	Candida norvegica	9	1	1
Pichia sp	Candida norvegica	18	1	1
Wickerhamomyces sp	Candida norvegica	10	0.904762	1
Candida sp	Candida sp	364.5	1	1
[Candida] membranifaciens	Candida tropicalis	4	1	1
[Candida] oleophila	Candida tropicalis	4	1	1
Candida tropicalis	Candida tropicalis	4.5	1	1
Cryptococcus neoformans	Candida tropicalis	5	1	1
Metschnikowia pulcherrima	Candida tropicalis	9	1	1
Wickerhamomyces anomalus	Candida tropicalis	13	1	1
Clavispora lusitaniae	Clavispora lusitaniae	40.5	1	1
[Candida] membranifaciens	Cryptococcus neoformans	4	1	1
[Candida] oleophila	Cryptococcus neoformans	4	1	1
Candida tropicalis	Cryptococcus neoformans	4	1	1
Cryptococcus neoformans	Cryptococcus neoformans	4.5	1	1
Metschnikowia pulcherrima	Cryptococcus neoformans	9	1	1
Pichia fermentans/kluyveri	Cryptococcus neoformans	22	1	1
Pichia kluyveri	Cryptococcus neoformans	5	1	1
Wickerhamomyces anomalus	Cryptococcus neoformans	13	1	1
Hanseniaspora uvarum	Hanseniaspora uvarum	162	1	1
Meyerozyma guilliermondii	Hanseniaspora uvarum	27	1	1
Nakazawaea ishiwadae	Hanseniaspora uvarum	27	1	1
Nakazawaea wickerhamii	Hanseniaspora uvarum	27	1	1
Pichia bruneiensis	Hanseniaspora uvarum	27	1	1
Wickerhamomyces canadensis	Hanseniaspora uvarum	27	1	1
Ambrosiozyma angophorae	Hanseniaspora valbyensis	4	1	1
Hanseniaspora valbyensis	Hanseniaspora valbyensis	4.5	1	1
Lachancea kluyveri	Hanseniaspora valbyensis	4	1	1
Zygosaccharomyces bailii	Hanseniaspora valbyensis	4	1	1
Ambrosiozyma angophorae	Lachancea kluyveri	4	1	1
Hanseniaspora valbyensis	Lachancea kluyveri	5	1	1
Lachancea kluyveri	Lachancea kluyveri	4.5	1	1
Saccharomycodes ludwigii	Lachancea kluyveri	9	1	1
Zygosaccharomyces bailii	Lachancea kluyveri	5	1	1
Lachancea thermotolerans	Lachancea thermotolerans	4.5	1	1
Nakazawaea sp	Lachancea thermotolerans	4	1	1
Saturnispora diversa	Lachancea thermotolerans	4	1	1
Candida tropicalis	Metschnikowia pulcherrima	9	1	1
Cryptococcus neoformans	Metschnikowia pulcherrima	9	1	1
Metschnikowia pulcherrima	Metschnikowia pulcherrima	18	1	1
Pichia fermentans/kluyveri	Metschnikowia pulcherrima	44	0.969851	1
Pichia kluyveri	Metschnikowia pulcherrima	9	1	1
Metschnikowia sp	Metschnikowia sp	1012.5	1	1
[Candida] zeylanoides	Meyerozyma guilliermondii	10	0.904762	1
Aureobasidium pullulans	Meyerozyma guilliermondii	26	0.962406	1
Hanseniaspora uvarum	Meyerozyma guilliermondii	27	1	1
Meyerozyma guilliermondii	Meyerozyma guilliermondii	4.5	1	1
Pichia bruneiensis	Meyerozyma guilliermondii	4	1	1
Saturnispora diversa	Meyerozyma guilliermondii	5	1	1
Hanseniaspora uvarum	Nakazawaea ishiwadae	27	1	1
Nakazawaea ishiwadae	Nakazawaea ishiwadae	4.5	1	1
Lachancea thermotolerans	Nakazawaea sp	5	1	1
Nakazawaea sp	Nakazawaea sp	4.5	1	1
Saccharomyces cerevisiae	Nakazawaea sp	32	1	1
[Candida] zeylanoides	Nakazawaea wickerhamii	9	1	1
Aureobasidium pullulans	Nakazawaea wickerhamii	27	1	1
Hanseniaspora uvarum	Nakazawaea wickerhamii	27	1	1
Nakazawaea wickerhamii	Nakazawaea wickerhamii	4.5	1	1
Starmerella sp	Nakazawaea wickerhamii	38	0.913504	1
Hanseniaspora uvarum	Pichia bruneiensis	27	1	1
Meyerozyma guilliermondii	Pichia bruneiensis	5	1	1
Pichia bruneiensis	Pichia bruneiensis	4.5	1	1
Saturnispora diversa	Pichia bruneiensis	5	1	1
[Candida] membranifaciens	Pichia fermentans/kluyveri	24	0.911765	1
[Candida] oleophila	Pichia fermentans/kluyveri	22	1	1
Cryptococcus neoformans	Pichia fermentans/kluyveri	23	1	1
Metschnikowia pulcherrima	Pichia fermentans/kluyveri	46	0.969851	1
Pichia fermentans/kluyveri	Pichia fermentans/kluyveri	112.5	1	1
[Candida] membranifaciens	Pichia kluyveri	4	1	1
[Candida] oleophila	Pichia kluyveri	4	1	1
Cryptococcus neoformans	Pichia kluyveri	4	1	1
Metschnikowia pulcherrima	Pichia kluyveri	9	1	1
Pichia kluyveri	Pichia kluyveri	4.5	1	1
Wickerhamomyces anomalus	Pichia kluyveri	13	1	1
Candida norvegica	Pichia kudriavzevii	9	1	1
Pichia kudriavzevii	Pichia kudriavzevii	18	1	1
Starmerella cellae	Pichia kudriavzevii	10	0.904762	1
Wickerhamomyces canadensis	Pichia kudriavzevii	8	0.904762	1
Candida norvegica	Pichia sp	18	1	1
Pichia sp	Pichia sp	72	1	1
Starmerella cellae	Pichia sp	17	0.945055	1
Wickerhamomyces sp	Pichia sp	36	1	1
Rhodotorula mucilaginosa	Rhodotorula mucilaginosa	4.5	1	1
Nakazawaea sp	Saccharomyces cerevisiae	31	1	1
Saccharomyces cerevisiae	Saccharomyces cerevisiae	220.5	1	1
Ambrosiozyma angophorae	Saccharomycodes ludwigii	8	0.904762	1
Lachancea kluyveri	Saccharomycodes ludwigii	9	1	1
Saccharomycodes ludwigii	Saccharomycodes ludwigii	18	1	1
Lachancea thermotolerans	Saturnispora diversa	5	1	1
Meyerozyma guilliermondii	Saturnispora diversa	4	1	1
Pichia bruneiensis	Saturnispora diversa	4	1	1
Saturnispora diversa	Saturnispora diversa	4.5	1	1
Wickerhamomyces canadensis	Saturnispora diversa	5	1	1
Starmerella bacillaris	Starmerella bacillaris	288	1	1
[Candida] membranifaciens	Starmerella cellae	5	1	1
[Candida] zeylanoides	Starmerella cellae	8	0.904762	1
Pichia kudriavzevii	Starmerella cellae	8	0.904762	1
Pichia sp	Starmerella cellae	19	0.945055	1
Starmerella cellae	Starmerella cellae	4.5	1	1
Wickerhamomyces sp	Starmerella cellae	8	0.904762	1
Nakazawaea wickerhamii	Starmerella sp	34	0.913504	1
Starmerella sp	Starmerella sp	288	1	1
Wickerhamomyces canadensis	Starmerella sp	34	0.913504	1
[Candida] oleophila	Wickerhamomyces anomalus	14	1	1
Candida tropicalis	Wickerhamomyces anomalus	14	1	1
Cryptococcus neoformans	Wickerhamomyces anomalus	14	1	1
Pichia kluyveri	Wickerhamomyces anomalus	14	1	1
Wickerhamomyces anomalus	Wickerhamomyces anomalus	40.5	1	1
[Candida] zeylanoides	Wickerhamomyces canadensis	9	1	1
Hanseniaspora uvarum	Wickerhamomyces canadensis	27	1	1
Pichia kudriavzevii	Wickerhamomyces canadensis	10	0.904762	1
Saturnispora diversa	Wickerhamomyces canadensis	4	1	1
Starmerella sp	Wickerhamomyces canadensis	38	0.913504	1
Wickerhamomyces canadensis	Wickerhamomyces canadensis	4.5	1	1
Candida norvegica	Wickerhamomyces sp	8	0.904762	1
Pichia sp	Wickerhamomyces sp	36	1	1
Starmerella cellae	Wickerhamomyces sp	10	0.904762	1
Wickerhamomyces sp	Wickerhamomyces sp	18	1	1
Zalaria obscura	Zalaria obscura	18	1	1
Hanseniaspora valbyensis	Zygosaccharomyces bailii	5	1	1
Lachancea kluyveri	Zygosaccharomyces bailii	4	1	1
Zygosaccharomyces bailii	Zygosaccharomyces bailii	4.5	1	1

## Sheet: Sucrose 24h
Var1	Var2	W	value	FDR
Ambrosiozyma angophorae	Aureobasidium pullulans	0	0.00150376	0.0452381
Ambrosiozyma angophorae	Pichia fermentans/kluyveri	0	0.00245098	0.0464897
Ambrosiozyma angophorae	Saccharomyces cerevisiae	0	0.000988142	0.0381424
Ambrosiozyma angophorae	Starmerella sp	1	0.00136752	0.0452381
Aureobasidium pullulans	Ambrosiozyma angophorae	54	0.00150376	0.0452381
Aureobasidium pullulans	Hanseniaspora valbyensis	54	0.00150376	0.0452381
Aureobasidium pullulans	Nakazawaea ishiwadae	54	0.00150376	0.0452381
Aureobasidium pullulans	Saccharomyces cerevisiae	65	0.000280681	0.0184229
Aureobasidium pullulans	Saccharomycodes ludwigii	108	1.48593e-05	0.0026821
Aureobasidium pullulans	Zygosaccharomyces bailii	54	0.00150376	0.0452381
Candida maltosa	Saccharomyces cerevisiae	1	0.00197628	0.0464897
Candida sp	Saccharomycodes ludwigii	157	3.43094e-05	0.00443511
Candida sp	Zalaria obscura	142	0.00273211	0.0480852
Hanseniaspora uvarum	Saccharomycodes ludwigii	97	0.00251122	0.0464897
Hanseniaspora valbyensis	Aureobasidium pullulans	0	0.00150376	0.0452381
Hanseniaspora valbyensis	Pichia fermentans/kluyveri	0	0.00245098	0.0464897
Hanseniaspora valbyensis	Saccharomyces cerevisiae	0	0.000988142	0.0381424
Hanseniaspora valbyensis	Starmerella sp	0	0.000683761	0.037975
Metschnikowia pulcherrima	Saccharomycodes ludwigii	36	0.0021645	0.0464897
Metschnikowia sp	Saccharomycodes ludwigii	253	8.8509e-05	0.00864277
Nakazawaea ishiwadae	Aureobasidium pullulans	0	0.00150376	0.0452381
Nakazawaea ishiwadae	Pichia fermentans/kluyveri	0	0.00245098	0.0464897
Nakazawaea ishiwadae	Saccharomyces cerevisiae	0	0.000988142	0.0381424
Nakazawaea wickerhamii	Saccharomyces cerevisiae	1	0.00197628	0.0464897
Pichia bruneiensis	Saccharomyces cerevisiae	0	0.000988142	0.0381424
Pichia fermentans/kluyveri	Ambrosiozyma angophorae	45	0.00245098	0.0464897
Pichia fermentans/kluyveri	Hanseniaspora valbyensis	45	0.00245098	0.0464897
Pichia fermentans/kluyveri	Nakazawaea ishiwadae	45	0.00245098	0.0464897
Pichia fermentans/kluyveri	Saccharomycodes ludwigii	90	3.68568e-05	0.00443511
Pichia fermentans/kluyveri	Zygosaccharomyces bailii	45	0.00245098	0.0464897
Pichia kudriavzevii	Saccharomyces cerevisiae	5	0.000128374	0.00926861
Pichia kudriavzevii	Saccharomycodes ludwigii	36	0.0021645	0.0464897
Pichia kudriavzevii	Wickerhamomyces anomalus	3	0.0027972	0.0480852
Pichia kudriavzevii	Wickerhamomyces sp	0	0.0021645	0.0464897
Pichia sp	Saccharomycodes ludwigii	72	0.000107735	0.00864277
Saccharomyces cerevisiae	Ambrosiozyma angophorae	63	0.000988142	0.0381424
Saccharomyces cerevisiae	Aureobasidium pullulans	313	0.000280681	0.0184229
Saccharomyces cerevisiae	Candida maltosa	62	0.00197628	0.0464897
Saccharomyces cerevisiae	Hanseniaspora valbyensis	63	0.000988142	0.0381424
Saccharomyces cerevisiae	Nakazawaea ishiwadae	63	0.000988142	0.0381424
Saccharomyces cerevisiae	Nakazawaea wickerhamii	62	0.00197628	0.0464897
Saccharomyces cerevisiae	Pichia bruneiensis	63	0.000988142	0.0381424
Saccharomyces cerevisiae	Pichia kudriavzevii	121	0.000128374	0.00926861
Saccharomyces cerevisiae	Saccharomycodes ludwigii	126	6.75653e-06	0.00243911
Saccharomyces cerevisiae	Starmerella bacillaris	383	0.00240465	0.0464897
Saccharomyces cerevisiae	Zalaria obscura	125	1.35131e-05	0.0026821
Saccharomyces cerevisiae	Zygosaccharomyces bailii	63	0.000988142	0.0381424
Saccharomycodes ludwigii	Aureobasidium pullulans	0	1.48593e-05	0.0026821
Saccharomycodes ludwigii	Candida sp	5	3.43094e-05	0.00443511
Saccharomycodes ludwigii	Hanseniaspora uvarum	11	0.00251122	0.0464897
Saccharomycodes ludwigii	Metschnikowia pulcherrima	0	0.0021645	0.0464897
Saccharomycodes ludwigii	Metschnikowia sp	17	8.8509e-05	0.00864277
Saccharomycodes ludwigii	Pichia fermentans/kluyveri	0	3.68568e-05	0.00443511
Saccharomycodes ludwigii	Pichia kudriavzevii	0	0.0021645	0.0464897
Saccharomycodes ludwigii	Pichia sp	0	0.000107735	0.00864277
Saccharomycodes ludwigii	Saccharomyces cerevisiae	0	6.75653e-06	0.00243911
Saccharomycodes ludwigii	Starmerella bacillaris	6	0.000101048	0.00864277
Saccharomycodes ludwigii	Starmerella sp	1	6.73656e-06	0.00243911
Saccharomycodes ludwigii	Wickerhamomyces anomalus	0	0.0003996	0.0240426
Saccharomycodes ludwigii	Wickerhamomyces sp	0	0.0021645	0.0464897
Saccharomycodes ludwigii	Zalaria obscura	0	0.0021645	0.0464897
Starmerella bacillaris	Saccharomyces cerevisiae	121	0.00240465	0.0464897
Starmerella bacillaris	Saccharomycodes ludwigii	138	0.000101048	0.00864277
Starmerella sp	Ambrosiozyma angophorae	71	0.00136752	0.0452381
Starmerella sp	Hanseniaspora valbyensis	72	0.000683761	0.037975
Starmerella sp	Saccharomycodes ludwigii	143	6.73656e-06	0.00243911
Starmerella sp	Zalaria obscura	131	0.00100375	0.0381424
Starmerella sp	Zygosaccharomyces bailii	70	0.00273504	0.0480852
Wickerhamomyces anomalus	Pichia kudriavzevii	51	0.0027972	0.0480852
Wickerhamomyces anomalus	Saccharomycodes ludwigii	54	0.0003996	0.0240426
Wickerhamomyces anomalus	Zalaria obscura	52	0.0015984	0.0461618
Wickerhamomyces sp	Pichia kudriavzevii	36	0.0021645	0.0464897
Wickerhamomyces sp	Saccharomycodes ludwigii	36	0.0021645	0.0464897
Wickerhamomyces sp	Zalaria obscura	36	0.0021645	0.0464897
Zalaria obscura	Candida sp	20	0.00273211	0.0480852
Zalaria obscura	Saccharomyces cerevisiae	1	1.35131e-05	0.0026821
Zalaria obscura	Saccharomycodes ludwigii	36	0.0021645	0.0464897
Zalaria obscura	Starmerella sp	13	0.00100375	0.0381424
Zalaria obscura	Wickerhamomyces anomalus	2	0.0015984	0.0461618
Zalaria obscura	Wickerhamomyces sp	0	0.0021645	0.0464897
Zygosaccharomyces bailii	Aureobasidium pullulans	0	0.00150376	0.0452381
Zygosaccharomyces bailii	Pichia fermentans/kluyveri	0	0.00245098	0.0464897
Zygosaccharomyces bailii	Saccharomyces cerevisiae	0	0.000988142	0.0381424
Zygosaccharomyces bailii	Starmerella sp	2	0.00273504	0.0480852
Candida sp	Ambrosiozyma angophorae	78	0.00344828	0.057899
Ambrosiozyma angophorae	Candida sp	3	0.00344828	0.057899
Pichia sp	Ambrosiozyma angophorae	36	0.0043956	0.067524
Pichia sp	Hanseniaspora valbyensis	36	0.0043956	0.067524
Pichia sp	Nakazawaea ishiwadae	36	0.0043956	0.067524
Ambrosiozyma angophorae	Pichia sp	0	0.0043956	0.067524
Hanseniaspora valbyensis	Pichia sp	0	0.0043956	0.067524
Nakazawaea ishiwadae	Pichia sp	0	0.0043956	0.067524
Zygosaccharomyces bailii	Pichia sp	0	0.0043956	0.067524
Pichia sp	Zygosaccharomyces bailii	36	0.0043956	0.067524
Starmerella bacillaris	Ambrosiozyma angophorae	69	0.00478632	0.0691145
Starmerella sp	Nakazawaea ishiwadae	69	0.00478632	0.0691145
Zalaria obscura	Pichia sp	7	0.00474036	0.0691145
Ambrosiozyma angophorae	Starmerella bacillaris	3	0.00478632	0.0691145
Nakazawaea ishiwadae	Starmerella sp	3	0.00478632	0.0691145
Pichia sp	Zalaria obscura	65	0.00474036	0.0691145
Saccharomyces cerevisiae	[Candida] zeylanoides	109	0.00538495	0.0738173
Hanseniaspora valbyensis	Candida sp	4	0.00541872	0.0738173
Candida sp	Hanseniaspora valbyensis	77	0.00541872	0.0738173
Saccharomyces cerevisiae	Pichia fermentans/kluyveri	243	0.00530138	0.0738173
[Candida] zeylanoides	Saccharomyces cerevisiae	17	0.00538495	0.0738173
Pichia fermentans/kluyveri	Saccharomyces cerevisiae	72	0.00530138	0.0738173
Candida sp	Aureobasidium pullulans	361	0.00561	0.0750078
Aureobasidium pullulans	Candida sp	125	0.00561	0.0750078
Metschnikowia sp	Hanseniaspora valbyensis	126	0.00612858	0.0800789
Hanseniaspora valbyensis	Metschnikowia sp	9	0.00612858	0.0800789
Starmerella sp	Pichia kudriavzevii	123	0.00621111	0.0800789
Pichia kudriavzevii	Starmerella sp	21	0.00621111	0.0800789
Pichia kudriavzevii	Candida sp	25	0.00692147	0.0861604
Saccharomyces cerevisiae	Clavispora lusitaniae	153	0.00686636	0.0861604
Candida sp	Pichia kudriavzevii	137	0.00692147	0.0861604
Clavispora lusitaniae	Saccharomyces cerevisiae	36	0.00686636	0.0861604
Starmerella bacillaris	Hanseniaspora valbyensis	68	0.00752137	0.0920411
Hanseniaspora valbyensis	Starmerella bacillaris	4	0.00752137	0.0920411
Zygosaccharomyces bailii	Metschnikowia sp	10	0.00774746	0.0932277
Metschnikowia sp	Zygosaccharomyces bailii	125	0.00774746	0.0932277
Saccharomyces cerevisiae	Metschnikowia pulcherrima	107	0.00831729	0.0984439
Metschnikowia pulcherrima	Saccharomyces cerevisiae	19	0.00831729	0.0984439
Wickerhamomyces anomalus	Ambrosiozyma angophorae	27	0.00909091	0.100979
Wickerhamomyces anomalus	Hanseniaspora valbyensis	27	0.00909091	0.100979
Wickerhamomyces anomalus	Nakazawaea ishiwadae	27	0.00909091	0.100979
Ambrosiozyma angophorae	Wickerhamomyces anomalus	0	0.00909091	0.100979
Hanseniaspora valbyensis	Wickerhamomyces anomalus	0	0.00909091	0.100979
Nakazawaea ishiwadae	Wickerhamomyces anomalus	0	0.00909091	0.100979
Zygosaccharomyces bailii	Wickerhamomyces anomalus	0	0.00909091	0.100979
Wickerhamomyces anomalus	Zygosaccharomyces bailii	27	0.00909091	0.100979
Metschnikowia sp	Ambrosiozyma angophorae	124	0.00959759	0.104992
Ambrosiozyma angophorae	Metschnikowia sp	11	0.00959759	0.104992
Starmerella sp	Clavispora lusitaniae	170	0.0109727	0.116504
Zalaria obscura	Starmerella bacillaris	24	0.0108492	0.116504
Clavispora lusitaniae	Starmerella sp	46	0.0109727	0.116504
Starmerella bacillaris	Zalaria obscura	120	0.0108492	0.116504
Zygosaccharomyces bailii	Candida sp	6	0.01133	0.118555
Candida sp	Zygosaccharomyces bailii	75	0.01133	0.118555
Saccharomycodes ludwigii	[Candida] membranifaciens	0	0.0238095	0.126401
Lachancea kluyveri	[Candida] zeylanoides	18	0.0238095	0.126401
Lachancea thermotolerans	[Candida] zeylanoides	18	0.0238095	0.126401
Pichia kudriavzevii	Ambrosiozyma angophorae	18	0.0238095	0.126401
Wickerhamomyces sp	Ambrosiozyma angophorae	18	0.0238095	0.126401
Zalaria obscura	Ambrosiozyma angophorae	18	0.0238095	0.126401
Starmerella sp	Aureobasidium pullulans	312	0.0140615	0.126401
Wickerhamomyces anomalus	Aureobasidium pullulans	129	0.0124344	0.126401
Wickerhamomyces sp	Aureobasidium pullulans	90	0.0147998	0.126401
Saccharomycodes ludwigii	Candida maltosa	0	0.0238095	0.126401
Wickerhamomyces anomalus	Candida maltosa	26	0.0181818	0.126401
Wickerhamomyces sp	Candida maltosa	18	0.0238095	0.126401
Pichia kudriavzevii	Candida norvegica	0	0.0238095	0.126401
Saccharomycodes ludwigii	Candida norvegica	0	0.0238095	0.126401
Zalaria obscura	Candida norvegica	0	0.0238095	0.126401
Clavispora lusitaniae	Candida sp	56	0.0155811	0.126401
Starmerella bacillaris	Candida sp	198	0.0169395	0.126401
Pichia kudriavzevii	Candida tropicalis	0	0.0238095	0.126401
Saccharomycodes ludwigii	Candida tropicalis	0	0.0238095	0.126401
Zalaria obscura	Candida tropicalis	0	0.0238095	0.126401
Candida sp	Clavispora lusitaniae	187	0.0155811	0.126401
Pichia kudriavzevii	Cryptococcus neoformans	0	0.0238095	0.126401
Saccharomycodes ludwigii	Cryptococcus neoformans	0	0.0238095	0.126401
Zalaria obscura	Cryptococcus neoformans	0	0.0238095	0.126401
Metschnikowia pulcherrima	Hanseniaspora valbyensis	18	0.0238095	0.126401
Pichia kudriavzevii	Hanseniaspora valbyensis	18	0.0238095	0.126401
Wickerhamomyces sp	Hanseniaspora valbyensis	18	0.0238095	0.126401
Zalaria obscura	Hanseniaspora valbyensis	18	0.0238095	0.126401
[Candida] zeylanoides	Lachancea kluyveri	0	0.0238095	0.126401
Metschnikowia pulcherrima	Lachancea kluyveri	0	0.0238095	0.126401
Pichia fermentans/kluyveri	Lachancea kluyveri	3	0.0171569	0.126401
Pichia kudriavzevii	Lachancea kluyveri	0	0.0238095	0.126401
Saccharomycodes ludwigii	Lachancea kluyveri	0	0.0238095	0.126401
Starmerella bacillaris	Lachancea kluyveri	6	0.0157265	0.126401
Zalaria obscura	Lachancea kluyveri	0	0.0238095	0.126401
[Candida] zeylanoides	Lachancea thermotolerans	0	0.0238095	0.126401
Metschnikowia pulcherrima	Lachancea thermotolerans	0	0.0238095	0.126401
Pichia kudriavzevii	Lachancea thermotolerans	0	0.0238095	0.126401
Saccharomycodes ludwigii	Lachancea thermotolerans	0	0.0238095	0.126401
Zalaria obscura	Lachancea thermotolerans	0	0.0238095	0.126401
Hanseniaspora valbyensis	Metschnikowia pulcherrima	0	0.0238095	0.126401
Lachancea kluyveri	Metschnikowia pulcherrima	18	0.0238095	0.126401
Lachancea thermotolerans	Metschnikowia pulcherrima	18	0.0238095	0.126401
Zygosaccharomyces bailii	Metschnikowia pulcherrima	0	0.0238095	0.126401
Pichia kudriavzevii	Meyerozyma guilliermondii	0	0.0238095	0.126401
Saccharomycodes ludwigii	Meyerozyma guilliermondii	0	0.0238095	0.126401
Zalaria obscura	Meyerozyma guilliermondii	0	0.0238095	0.126401
Pichia kudriavzevii	Nakazawaea ishiwadae	18	0.0238095	0.126401
Saccharomycodes ludwigii	Nakazawaea ishiwadae	0	0.0238095	0.126401
Wickerhamomyces sp	Nakazawaea ishiwadae	18	0.0238095	0.126401
Zalaria obscura	Nakazawaea ishiwadae	18	0.0238095	0.126401
Pichia kudriavzevii	Nakazawaea sp	0	0.0238095	0.126401
Saccharomycodes ludwigii	Nakazawaea sp	0	0.0238095	0.126401
Zalaria obscura	Nakazawaea sp	0	0.0238095	0.126401
Starmerella sp	Nakazawaea wickerhamii	65	0.0211966	0.126401
Wickerhamomyces sp	Nakazawaea wickerhamii	18	0.0238095	0.126401
Pichia sp	Pichia bruneiensis	34	0.0175824	0.126401
Saccharomycodes ludwigii	Pichia bruneiensis	0	0.0238095	0.126401
Starmerella sp	Pichia bruneiensis	65	0.0211966	0.126401
Wickerhamomyces sp	Pichia bruneiensis	18	0.0238095	0.126401
Lachancea kluyveri	Pichia fermentans/kluyveri	42	0.0171569	0.126401
Zalaria obscura	Pichia fermentans/kluyveri	15	0.0183547	0.126401
Pichia kudriavzevii	Pichia kluyveri	0	0.0238095	0.126401
Saccharomycodes ludwigii	Pichia kluyveri	0	0.0238095	0.126401
Zalaria obscura	Pichia kluyveri	0	0.0238095	0.126401
Ambrosiozyma angophorae	Pichia kudriavzevii	0	0.0238095	0.126401
Candida norvegica	Pichia kudriavzevii	18	0.0238095	0.126401
Candida tropicalis	Pichia kudriavzevii	18	0.0238095	0.126401
Cryptococcus neoformans	Pichia kudriavzevii	18	0.0238095	0.126401
Hanseniaspora valbyensis	Pichia kudriavzevii	0	0.0238095	0.126401
Lachancea kluyveri	Pichia kudriavzevii	18	0.0238095	0.126401
Lachancea thermotolerans	Pichia kudriavzevii	18	0.0238095	0.126401
Meyerozyma guilliermondii	Pichia kudriavzevii	18	0.0238095	0.126401
Nakazawaea ishiwadae	Pichia kudriavzevii	0	0.0238095	0.126401
Nakazawaea sp	Pichia kudriavzevii	18	0.0238095	0.126401
Pichia kluyveri	Pichia kudriavzevii	18	0.0238095	0.126401
Zygosaccharomyces bailii	Pichia kudriavzevii	0	0.0238095	0.126401
Pichia bruneiensis	Pichia sp	2	0.0175824	0.126401
Saccharomyces cerevisiae	Pichia sp	192	0.0126334	0.126401
Saccharomycodes ludwigii	Rhodotorula mucilaginosa	0	0.0238095	0.126401
Pichia sp	Saccharomyces cerevisiae	60	0.0126334	0.126401
[Candida] membranifaciens	Saccharomycodes ludwigii	18	0.0238095	0.126401
Candida maltosa	Saccharomycodes ludwigii	18	0.0238095	0.126401
Candida norvegica	Saccharomycodes ludwigii	18	0.0238095	0.126401
Candida tropicalis	Saccharomycodes ludwigii	18	0.0238095	0.126401
Cryptococcus neoformans	Saccharomycodes ludwigii	18	0.0238095	0.126401
Lachancea kluyveri	Saccharomycodes ludwigii	18	0.0238095	0.126401
Lachancea thermotolerans	Saccharomycodes ludwigii	18	0.0238095	0.126401
Meyerozyma guilliermondii	Saccharomycodes ludwigii	18	0.0238095	0.126401
Nakazawaea ishiwadae	Saccharomycodes ludwigii	18	0.0238095	0.126401
Nakazawaea sp	Saccharomycodes ludwigii	18	0.0238095	0.126401
Pichia bruneiensis	Saccharomycodes ludwigii	18	0.0238095	0.126401
Pichia kluyveri	Saccharomycodes ludwigii	18	0.0238095	0.126401
Rhodotorula mucilaginosa	Saccharomycodes ludwigii	18	0.0238095	0.126401
Starmerella cellae	Saccharomycodes ludwigii	18	0.0238095	0.126401
Wickerhamomyces canadensis	Saccharomycodes ludwigii	18	0.0238095	0.126401
Candida sp	Starmerella bacillaris	450	0.0169395	0.126401
Lachancea kluyveri	Starmerella bacillaris	66	0.0157265	0.126401
Zygosaccharomyces bailii	Starmerella bacillaris	6	0.0157265	0.126401
Saccharomycodes ludwigii	Starmerella cellae	0	0.0238095	0.126401
Aureobasidium pullulans	Starmerella sp	120	0.0140615	0.126401
Nakazawaea wickerhamii	Starmerella sp	7	0.0211966	0.126401
Pichia bruneiensis	Starmerella sp	7	0.0211966	0.126401
Aureobasidium pullulans	Wickerhamomyces anomalus	33	0.0124344	0.126401
Candida maltosa	Wickerhamomyces anomalus	1	0.0181818	0.126401
Saccharomycodes ludwigii	Wickerhamomyces canadensis	0	0.0238095	0.126401
Zalaria obscura	Wickerhamomyces canadensis	0	0.0238095	0.126401
Ambrosiozyma angophorae	Wickerhamomyces sp	0	0.0238095	0.126401
Aureobasidium pullulans	Wickerhamomyces sp	18	0.0147998	0.126401
Candida maltosa	Wickerhamomyces sp	0	0.0238095	0.126401
Hanseniaspora valbyensis	Wickerhamomyces sp	0	0.0238095	0.126401
Nakazawaea ishiwadae	Wickerhamomyces sp	0	0.0238095	0.126401
Nakazawaea wickerhamii	Wickerhamomyces sp	0	0.0238095	0.126401
Pichia bruneiensis	Wickerhamomyces sp	0	0.0238095	0.126401
Zygosaccharomyces bailii	Wickerhamomyces sp	0	0.0238095	0.126401
Ambrosiozyma angophorae	Zalaria obscura	0	0.0238095	0.126401
Candida norvegica	Zalaria obscura	18	0.0238095	0.126401
Candida tropicalis	Zalaria obscura	18	0.0238095	0.126401
Cryptococcus neoformans	Zalaria obscura	18	0.0238095	0.126401
Hanseniaspora valbyensis	Zalaria obscura	0	0.0238095	0.126401
Lachancea kluyveri	Zalaria obscura	18	0.0238095	0.126401
Lachancea thermotolerans	Zalaria obscura	18	0.0238095	0.126401
Meyerozyma guilliermondii	Zalaria obscura	18	0.0238095	0.126401
Nakazawaea ishiwadae	Zalaria obscura	0	0.0238095	0.126401
Nakazawaea sp	Zalaria obscura	18	0.0238095	0.126401
Pichia fermentans/kluyveri	Zalaria obscura	75	0.0183547	0.126401
Pichia kluyveri	Zalaria obscura	18	0.0238095	0.126401
Wickerhamomyces canadensis	Zalaria obscura	18	0.0238095	0.126401
Zygosaccharomyces bailii	Zalaria obscura	0	0.0238095	0.126401
Metschnikowia pulcherrima	Zygosaccharomyces bailii	18	0.0238095	0.126401
Pichia kudriavzevii	Zygosaccharomyces bailii	18	0.0238095	0.126401
Starmerella bacillaris	Zygosaccharomyces bailii	66	0.0157265	0.126401
Wickerhamomyces sp	Zygosaccharomyces bailii	18	0.0238095	0.126401
Zalaria obscura	Zygosaccharomyces bailii	18	0.0238095	0.126401
Cryptococcus neoformans	Aureobasidium pullulans	49	0.0240602	0.126799
Aureobasidium pullulans	Cryptococcus neoformans	5	0.0240602	0.126799
Nakazawaea ishiwadae	Candida sp	9	0.0261084	0.135613
Pichia bruneiensis	Candida sp	9	0.0261084	0.135613
Candida sp	Nakazawaea ishiwadae	72	0.0261084	0.135613
Candida sp	Pichia bruneiensis	72	0.0261084	0.135613
Starmerella sp	Candida maltosa	64	0.0280342	0.144576
Candida maltosa	Starmerella sp	8	0.0280342	0.144576
Pichia sp	Lachancea thermotolerans	3	0.0307692	0.157556
Lachancea thermotolerans	Pichia sp	33	0.0307692	0.157556
Wickerhamomyces anomalus	Clavispora lusitaniae	65	0.0314685	0.160002
Clavispora lusitaniae	Wickerhamomyces anomalus	16	0.0314685	0.160002
Candida tropicalis	Aureobasidium pullulans	48	0.0345865	0.173413
Lachancea thermotolerans	Aureobasidium pullulans	48	0.0345865	0.173413
Aureobasidium pullulans	Candida tropicalis	6	0.0345865	0.173413
Aureobasidium pullulans	Lachancea thermotolerans	6	0.0345865	0.173413
Cryptococcus neoformans	Clavispora lusitaniae	25	0.0363636	0.173871
Metschnikowia sp	Clavispora lusitaniae	293	0.0351113	0.173871
Clavispora lusitaniae	Cryptococcus neoformans	2	0.0363636	0.173871
Starmerella bacillaris	Lachancea thermotolerans	9	0.0362393	0.173871
Clavispora lusitaniae	Metschnikowia sp	112	0.0351113	0.173871
Starmerella bacillaris	Nakazawaea ishiwadae	63	0.0362393	0.173871
Wickerhamomyces anomalus	Nakazawaea wickerhamii	25	0.0363636	0.173871
Starmerella bacillaris	Pichia bruneiensis	63	0.0362393	0.173871
Wickerhamomyces anomalus	Pichia bruneiensis	25	0.0363636	0.173871
Lachancea thermotolerans	Starmerella bacillaris	63	0.0362393	0.173871
Nakazawaea ishiwadae	Starmerella bacillaris	9	0.0362393	0.173871
Pichia bruneiensis	Starmerella bacillaris	9	0.0362393	0.173871
Nakazawaea wickerhamii	Wickerhamomyces anomalus	2	0.0363636	0.173871
Pichia bruneiensis	Wickerhamomyces anomalus	2	0.0363636	0.173871
Pichia fermentans/kluyveri	Candida sp	123	0.0370327	0.175906
Candida sp	Pichia fermentans/kluyveri	282	0.0370327	0.175906
Saccharomyces cerevisiae	Hanseniaspora uvarum	263	0.0373597	0.176299
Hanseniaspora uvarum	Saccharomyces cerevisiae	115	0.0373597	0.176299
Candida sp	[Candida] zeylanoides	125	0.04003	0.187673
[Candida] zeylanoides	Candida sp	37	0.04003	0.187673
Candida sp	Candida maltosa	70	0.0408867	0.189232
Candida maltosa	Candida sp	11	0.0408867	0.189232
Nakazawaea wickerhamii	Candida sp	11	0.0408867	0.189232
Candida sp	Nakazawaea wickerhamii	70	0.0408867	0.189232
Pichia sp	Pichia kudriavzevii	58	0.0414781	0.190747
Pichia kudriavzevii	Pichia sp	14	0.0414781	0.190747
Saccharomyces cerevisiae	Metschnikowia sp	619	0.043803	0.200163
Metschnikowia sp	Saccharomyces cerevisiae	326	0.043803	0.200163
Saccharomycodes ludwigii	[Candida] oleophila	1	0.047619	0.201058
Candida tropicalis	[Candida] zeylanoides	17	0.047619	0.201058
Nakazawaea sp	[Candida] zeylanoides	17	0.047619	0.201058
Pichia kluyveri	[Candida] zeylanoides	17	0.047619	0.201058
Metschnikowia pulcherrima	Ambrosiozyma angophorae	17	0.047619	0.201058
Lachancea kluyveri	Aureobasidium pullulans	47	0.0466165	0.201058
Pichia kluyveri	Aureobasidium pullulans	47	0.0466165	0.201058
[Candida] zeylanoides	Candida tropicalis	1	0.047619	0.201058
Pichia fermentans/kluyveri	Clavispora lusitaniae	101	0.0475838	0.201058
Aureobasidium pullulans	Lachancea kluyveri	7	0.0466165	0.201058
Ambrosiozyma angophorae	Metschnikowia pulcherrima	1	0.047619	0.201058
[Candida] zeylanoides	Nakazawaea sp	1	0.047619	0.201058
Saccharomycodes ludwigii	Nakazawaea wickerhamii	1	0.047619	0.201058
Starmerella bacillaris	Nakazawaea wickerhamii	62	0.045812	0.201058
Clavispora lusitaniae	Pichia fermentans/kluyveri	34	0.0475838	0.201058
[Candida] zeylanoides	Pichia kluyveri	1	0.047619	0.201058
Aureobasidium pullulans	Pichia kluyveri	7	0.0466165	0.201058
Starmerella bacillaris	Pichia kluyveri	10	0.045812	0.201058
Wickerhamomyces canadensis	Pichia kudriavzevii	17	0.047619	0.201058
[Candida] oleophila	Saccharomycodes ludwigii	17	0.047619	0.201058
Nakazawaea wickerhamii	Saccharomycodes ludwigii	17	0.047619	0.201058
Saturnispora diversa	Saccharomycodes ludwigii	17	0.047619	0.201058
Saccharomycodes ludwigii	Saturnispora diversa	1	0.047619	0.201058
Nakazawaea wickerhamii	Starmerella bacillaris	10	0.045812	0.201058
Pichia kluyveri	Starmerella bacillaris	62	0.045812	0.201058
Pichia kudriavzevii	Wickerhamomyces canadensis	1	0.047619	0.201058
Pichia sp	Lachancea kluyveri	4	0.0483516	0.202964
Lachancea kluyveri	Pichia sp	32	0.0483516	0.202964
Wickerhamomyces sp	Clavispora lusitaniae	44	0.0495504	0.206794
Clavispora lusitaniae	Wickerhamomyces sp	10	0.0495504	0.206794
Wickerhamomyces sp	Starmerella bacillaris	110	0.0500594	0.207718
Starmerella bacillaris	Wickerhamomyces sp	34	0.0500594	0.207718
Starmerella sp	Saccharomyces cerevisiae	166	0.0511015	0.21083
Saccharomyces cerevisiae	Starmerella sp	338	0.0511015	0.21083
Pichia fermentans/kluyveri	Lachancea thermotolerans	6	0.0563725	0.228657
Pichia fermentans/kluyveri	Pichia bruneiensis	39	0.0563725	0.228657
Lachancea thermotolerans	Pichia fermentans/kluyveri	39	0.0563725	0.228657
Pichia bruneiensis	Pichia fermentans/kluyveri	6	0.0563725	0.228657
Pichia kluyveri	Pichia fermentans/kluyveri	39	0.0563725	0.228657
Pichia fermentans/kluyveri	Pichia kluyveri	6	0.0563725	0.228657
Starmerella bacillaris	Candida tropicalis	11	0.0567521	0.228911
Candida tropicalis	Starmerella bacillaris	61	0.0567521	0.228911
Hanseniaspora uvarum	Candida sp	161	0.058464	0.234506
Candida sp	Hanseniaspora uvarum	325	0.058464	0.234506
Hanseniaspora valbyensis	[Candida] membranifaciens	0	0.1	0.234705
Zygosaccharomyces bailii	[Candida] membranifaciens	0	0.1	0.234705
Hanseniaspora valbyensis	[Candida] oleophila	0	0.1	0.234705
Saccharomycodes ludwigii	[Candida] zeylanoides	7	0.0930736	0.234705
Candida maltosa	Ambrosiozyma angophorae	9	0.1	0.234705
Candida norvegica	Ambrosiozyma angophorae	9	0.1	0.234705
Candida tropicalis	Ambrosiozyma angophorae	9	0.1	0.234705
Cryptococcus neoformans	Ambrosiozyma angophorae	9	0.1	0.234705
Hanseniaspora uvarum	Ambrosiozyma angophorae	45	0.0796992	0.234705
Lachancea kluyveri	Ambrosiozyma angophorae	9	0.1	0.234705
Lachancea thermotolerans	Ambrosiozyma angophorae	9	0.1	0.234705
Meyerozyma guilliermondii	Ambrosiozyma angophorae	9	0.1	0.234705
Nakazawaea sp	Ambrosiozyma angophorae	9	0.1	0.234705
Pichia bruneiensis	Ambrosiozyma angophorae	9	0.1	0.234705
Pichia kluyveri	Ambrosiozyma angophorae	9	0.1	0.234705
Rhodotorula mucilaginosa	Ambrosiozyma angophorae	9	0.1	0.234705
Starmerella cellae	Ambrosiozyma angophorae	9	0.1	0.234705
Wickerhamomyces canadensis	Ambrosiozyma angophorae	9	0.1	0.234705
Clavispora lusitaniae	Aureobasidium pullulans	45	0.0671982	0.234705
Nakazawaea sp	Aureobasidium pullulans	44	0.100752	0.234705
Pichia sp	Aureobasidium pullulans	151	0.0715996	0.234705
Ambrosiozyma angophorae	Candida maltosa	0	0.1	0.234705
Candida norvegica	Candida maltosa	9	0.1	0.234705
Candida tropicalis	Candida maltosa	9	0.1	0.234705
Cryptococcus neoformans	Candida maltosa	9	0.1	0.234705
Hanseniaspora valbyensis	Candida maltosa	0	0.1	0.234705
Lachancea kluyveri	Candida maltosa	9	0.1	0.234705
Lachancea thermotolerans	Candida maltosa	9	0.1	0.234705
Meyerozyma guilliermondii	Candida maltosa	9	0.1	0.234705
Nakazawaea ishiwadae	Candida maltosa	0	0.1	0.234705
Nakazawaea sp	Candida maltosa	9	0.1	0.234705
Pichia kluyveri	Candida maltosa	9	0.1	0.234705
Pichia sp	Candida maltosa	31	0.0703297	0.234705
Wickerhamomyces canadensis	Candida maltosa	9	0.1	0.234705
Zygosaccharomyces bailii	Candida maltosa	0	0.1	0.234705
Ambrosiozyma angophorae	Candida norvegica	0	0.1	0.234705
Candida maltosa	Candida norvegica	0	0.1	0.234705
Candida tropicalis	Candida norvegica	9	0.1	0.234705
Hanseniaspora valbyensis	Candida norvegica	0	0.1	0.234705
Lachancea kluyveri	Candida norvegica	9	0.1	0.234705
Lachancea thermotolerans	Candida norvegica	9	0.1	0.234705
Nakazawaea ishiwadae	Candida norvegica	0	0.1	0.234705
Nakazawaea sp	Candida norvegica	9	0.1	0.234705
Nakazawaea wickerhamii	Candida norvegica	0	0.1	0.234705
Pichia bruneiensis	Candida norvegica	0	0.1	0.234705
Pichia kluyveri	Candida norvegica	9	0.1	0.234705
Saccharomyces cerevisiae	Candida norvegica	51	0.100791	0.234705
Zygosaccharomyces bailii	Candida norvegica	0	0.1	0.234705
Metschnikowia pulcherrima	Candida sp	45	0.0983867	0.234705
Pichia sp	Candida sp	105	0.0856411	0.234705
Ambrosiozyma angophorae	Candida tropicalis	0	0.1	0.234705
Candida maltosa	Candida tropicalis	0	0.1	0.234705
Candida norvegica	Candida tropicalis	0	0.1	0.234705
Clavispora lusitaniae	Candida tropicalis	4	0.1	0.234705
Hanseniaspora uvarum	Candida tropicalis	10	0.100752	0.234705
Hanseniaspora valbyensis	Candida tropicalis	0	0.1	0.234705
Metschnikowia pulcherrima	Candida tropicalis	2	0.0952381	0.234705
Nakazawaea ishiwadae	Candida tropicalis	0	0.1	0.234705
Nakazawaea wickerhamii	Candida tropicalis	0	0.1	0.234705
Pichia bruneiensis	Candida tropicalis	0	0.1	0.234705
Pichia fermentans/kluyveri	Candida tropicalis	7	0.0759804	0.234705
Pichia sp	Candida tropicalis	6	0.101099	0.234705
Zygosaccharomyces bailii	Candida tropicalis	0	0.1	0.234705
Aureobasidium pullulans	Clavispora lusitaniae	117	0.0671982	0.234705
Candida tropicalis	Clavispora lusitaniae	23	0.1	0.234705
Lachancea thermotolerans	Clavispora lusitaniae	23	0.1	0.234705
Pichia sp	Clavispora lusitaniae	80	0.0692818	0.234705
Saccharomycodes ludwigii	Clavispora lusitaniae	12	0.0879121	0.234705
Starmerella bacillaris	Clavispora lusitaniae	153	0.0716029	0.234705
Ambrosiozyma angophorae	Cryptococcus neoformans	0	0.1	0.234705
Candida maltosa	Cryptococcus neoformans	0	0.1	0.234705
Hanseniaspora uvarum	Cryptococcus neoformans	9	0.0796992	0.234705
Hanseniaspora valbyensis	Cryptococcus neoformans	0	0.1	0.234705
Metschnikowia sp	Cryptococcus neoformans	23	0.0594357	0.234705
Nakazawaea ishiwadae	Cryptococcus neoformans	0	0.1	0.234705
Nakazawaea wickerhamii	Cryptococcus neoformans	0	0.1	0.234705
Pichia bruneiensis	Cryptococcus neoformans	0	0.1	0.234705
Pichia fermentans/kluyveri	Cryptococcus neoformans	7	0.0759804	0.234705
Pichia sp	Cryptococcus neoformans	6	0.101099	0.234705
Starmerella bacillaris	Cryptococcus neoformans	12	0.0697436	0.234705
Zygosaccharomyces bailii	Cryptococcus neoformans	0	0.1	0.234705
Ambrosiozyma angophorae	Hanseniaspora uvarum	9	0.0796992	0.234705
Candida tropicalis	Hanseniaspora uvarum	44	0.100752	0.234705
Cryptococcus neoformans	Hanseniaspora uvarum	45	0.0796992	0.234705
Hanseniaspora valbyensis	Hanseniaspora uvarum	9	0.0796992	0.234705
[Candida] membranifaciens	Hanseniaspora valbyensis	9	0.1	0.234705
[Candida] oleophila	Hanseniaspora valbyensis	9	0.1	0.234705
Candida maltosa	Hanseniaspora valbyensis	9	0.1	0.234705
Candida norvegica	Hanseniaspora valbyensis	9	0.1	0.234705
Candida tropicalis	Hanseniaspora valbyensis	9	0.1	0.234705
Cryptococcus neoformans	Hanseniaspora valbyensis	9	0.1	0.234705
Hanseniaspora uvarum	Hanseniaspora valbyensis	45	0.0796992	0.234705
Lachancea kluyveri	Hanseniaspora valbyensis	9	0.1	0.234705
Lachancea thermotolerans	Hanseniaspora valbyensis	9	0.1	0.234705
Meyerozyma guilliermondii	Hanseniaspora valbyensis	9	0.1	0.234705
Nakazawaea ishiwadae	Hanseniaspora valbyensis	9	0.1	0.234705
Nakazawaea sp	Hanseniaspora valbyensis	9	0.1	0.234705
Nakazawaea wickerhamii	Hanseniaspora valbyensis	9	0.1	0.234705
Pichia bruneiensis	Hanseniaspora valbyensis	9	0.1	0.234705
Pichia kluyveri	Hanseniaspora valbyensis	9	0.1	0.234705
Rhodotorula mucilaginosa	Hanseniaspora valbyensis	9	0.1	0.234705
Saturnispora diversa	Hanseniaspora valbyensis	9	0.1	0.234705
Starmerella cellae	Hanseniaspora valbyensis	9	0.1	0.234705
Wickerhamomyces canadensis	Hanseniaspora valbyensis	9	0.1	0.234705
Ambrosiozyma angophorae	Lachancea kluyveri	0	0.1	0.234705
Candida maltosa	Lachancea kluyveri	0	0.1	0.234705
Candida norvegica	Lachancea kluyveri	0	0.1	0.234705
Hanseniaspora valbyensis	Lachancea kluyveri	0	0.1	0.234705
Nakazawaea ishiwadae	Lachancea kluyveri	0	0.1	0.234705
Nakazawaea sp	Lachancea kluyveri	0	0.1	0.234705
Nakazawaea wickerhamii	Lachancea kluyveri	0	0.1	0.234705
Pichia bruneiensis	Lachancea kluyveri	0	0.1	0.234705
Starmerella sp	Lachancea kluyveri	14	0.100513	0.234705
Wickerhamomyces canadensis	Lachancea kluyveri	0	0.1	0.234705
Zygosaccharomyces bailii	Lachancea kluyveri	0	0.1	0.234705
Ambrosiozyma angophorae	Lachancea thermotolerans	0	0.1	0.234705
Candida maltosa	Lachancea thermotolerans	0	0.1	0.234705
Candida norvegica	Lachancea thermotolerans	0	0.1	0.234705
Clavispora lusitaniae	Lachancea thermotolerans	4	0.1	0.234705
Hanseniaspora valbyensis	Lachancea thermotolerans	0	0.1	0.234705
Nakazawaea ishiwadae	Lachancea thermotolerans	0	0.1	0.234705
Nakazawaea wickerhamii	Lachancea thermotolerans	0	0.1	0.234705
Pichia bruneiensis	Lachancea thermotolerans	0	0.1	0.234705
Zygosaccharomyces bailii	Lachancea thermotolerans	0	0.1	0.234705
Candida sp	Metschnikowia pulcherrima	117	0.0983867	0.234705
Candida tropicalis	Metschnikowia pulcherrima	16	0.0952381	0.234705
Nakazawaea ishiwadae	Metschnikowia pulcherrima	2	0.0952381	0.234705
Nakazawaea sp	Metschnikowia pulcherrima	16	0.0952381	0.234705
Pichia kluyveri	Metschnikowia pulcherrima	16	0.0952381	0.234705
Cryptococcus neoformans	Metschnikowia sp	112	0.0594357	0.234705
Nakazawaea ishiwadae	Metschnikowia sp	25	0.0740056	0.234705
Zalaria obscura	Metschnikowia sp	77	0.0933512	0.234705
Ambrosiozyma angophorae	Meyerozyma guilliermondii	0	0.1	0.234705
Candida maltosa	Meyerozyma guilliermondii	0	0.1	0.234705
Hanseniaspora valbyensis	Meyerozyma guilliermondii	0	0.1	0.234705
Nakazawaea ishiwadae	Meyerozyma guilliermondii	0	0.1	0.234705
Nakazawaea wickerhamii	Meyerozyma guilliermondii	0	0.1	0.234705
Pichia bruneiensis	Meyerozyma guilliermondii	0	0.1	0.234705
Zygosaccharomyces bailii	Meyerozyma guilliermondii	0	0.1	0.234705
Candida maltosa	Nakazawaea ishiwadae	9	0.1	0.234705
Candida norvegica	Nakazawaea ishiwadae	9	0.1	0.234705
Candida tropicalis	Nakazawaea ishiwadae	9	0.1	0.234705
Cryptococcus neoformans	Nakazawaea ishiwadae	9	0.1	0.234705
Hanseniaspora valbyensis	Nakazawaea ishiwadae	0	0.1	0.234705
Lachancea kluyveri	Nakazawaea ishiwadae	9	0.1	0.234705
Lachancea thermotolerans	Nakazawaea ishiwadae	9	0.1	0.234705
Metschnikowia pulcherrima	Nakazawaea ishiwadae	16	0.0952381	0.234705
Metschnikowia sp	Nakazawaea ishiwadae	110	0.0740056	0.234705
Meyerozyma guilliermondii	Nakazawaea ishiwadae	9	0.1	0.234705
Nakazawaea sp	Nakazawaea ishiwadae	9	0.1	0.234705
Pichia bruneiensis	Nakazawaea ishiwadae	9	0.1	0.234705
Pichia kluyveri	Nakazawaea ishiwadae	9	0.1	0.234705
Rhodotorula mucilaginosa	Nakazawaea ishiwadae	9	0.1	0.234705
Starmerella cellae	Nakazawaea ishiwadae	9	0.1	0.234705
Wickerhamomyces canadensis	Nakazawaea ishiwadae	9	0.1	0.234705
Zygosaccharomyces bailii	Nakazawaea ishiwadae	0	0.1	0.234705
Ambrosiozyma angophorae	Nakazawaea sp	0	0.1	0.234705
Aureobasidium pullulans	Nakazawaea sp	10	0.100752	0.234705
Candida maltosa	Nakazawaea sp	0	0.1	0.234705
Candida norvegica	Nakazawaea sp	0	0.1	0.234705
Hanseniaspora valbyensis	Nakazawaea sp	0	0.1	0.234705
Lachancea kluyveri	Nakazawaea sp	9	0.1	0.234705
Metschnikowia pulcherrima	Nakazawaea sp	2	0.0952381	0.234705
Nakazawaea ishiwadae	Nakazawaea sp	0	0.1	0.234705
Nakazawaea wickerhamii	Nakazawaea sp	0	0.1	0.234705
Pichia bruneiensis	Nakazawaea sp	0	0.1	0.234705
Zygosaccharomyces bailii	Nakazawaea sp	0	0.1	0.234705
Candida norvegica	Nakazawaea wickerhamii	9	0.1	0.234705
Candida tropicalis	Nakazawaea wickerhamii	9	0.1	0.234705
Cryptococcus neoformans	Nakazawaea wickerhamii	9	0.1	0.234705
Hanseniaspora valbyensis	Nakazawaea wickerhamii	0	0.1	0.234705
Lachancea kluyveri	Nakazawaea wickerhamii	9	0.1	0.234705
Lachancea thermotolerans	Nakazawaea wickerhamii	9	0.1	0.234705
Meyerozyma guilliermondii	Nakazawaea wickerhamii	9	0.1	0.234705
Nakazawaea sp	Nakazawaea wickerhamii	9	0.1	0.234705
Pichia fermentans/kluyveri	Nakazawaea wickerhamii	37	0.10049	0.234705
Pichia kluyveri	Nakazawaea wickerhamii	9	0.1	0.234705
Pichia sp	Nakazawaea wickerhamii	31	0.0703297	0.234705
Wickerhamomyces canadensis	Nakazawaea wickerhamii	9	0.1	0.234705
Ambrosiozyma angophorae	Pichia bruneiensis	0	0.1	0.234705
Candida norvegica	Pichia bruneiensis	9	0.1	0.234705
Candida tropicalis	Pichia bruneiensis	9	0.1	0.234705
Cryptococcus neoformans	Pichia bruneiensis	9	0.1	0.234705
Hanseniaspora valbyensis	Pichia bruneiensis	0	0.1	0.234705
Lachancea kluyveri	Pichia bruneiensis	9	0.1	0.234705
Lachancea thermotolerans	Pichia bruneiensis	9	0.1	0.234705
Meyerozyma guilliermondii	Pichia bruneiensis	9	0.1	0.234705
Nakazawaea ishiwadae	Pichia bruneiensis	0	0.1	0.234705
Nakazawaea sp	Pichia bruneiensis	9	0.1	0.234705
Pichia kluyveri	Pichia bruneiensis	9	0.1	0.234705
Starmerella cellae	Pichia bruneiensis	9	0.1	0.234705
Wickerhamomyces canadensis	Pichia bruneiensis	9	0.1	0.234705
Zygosaccharomyces bailii	Pichia bruneiensis	0	0.1	0.234705
Candida tropicalis	Pichia fermentans/kluyveri	38	0.0759804	0.234705
Cryptococcus neoformans	Pichia fermentans/kluyveri	38	0.0759804	0.234705
Nakazawaea wickerhamii	Pichia fermentans/kluyveri	8	0.10049	0.234705
Wickerhamomyces sp	Pichia fermentans/kluyveri	67	0.0948327	0.234705
Ambrosiozyma angophorae	Pichia kluyveri	0	0.1	0.234705
Candida maltosa	Pichia kluyveri	0	0.1	0.234705
Candida norvegica	Pichia kluyveri	0	0.1	0.234705
Hanseniaspora valbyensis	Pichia kluyveri	0	0.1	0.234705
Metschnikowia pulcherrima	Pichia kluyveri	2	0.0952381	0.234705
Nakazawaea ishiwadae	Pichia kluyveri	0	0.1	0.234705
Nakazawaea wickerhamii	Pichia kluyveri	0	0.1	0.234705
Pichia bruneiensis	Pichia kluyveri	0	0.1	0.234705
Pichia sp	Pichia kluyveri	5	0.0703297	0.234705
Zygosaccharomyces bailii	Pichia kluyveri	0	0.1	0.234705
Starmerella bacillaris	Pichia kudriavzevii	107	0.0731186	0.234705
Aureobasidium pullulans	Pichia sp	65	0.0715996	0.234705
Candida maltosa	Pichia sp	5	0.0703297	0.234705
Candida sp	Pichia sp	219	0.0856411	0.234705
Candida tropicalis	Pichia sp	30	0.101099	0.234705
Clavispora lusitaniae	Pichia sp	28	0.0692818	0.234705
Cryptococcus neoformans	Pichia sp	30	0.101099	0.234705
Nakazawaea wickerhamii	Pichia sp	5	0.0703297	0.234705
Pichia kluyveri	Pichia sp	31	0.0703297	0.234705
Wickerhamomyces sp	Pichia sp	56	0.0667959	0.234705
Ambrosiozyma angophorae	Rhodotorula mucilaginosa	0	0.1	0.234705
Hanseniaspora valbyensis	Rhodotorula mucilaginosa	0	0.1	0.234705
Nakazawaea ishiwadae	Rhodotorula mucilaginosa	0	0.1	0.234705
Zygosaccharomyces bailii	Rhodotorula mucilaginosa	0	0.1	0.234705
Candida norvegica	Saccharomyces cerevisiae	12	0.100791	0.234705
[Candida] zeylanoides	Saccharomycodes ludwigii	29	0.0930736	0.234705
Clavispora lusitaniae	Saccharomycodes ludwigii	42	0.0879121	0.234705
Hanseniaspora valbyensis	Saturnispora diversa	0	0.1	0.234705
Clavispora lusitaniae	Starmerella bacillaris	63	0.0716029	0.234705
Cryptococcus neoformans	Starmerella bacillaris	60	0.0697436	0.234705
Pichia kudriavzevii	Starmerella bacillaris	37	0.0731186	0.234705
Ambrosiozyma angophorae	Starmerella cellae	0	0.1	0.234705
Hanseniaspora valbyensis	Starmerella cellae	0	0.1	0.234705
Nakazawaea ishiwadae	Starmerella cellae	0	0.1	0.234705
Pichia bruneiensis	Starmerella cellae	0	0.1	0.234705
Zalaria obscura	Starmerella cellae	2	0.0952381	0.234705
Zygosaccharomyces bailii	Starmerella cellae	0	0.1	0.234705
Lachancea kluyveri	Starmerella sp	58	0.100513	0.234705
Ambrosiozyma angophorae	Wickerhamomyces canadensis	0	0.1	0.234705
Candida maltosa	Wickerhamomyces canadensis	0	0.1	0.234705
Hanseniaspora valbyensis	Wickerhamomyces canadensis	0	0.1	0.234705
Lachancea kluyveri	Wickerhamomyces canadensis	9	0.1	0.234705
Nakazawaea ishiwadae	Wickerhamomyces canadensis	0	0.1	0.234705
Nakazawaea wickerhamii	Wickerhamomyces canadensis	0	0.1	0.234705
Pichia bruneiensis	Wickerhamomyces canadensis	0	0.1	0.234705
Zygosaccharomyces bailii	Wickerhamomyces canadensis	0	0.1	0.234705
Pichia fermentans/kluyveri	Wickerhamomyces sp	23	0.0948327	0.234705
Pichia sp	Wickerhamomyces sp	16	0.0667959	0.234705
Metschnikowia sp	Zalaria obscura	193	0.0933512	0.234705
Starmerella cellae	Zalaria obscura	16	0.0952381	0.234705
[Candida] membranifaciens	Zygosaccharomyces bailii	9	0.1	0.234705
Candida maltosa	Zygosaccharomyces bailii	9	0.1	0.234705
Candida norvegica	Zygosaccharomyces bailii	9	0.1	0.234705
Candida tropicalis	Zygosaccharomyces bailii	9	0.1	0.234705
Cryptococcus neoformans	Zygosaccharomyces bailii	9	0.1	0.234705
Lachancea kluyveri	Zygosaccharomyces bailii	9	0.1	0.234705
Lachancea thermotolerans	Zygosaccharomyces bailii	9	0.1	0.234705
Meyerozyma guilliermondii	Zygosaccharomyces bailii	9	0.1	0.234705
Nakazawaea ishiwadae	Zygosaccharomyces bailii	9	0.1	0.234705
Nakazawaea sp	Zygosaccharomyces bailii	9	0.1	0.234705
Pichia bruneiensis	Zygosaccharomyces bailii	9	0.1	0.234705
Pichia kluyveri	Zygosaccharomyces bailii	9	0.1	0.234705
Rhodotorula mucilaginosa	Zygosaccharomyces bailii	9	0.1	0.234705
Starmerella cellae	Zygosaccharomyces bailii	9	0.1	0.234705
Wickerhamomyces canadensis	Zygosaccharomyces bailii	9	0.1	0.234705
Starmerella bacillaris	Aureobasidium pullulans	280	0.107072	0.247775
Aureobasidium pullulans	Starmerella bacillaris	152	0.107072	0.247775
Wickerhamomyces anomalus	Starmerella bacillaris	148	0.111399	0.256964
Starmerella bacillaris	Wickerhamomyces anomalus	68	0.111399	0.256964
Metschnikowia sp	Candida sp	472	0.116808	0.268584
Candida sp	Metschnikowia sp	743	0.116808	0.268584
Starmerella sp	Cryptococcus neoformans	15	0.118974	0.271834
Starmerella sp	Pichia kluyveri	15	0.118974	0.271834
Cryptococcus neoformans	Starmerella sp	57	0.118974	0.271834
Pichia kluyveri	Starmerella sp	57	0.118974	0.271834
Wickerhamomyces anomalus	Pichia fermentans/kluyveri	94	0.122686	0.279429
Pichia fermentans/kluyveri	Wickerhamomyces anomalus	41	0.122686	0.279429
Lachancea kluyveri	Hanseniaspora uvarum	43	0.124812	0.283378
Hanseniaspora uvarum	Lachancea kluyveri	11	0.124812	0.283378
Wickerhamomyces anomalus	Pichia sp	76	0.128534	0.290914
Pichia sp	Wickerhamomyces anomalus	32	0.128534	0.290914
Pichia fermentans/kluyveri	Candida maltosa	36	0.129902	0.293091
Candida maltosa	Pichia fermentans/kluyveri	9	0.129902	0.293091
Wickerhamomyces sp	[Candida] zeylanoides	28	0.132035	0.296053
Pichia kudriavzevii	Pichia fermentans/kluyveri	25	0.131726	0.296053
Pichia fermentans/kluyveri	Pichia kudriavzevii	65	0.131726	0.296053
[Candida] zeylanoides	Wickerhamomyces sp	8	0.132035	0.296053
Pichia fermentans/kluyveri	Aureobasidium pullulans	177	0.134911	0.301565
Aureobasidium pullulans	Pichia fermentans/kluyveri	93	0.134911	0.301565
Starmerella sp	Candida tropicalis	16	0.139487	0.309876
Starmerella sp	Lachancea thermotolerans	16	0.139487	0.309876
Candida tropicalis	Starmerella sp	56	0.139487	0.309876
Lachancea thermotolerans	Starmerella sp	56	0.139487	0.309876
Wickerhamomyces anomalus	[Candida] zeylanoides	40	0.144655	0.319204
Lachancea kluyveri	Clavispora lusitaniae	22	0.145455	0.319204
Pichia kluyveri	Clavispora lusitaniae	22	0.145455	0.319204
Clavispora lusitaniae	Lachancea kluyveri	5	0.145455	0.319204
Wickerhamomyces anomalus	Metschnikowia pulcherrima	40	0.144655	0.319204
Clavispora lusitaniae	Pichia kluyveri	5	0.145455	0.319204
[Candida] zeylanoides	Wickerhamomyces anomalus	14	0.144655	0.319204
Metschnikowia pulcherrima	Wickerhamomyces anomalus	14	0.144655	0.319204
Wickerhamomyces canadensis	Aureobasidium pullulans	42	0.153383	0.335584
Aureobasidium pullulans	Wickerhamomyces canadensis	12	0.153383	0.335584
Starmerella bacillaris	Candida maltosa	55	0.162051	0.353477
Candida maltosa	Starmerella bacillaris	17	0.162051	0.353477
Cryptococcus neoformans	[Candida] zeylanoides	15	0.166667	0.360279
Hanseniaspora valbyensis	[Candida] zeylanoides	3	0.166667	0.360279
[Candida] zeylanoides	Cryptococcus neoformans	3	0.166667	0.360279
Metschnikowia pulcherrima	Cryptococcus neoformans	3	0.166667	0.360279
[Candida] zeylanoides	Hanseniaspora valbyensis	15	0.166667	0.360279
Cryptococcus neoformans	Metschnikowia pulcherrima	15	0.166667	0.360279
Metschnikowia sp	Candida tropicalis	34	0.168941	0.364105
Candida tropicalis	Metschnikowia sp	101	0.168941	0.364105
Wickerhamomyces sp	Starmerella sp	99	0.173999	0.37389
Starmerella sp	Wickerhamomyces sp	45	0.173999	0.37389
Cryptococcus neoformans	Candida sp	61	0.176355	0.377828
Candida sp	Cryptococcus neoformans	20	0.176355	0.377828
Starmerella sp	Candida sp	252	0.178801	0.381936
Candida sp	Starmerella sp	396	0.178801	0.381936
Metschnikowia pulcherrima	Clavispora lusitaniae	39	0.181019	0.382151
Pichia kudriavzevii	Clavispora lusitaniae	39	0.181019	0.382151
Clavispora lusitaniae	Metschnikowia pulcherrima	15	0.181019	0.382151
Wickerhamomyces sp	Metschnikowia pulcherrima	27	0.179654	0.382151
Pichia sp	Nakazawaea sp	8	0.18022	0.382151
Clavispora lusitaniae	Pichia kudriavzevii	15	0.181019	0.382151
Nakazawaea sp	Pichia sp	28	0.18022	0.382151
Metschnikowia pulcherrima	Wickerhamomyces sp	9	0.179654	0.382151
Metschnikowia sp	Lachancea kluyveri	35	0.182817	0.384821
Lachancea kluyveri	Metschnikowia sp	100	0.182817	0.384821
Candida maltosa	Aureobasidium pullulans	13	0.184962	0.387081
Meyerozyma guilliermondii	Aureobasidium pullulans	41	0.184962	0.387081
Aureobasidium pullulans	Candida maltosa	41	0.184962	0.387081
Aureobasidium pullulans	Meyerozyma guilliermondii	13	0.184962	0.387081
Starmerella bacillaris	Nakazawaea sp	18	0.18735	0.390945
Nakazawaea sp	Starmerella bacillaris	54	0.18735	0.390945
Ambrosiozyma angophorae	[Candida] membranifaciens	1	0.2	0.398895
Cryptococcus neoformans	[Candida] membranifaciens	8	0.2	0.398895
Nakazawaea ishiwadae	[Candida] membranifaciens	1	0.2	0.398895
Cryptococcus neoformans	[Candida] oleophila	8	0.2	0.398895
Zygosaccharomyces bailii	[Candida] oleophila	1	0.2	0.398895
[Candida] membranifaciens	Ambrosiozyma angophorae	8	0.2	0.398895
Nakazawaea wickerhamii	Ambrosiozyma angophorae	8	0.2	0.398895
[Candida] membranifaciens	Cryptococcus neoformans	1	0.2	0.398895
[Candida] oleophila	Cryptococcus neoformans	1	0.2	0.398895
Saturnispora diversa	Cryptococcus neoformans	1	0.2	0.398895
Starmerella cellae	Cryptococcus neoformans	1	0.2	0.398895
Metschnikowia sp	Hanseniaspora uvarum	491	0.195174	0.398895
Starmerella sp	Hanseniaspora uvarum	268	0.192728	0.398895
Meyerozyma guilliermondii	Lachancea kluyveri	1	0.2	0.398895
Meyerozyma guilliermondii	Lachancea thermotolerans	1	0.2	0.398895
Wickerhamomyces canadensis	Lachancea thermotolerans	1	0.2	0.398895
Hanseniaspora uvarum	Metschnikowia sp	319	0.195174	0.398895
Lachancea kluyveri	Meyerozyma guilliermondii	8	0.2	0.398895
Lachancea thermotolerans	Meyerozyma guilliermondii	8	0.2	0.398895
Pichia kluyveri	Meyerozyma guilliermondii	8	0.2	0.398895
[Candida] membranifaciens	Nakazawaea ishiwadae	8	0.2	0.398895
Ambrosiozyma angophorae	Nakazawaea wickerhamii	1	0.2	0.398895
Zygosaccharomyces bailii	Nakazawaea wickerhamii	1	0.2	0.398895
Meyerozyma guilliermondii	Pichia kluyveri	1	0.2	0.398895
Cryptococcus neoformans	Saturnispora diversa	8	0.2	0.398895
Zygosaccharomyces bailii	Saturnispora diversa	1	0.2	0.398895
Cryptococcus neoformans	Starmerella cellae	8	0.2	0.398895
Hanseniaspora uvarum	Starmerella sp	164	0.192728	0.398895
Lachancea thermotolerans	Wickerhamomyces canadensis	8	0.2	0.398895
[Candida] oleophila	Zygosaccharomyces bailii	8	0.2	0.398895
Nakazawaea wickerhamii	Zygosaccharomyces bailii	8	0.2	0.398895
Saturnispora diversa	Zygosaccharomyces bailii	8	0.2	0.398895
Starmerella cellae	Saccharomyces cerevisiae	16	0.201581	0.400941
Saccharomyces cerevisiae	Starmerella cellae	47	0.201581	0.400941
Pichia fermentans/kluyveri	Nakazawaea sp	11	0.203431	0.403509
Nakazawaea sp	Pichia fermentans/kluyveri	34	0.203431	0.403509
Clavispora lusitaniae	[Candida] membranifaciens	6	0.209091	0.404728
Clavispora lusitaniae	[Candida] oleophila	6	0.209091	0.404728
Clavispora lusitaniae	Candida norvegica	6	0.209091	0.404728
[Candida] membranifaciens	Clavispora lusitaniae	21	0.209091	0.404728
[Candida] oleophila	Clavispora lusitaniae	21	0.209091	0.404728
Candida norvegica	Clavispora lusitaniae	21	0.209091	0.404728
Hanseniaspora valbyensis	Clavispora lusitaniae	6	0.209091	0.404728
Meyerozyma guilliermondii	Clavispora lusitaniae	21	0.209091	0.404728
Nakazawaea sp	Clavispora lusitaniae	21	0.209091	0.404728
Rhodotorula mucilaginosa	Clavispora lusitaniae	21	0.209091	0.404728
Saturnispora diversa	Clavispora lusitaniae	21	0.209091	0.404728
Wickerhamomyces canadensis	Clavispora lusitaniae	21	0.209091	0.404728
Clavispora lusitaniae	Hanseniaspora valbyensis	21	0.209091	0.404728
Clavispora lusitaniae	Meyerozyma guilliermondii	6	0.209091	0.404728
Clavispora lusitaniae	Nakazawaea sp	6	0.209091	0.404728
Clavispora lusitaniae	Rhodotorula mucilaginosa	6	0.209091	0.404728
Clavispora lusitaniae	Saturnispora diversa	6	0.209091	0.404728
Clavispora lusitaniae	Wickerhamomyces canadensis	6	0.209091	0.404728
Metschnikowia sp	Lachancea thermotolerans	37	0.212882	0.410964
Lachancea thermotolerans	Metschnikowia sp	98	0.212882	0.410964
Candida norvegica	Aureobasidium pullulans	40	0.221053	0.423342
Aureobasidium pullulans	Candida norvegica	14	0.221053	0.423342
Lachancea thermotolerans	Hanseniaspora uvarum	40	0.221053	0.423342
Pichia kluyveri	Hanseniaspora uvarum	40	0.221053	0.423342
Hanseniaspora uvarum	Lachancea thermotolerans	14	0.221053	0.423342
Hanseniaspora uvarum	Pichia kluyveri	14	0.221053	0.423342
Wickerhamomyces sp	Hanseniaspora uvarum	73	0.224063	0.427972
Hanseniaspora uvarum	Wickerhamomyces sp	35	0.224063	0.427972
Starmerella sp	[Candida] zeylanoides	96	0.229693	0.437568
[Candida] zeylanoides	Starmerella sp	48	0.229693	0.437568
Pichia kudriavzevii	Metschnikowia sp	93	0.231484	0.439819
Metschnikowia sp	Pichia kudriavzevii	177	0.231484	0.439819
Saccharomyces cerevisiae	Lachancea kluyveri	17	0.23419	0.443793
Lachancea kluyveri	Saccharomyces cerevisiae	46	0.23419	0.443793
Metschnikowia sp	Aureobasidium pullulans	483	0.240753	0.455036
Aureobasidium pullulans	Metschnikowia sp	327	0.240753	0.455036
Pichia bruneiensis	Metschnikowia sp	39	0.246068	0.463868
Metschnikowia sp	Pichia bruneiensis	96	0.246068	0.463868
Wickerhamomyces anomalus	Hanseniaspora uvarum	104	0.252532	0.474812
Hanseniaspora uvarum	Wickerhamomyces anomalus	58	0.252532	0.474812
Ambrosiozyma angophorae	[Candida] zeylanoides	4	0.261905	0.48362
Meyerozyma guilliermondii	[Candida] zeylanoides	14	0.261905	0.48362
Wickerhamomyces canadensis	[Candida] zeylanoides	14	0.261905	0.48362
Zygosaccharomyces bailii	[Candida] zeylanoides	4	0.261905	0.48362
[Candida] zeylanoides	Ambrosiozyma angophorae	14	0.261905	0.48362
Nakazawaea sp	Hanseniaspora uvarum	39	0.261654	0.48362
Wickerhamomyces canadensis	Metschnikowia pulcherrima	14	0.261905	0.48362
[Candida] zeylanoides	Meyerozyma guilliermondii	4	0.261905	0.48362
Hanseniaspora uvarum	Nakazawaea sp	15	0.261654	0.48362
Wickerhamomyces sp	Starmerella cellae	14	0.261905	0.48362
[Candida] zeylanoides	Wickerhamomyces canadensis	4	0.261905	0.48362
Metschnikowia pulcherrima	Wickerhamomyces canadensis	4	0.261905	0.48362
Starmerella cellae	Wickerhamomyces sp	4	0.261905	0.48362
[Candida] zeylanoides	Zygosaccharomyces bailii	14	0.261905	0.48362
Metschnikowia sp	Candida maltosa	95	0.263876	0.48478
Candida maltosa	Metschnikowia sp	40	0.263876	0.48478
Pichia kluyveri	Metschnikowia sp	95	0.263876	0.48478
Metschnikowia sp	Pichia kluyveri	40	0.263876	0.48478
Wickerhamomyces sp	Metschnikowia sp	174	0.267821	0.490778
Metschnikowia sp	Wickerhamomyces sp	96	0.267821	0.490778
Saccharomyces cerevisiae	Cryptococcus neoformans	18	0.270751	0.494892
Cryptococcus neoformans	Saccharomyces cerevisiae	45	0.270751	0.494892
Zalaria obscura	Clavispora lusitaniae	37	0.272128	0.494903
Wickerhamomyces anomalus	Starmerella sp	136	0.271724	0.494903
Starmerella sp	Wickerhamomyces anomalus	80	0.271724	0.494903
Clavispora lusitaniae	Zalaria obscura	17	0.272128	0.494903
Starmerella sp	Metschnikowia pulcherrima	94	0.272831	0.494934
Metschnikowia pulcherrima	Starmerella sp	50	0.272831	0.494934
Metschnikowia sp	[Candida] zeylanoides	173	0.280713	0.506151
Clavispora lusitaniae	Ambrosiozyma angophorae	20	0.281818	0.506151
Ambrosiozyma angophorae	Clavispora lusitaniae	7	0.281818	0.506151
Starmerella cellae	Clavispora lusitaniae	20	0.281818	0.506151
Wickerhamomyces anomalus	Lachancea kluyveri	7	0.281818	0.506151
[Candida] zeylanoides	Metschnikowia sp	97	0.280713	0.506151
Clavispora lusitaniae	Starmerella cellae	7	0.281818	0.506151
Lachancea kluyveri	Wickerhamomyces anomalus	20	0.281818	0.506151
Candida sp	Candida norvegica	57	0.283251	0.507463
Candida norvegica	Candida sp	24	0.283251	0.507463
Starmerella sp	Pichia fermentans/kluyveri	217	0.295932	0.528869
Pichia fermentans/kluyveri	Starmerella sp	143	0.295932	0.528869
Starmerella cellae	Aureobasidium pullulans	38	0.306767	0.545531
Zygosaccharomyces bailii	Hanseniaspora uvarum	16	0.306767	0.545531
Aureobasidium pullulans	Starmerella cellae	16	0.306767	0.545531
Hanseniaspora uvarum	Zygosaccharomyces bailii	38	0.306767	0.545531
Wickerhamomyces canadensis	Saccharomyces cerevisiae	19	0.310277	0.550417
Saccharomyces cerevisiae	Wickerhamomyces canadensis	44	0.310277	0.550417
Nakazawaea wickerhamii	Metschnikowia sp	43	0.322387	0.570498
Metschnikowia sp	Nakazawaea wickerhamii	92	0.322387	0.570498
Starmerella sp	Starmerella bacillaris	336	0.330525	0.58347
Starmerella bacillaris	Starmerella sp	240	0.330525	0.58347
Wickerhamomyces anomalus	Metschnikowia sp	244	0.347305	0.611596
Metschnikowia sp	Wickerhamomyces anomalus	161	0.347305	0.611596
Starmerella cellae	Candida sp	26	0.349754	0.614405
Starmerella sp	Nakazawaea sp	23	0.351453	0.614405
Wickerhamomyces canadensis	Starmerella bacillaris	49	0.351453	0.614405
Candida sp	Starmerella cellae	55	0.349754	0.614405
Nakazawaea sp	Starmerella sp	49	0.351453	0.614405
Starmerella bacillaris	Wickerhamomyces canadensis	23	0.351453	0.614405
Saccharomyces cerevisiae	[Candida] oleophila	43	0.353755	0.615448
[Candida] oleophila	Saccharomyces cerevisiae	20	0.353755	0.615448
Saturnispora diversa	Saccharomyces cerevisiae	20	0.353755	0.615448
Saccharomyces cerevisiae	Saturnispora diversa	43	0.353755	0.615448
Pichia fermentans/kluyveri	Meyerozyma guilliermondii	14	0.360294	0.623819
Meyerozyma guilliermondii	Pichia fermentans/kluyveri	31	0.360294	0.623819
Wickerhamomyces canadensis	Pichia fermentans/kluyveri	31	0.360294	0.623819
Pichia fermentans/kluyveri	Wickerhamomyces canadensis	14	0.360294	0.623819
Clavispora lusitaniae	Candida maltosa	8	0.372727	0.640736
Candida maltosa	Clavispora lusitaniae	19	0.372727	0.640736
Wickerhamomyces anomalus	Cryptococcus neoformans	8	0.372727	0.640736
Wickerhamomyces anomalus	Starmerella cellae	19	0.372727	0.640736
Cryptococcus neoformans	Wickerhamomyces anomalus	19	0.372727	0.640736
Starmerella cellae	Wickerhamomyces anomalus	8	0.372727	0.640736
Candida tropicalis	[Candida] membranifaciens	7	0.4	0.642253
Nakazawaea wickerhamii	[Candida] membranifaciens	2	0.4	0.642253
Saccharomyces cerevisiae	[Candida] membranifaciens	42	0.401186	0.642253
Wickerhamomyces sp	[Candida] membranifaciens	13	0.380952	0.642253
Ambrosiozyma angophorae	[Candida] oleophila	2	0.4	0.642253
Candida tropicalis	[Candida] oleophila	7	0.4	0.642253
Rhodotorula mucilaginosa	[Candida] oleophila	7	0.4	0.642253
Starmerella sp	[Candida] oleophila	48	0.393162	0.642253
[Candida] oleophila	Ambrosiozyma angophorae	7	0.4	0.642253
Saturnispora diversa	Ambrosiozyma angophorae	7	0.4	0.642253
Starmerella cellae	Candida maltosa	7	0.4	0.642253
Wickerhamomyces sp	Candida norvegica	13	0.380952	0.642253
[Candida] membranifaciens	Candida tropicalis	2	0.4	0.642253
[Candida] oleophila	Candida tropicalis	2	0.4	0.642253
Meyerozyma guilliermondii	Candida tropicalis	2	0.4	0.642253
Saturnispora diversa	Candida tropicalis	2	0.4	0.642253
Starmerella cellae	Candida tropicalis	2	0.4	0.642253
Wickerhamomyces canadensis	Candida tropicalis	2	0.4	0.642253
Wickerhamomyces canadensis	Cryptococcus neoformans	2	0.4	0.642253
Pichia fermentans/kluyveri	Hanseniaspora uvarum	159	0.400614	0.642253
Starmerella cellae	Lachancea kluyveri	2	0.4	0.642253
Wickerhamomyces sp	Lachancea kluyveri	5	0.380952	0.642253
Nakazawaea sp	Lachancea thermotolerans	2	0.4	0.642253
Starmerella cellae	Lachancea thermotolerans	2	0.4	0.642253
Meyerozyma guilliermondii	Metschnikowia pulcherrima	13	0.380952	0.642253
Nakazawaea wickerhamii	Metschnikowia pulcherrima	5	0.380952	0.642253
Candida tropicalis	Meyerozyma guilliermondii	7	0.4	0.642253
Metschnikowia pulcherrima	Meyerozyma guilliermondii	5	0.380952	0.642253
Lachancea thermotolerans	Nakazawaea sp	7	0.4	0.642253
Pichia kluyveri	Nakazawaea sp	7	0.4	0.642253
[Candida] membranifaciens	Nakazawaea wickerhamii	7	0.4	0.642253
Metschnikowia pulcherrima	Nakazawaea wickerhamii	13	0.380952	0.642253
Starmerella cellae	Nakazawaea wickerhamii	7	0.4	0.642253
Rhodotorula mucilaginosa	Pichia bruneiensis	7	0.4	0.642253
Hanseniaspora uvarum	Pichia fermentans/kluyveri	111	0.400614	0.642253
Nakazawaea sp	Pichia kluyveri	2	0.4	0.642253
Starmerella cellae	Pichia kluyveri	2	0.4	0.642253
Wickerhamomyces canadensis	Pichia kluyveri	2	0.4	0.642253
[Candida] oleophila	Rhodotorula mucilaginosa	2	0.4	0.642253
Pichia bruneiensis	Rhodotorula mucilaginosa	2	0.4	0.642253
Saccharomyces cerevisiae	Rhodotorula mucilaginosa	42	0.401186	0.642253
Saturnispora diversa	Rhodotorula mucilaginosa	2	0.4	0.642253
[Candida] membranifaciens	Saccharomyces cerevisiae	21	0.401186	0.642253
Rhodotorula mucilaginosa	Saccharomyces cerevisiae	21	0.401186	0.642253
Ambrosiozyma angophorae	Saturnispora diversa	2	0.4	0.642253
Candida tropicalis	Saturnispora diversa	7	0.4	0.642253
Rhodotorula mucilaginosa	Saturnispora diversa	7	0.4	0.642253
Starmerella sp	Saturnispora diversa	48	0.393162	0.642253
Candida maltosa	Starmerella cellae	2	0.4	0.642253
Candida tropicalis	Starmerella cellae	7	0.4	0.642253
Lachancea kluyveri	Starmerella cellae	7	0.4	0.642253
Lachancea thermotolerans	Starmerella cellae	7	0.4	0.642253
Nakazawaea wickerhamii	Starmerella cellae	2	0.4	0.642253
Pichia kluyveri	Starmerella cellae	7	0.4	0.642253
[Candida] oleophila	Starmerella sp	24	0.393162	0.642253
Saturnispora diversa	Starmerella sp	24	0.393162	0.642253
Candida tropicalis	Wickerhamomyces canadensis	7	0.4	0.642253
Cryptococcus neoformans	Wickerhamomyces canadensis	7	0.4	0.642253
Pichia kluyveri	Wickerhamomyces canadensis	7	0.4	0.642253
[Candida] membranifaciens	Wickerhamomyces sp	5	0.380952	0.642253
Candida norvegica	Wickerhamomyces sp	5	0.380952	0.642253
Lachancea kluyveri	Wickerhamomyces sp	13	0.380952	0.642253
Aureobasidium pullulans	[Candida] oleophila	36	0.41203	0.650953
Hanseniaspora uvarum	[Candida] oleophila	18	0.41203	0.650953
[Candida] oleophila	Aureobasidium pullulans	18	0.41203	0.650953
Pichia bruneiensis	Aureobasidium pullulans	18	0.41203	0.650953
Saturnispora diversa	Aureobasidium pullulans	18	0.41203	0.650953
[Candida] oleophila	Hanseniaspora uvarum	36	0.41203	0.650953
Rhodotorula mucilaginosa	Hanseniaspora uvarum	36	0.41203	0.650953
Saturnispora diversa	Hanseniaspora uvarum	36	0.41203	0.650953
Aureobasidium pullulans	Pichia bruneiensis	36	0.41203	0.650953
Hanseniaspora uvarum	Rhodotorula mucilaginosa	18	0.41203	0.650953
Aureobasidium pullulans	Saturnispora diversa	36	0.41203	0.650953
Hanseniaspora uvarum	Saturnispora diversa	18	0.41203	0.650953
Zalaria obscura	Aureobasidium pullulans	41	0.414886	0.652788
Pichia sp	Hanseniaspora uvarum	128	0.415	0.652788
Hanseniaspora uvarum	Pichia sp	88	0.415	0.652788
Aureobasidium pullulans	Zalaria obscura	67	0.414886	0.652788
Candida sp	[Candida] membranifaciens	53	0.425616	0.665036
Pichia fermentans/kluyveri	[Candida] oleophila	30	0.426471	0.665036
Pichia fermentans/kluyveri	[Candida] zeylanoides	56	0.424333	0.665036
[Candida] membranifaciens	Candida sp	28	0.425616	0.665036
[Candida] oleophila	Pichia fermentans/kluyveri	15	0.426471	0.665036
[Candida] zeylanoides	Pichia fermentans/kluyveri	34	0.424333	0.665036
Saturnispora diversa	Pichia fermentans/kluyveri	15	0.426471	0.665036
Pichia fermentans/kluyveri	Saturnispora diversa	30	0.426471	0.665036
Starmerella bacillaris	[Candida] zeylanoides	88	0.431611	0.671602
[Candida] zeylanoides	Starmerella bacillaris	56	0.431611	0.671602
Pichia sp	[Candida] zeylanoides	45	0.437083	0.675746
Pichia sp	Metschnikowia pulcherrima	45	0.437083	0.675746
Starmerella bacillaris	Meyerozyma guilliermondii	25	0.436923	0.675746
[Candida] zeylanoides	Pichia sp	27	0.437083	0.675746
Metschnikowia pulcherrima	Pichia sp	27	0.437083	0.675746
Meyerozyma guilliermondii	Starmerella bacillaris	47	0.436923	0.675746
Pichia sp	[Candida] oleophila	24	0.448352	0.687282
Pichia sp	Meyerozyma guilliermondii	12	0.448352	0.687282
[Candida] oleophila	Pichia sp	12	0.448352	0.687282
Meyerozyma guilliermondii	Pichia sp	24	0.448352	0.687282
Saturnispora diversa	Pichia sp	12	0.448352	0.687282
Wickerhamomyces canadensis	Pichia sp	24	0.448352	0.687282
Pichia sp	Saturnispora diversa	24	0.448352	0.687282
Pichia sp	Wickerhamomyces canadensis	12	0.448352	0.687282
Saccharomyces cerevisiae	Meyerozyma guilliermondii	41	0.451581	0.690766
Meyerozyma guilliermondii	Saccharomyces cerevisiae	22	0.451581	0.690766
Starmerella sp	Pichia sp	167	0.455708	0.695605
Pichia sp	Starmerella sp	121	0.455708	0.695605
Candida tropicalis	Candida sp	52	0.466502	0.71058
Candida sp	Candida tropicalis	29	0.466502	0.71058
Pichia fermentans/kluyveri	Metschnikowia pulcherrima	55	0.470183	0.714678
Metschnikowia pulcherrima	Pichia fermentans/kluyveri	35	0.470183	0.714678
Wickerhamomyces anomalus	[Candida] oleophila	18	0.481818	0.718745
Wickerhamomyces anomalus	Candida norvegica	18	0.481818	0.718745
Wickerhamomyces anomalus	Candida tropicalis	9	0.481818	0.718745
Nakazawaea ishiwadae	Clavispora lusitaniae	18	0.481818	0.718745
Nakazawaea wickerhamii	Clavispora lusitaniae	18	0.481818	0.718745
Pichia bruneiensis	Clavispora lusitaniae	18	0.481818	0.718745
Wickerhamomyces anomalus	Lachancea thermotolerans	9	0.481818	0.718745
Starmerella sp	Metschnikowia sp	597	0.479319	0.718745
Clavispora lusitaniae	Nakazawaea ishiwadae	9	0.481818	0.718745
Clavispora lusitaniae	Nakazawaea wickerhamii	9	0.481818	0.718745
Clavispora lusitaniae	Pichia bruneiensis	9	0.481818	0.718745
Wickerhamomyces anomalus	Saturnispora diversa	18	0.481818	0.718745
Metschnikowia sp	Starmerella sp	483	0.479319	0.718745
[Candida] oleophila	Wickerhamomyces anomalus	9	0.481818	0.718745
Candida norvegica	Wickerhamomyces anomalus	9	0.481818	0.718745
Candida tropicalis	Wickerhamomyces anomalus	18	0.481818	0.718745
Lachancea thermotolerans	Wickerhamomyces anomalus	18	0.481818	0.718745
Saturnispora diversa	Wickerhamomyces anomalus	9	0.481818	0.718745
Zalaria obscura	[Candida] zeylanoides	13	0.484848	0.71881
Zalaria obscura	Metschnikowia pulcherrima	13	0.484848	0.71881
Starmerella sp	Starmerella cellae	46	0.483419	0.71881
Starmerella cellae	Starmerella sp	26	0.483419	0.71881
[Candida] zeylanoides	Zalaria obscura	23	0.484848	0.71881
Metschnikowia pulcherrima	Zalaria obscura	23	0.484848	0.71881
Saccharomyces cerevisiae	Lachancea thermotolerans	23	0.504941	0.745536
Saccharomyces cerevisiae	Pichia kluyveri	23	0.504941	0.745536
Lachancea thermotolerans	Saccharomyces cerevisiae	40	0.504941	0.745536
Pichia kluyveri	Saccharomyces cerevisiae	40	0.504941	0.745536
Lachancea kluyveri	Candida sp	51	0.50936	0.750526
Candida sp	Lachancea kluyveri	30	0.50936	0.750526
Hanseniaspora uvarum	[Candida] membranifaciens	20	0.533835	0.760348
Zalaria obscura	[Candida] membranifaciens	6	0.547619	0.760348
Metschnikowia pulcherrima	[Candida] oleophila	12	0.547619	0.760348
Pichia kudriavzevii	[Candida] oleophila	12	0.547619	0.760348
Wickerhamomyces sp	[Candida] oleophila	12	0.547619	0.760348
Zalaria obscura	[Candida] oleophila	12	0.547619	0.760348
Nakazawaea ishiwadae	[Candida] zeylanoides	6	0.547619	0.760348
Nakazawaea wickerhamii	[Candida] zeylanoides	6	0.547619	0.760348
Pichia bruneiensis	[Candida] zeylanoides	6	0.547619	0.760348
Hanseniaspora uvarum	Aureobasidium pullulans	141	0.521203	0.760348
Metschnikowia pulcherrima	Candida maltosa	12	0.547619	0.760348
Pichia kudriavzevii	Candida maltosa	12	0.547619	0.760348
Zalaria obscura	Candida maltosa	12	0.547619	0.760348
Wickerhamomyces sp	Candida tropicalis	6	0.547619	0.760348
Hanseniaspora uvarum	Clavispora lusitaniae	94	0.52746	0.760348
Wickerhamomyces sp	Cryptococcus neoformans	6	0.547619	0.760348
[Candida] membranifaciens	Hanseniaspora uvarum	34	0.533835	0.760348
Aureobasidium pullulans	Hanseniaspora uvarum	183	0.521203	0.760348
Clavispora lusitaniae	Hanseniaspora uvarum	68	0.52746	0.760348
Wickerhamomyces canadensis	Hanseniaspora uvarum	34	0.533835	0.760348
Wickerhamomyces sp	Lachancea thermotolerans	6	0.547619	0.760348
[Candida] oleophila	Metschnikowia pulcherrima	6	0.547619	0.760348
Candida maltosa	Metschnikowia pulcherrima	6	0.547619	0.760348
Metschnikowia sp	Metschnikowia pulcherrima	157	0.538998	0.760348
Pichia bruneiensis	Metschnikowia pulcherrima	6	0.547619	0.760348
Saturnispora diversa	Metschnikowia pulcherrima	6	0.547619	0.760348
Metschnikowia pulcherrima	Metschnikowia sp	113	0.538998	0.760348
[Candida] zeylanoides	Nakazawaea ishiwadae	12	0.547619	0.760348
[Candida] zeylanoides	Nakazawaea wickerhamii	12	0.547619	0.760348
Pichia kudriavzevii	Nakazawaea wickerhamii	12	0.547619	0.760348
[Candida] zeylanoides	Pichia bruneiensis	12	0.547619	0.760348
Metschnikowia pulcherrima	Pichia bruneiensis	12	0.547619	0.760348
Pichia kudriavzevii	Pichia bruneiensis	12	0.547619	0.760348
Wickerhamomyces sp	Pichia kluyveri	6	0.547619	0.760348
[Candida] oleophila	Pichia kudriavzevii	6	0.547619	0.760348
Candida maltosa	Pichia kudriavzevii	6	0.547619	0.760348
Nakazawaea wickerhamii	Pichia kudriavzevii	6	0.547619	0.760348
Pichia bruneiensis	Pichia kudriavzevii	6	0.547619	0.760348
Saturnispora diversa	Pichia kudriavzevii	6	0.547619	0.760348
Starmerella cellae	Pichia kudriavzevii	12	0.547619	0.760348
Rhodotorula mucilaginosa	Pichia sp	13	0.536264	0.760348
Pichia sp	Rhodotorula mucilaginosa	23	0.536264	0.760348
Wickerhamomyces sp	Rhodotorula mucilaginosa	12	0.547619	0.760348
Metschnikowia pulcherrima	Saturnispora diversa	12	0.547619	0.760348
Pichia kudriavzevii	Saturnispora diversa	12	0.547619	0.760348
Wickerhamomyces sp	Saturnispora diversa	12	0.547619	0.760348
Zalaria obscura	Saturnispora diversa	12	0.547619	0.760348
Pichia kudriavzevii	Starmerella cellae	6	0.547619	0.760348
Hanseniaspora uvarum	Wickerhamomyces canadensis	20	0.533835	0.760348
[Candida] oleophila	Wickerhamomyces sp	6	0.547619	0.760348
Candida tropicalis	Wickerhamomyces sp	12	0.547619	0.760348
Cryptococcus neoformans	Wickerhamomyces sp	12	0.547619	0.760348
Lachancea thermotolerans	Wickerhamomyces sp	12	0.547619	0.760348
Pichia kluyveri	Wickerhamomyces sp	12	0.547619	0.760348
Rhodotorula mucilaginosa	Wickerhamomyces sp	6	0.547619	0.760348
Saturnispora diversa	Wickerhamomyces sp	6	0.547619	0.760348
[Candida] membranifaciens	Zalaria obscura	12	0.547619	0.760348
[Candida] oleophila	Zalaria obscura	6	0.547619	0.760348
Candida maltosa	Zalaria obscura	6	0.547619	0.760348
Saturnispora diversa	Zalaria obscura	6	0.547619	0.760348
Meyerozyma guilliermondii	Candida sp	31	0.553695	0.767308
Candida sp	Meyerozyma guilliermondii	50	0.553695	0.767308
Nakazawaea sp	Metschnikowia sp	82	0.570537	0.789133
Metschnikowia sp	Nakazawaea sp	53	0.570537	0.789133
Pichia kudriavzevii	Aureobasidium pullulans	45	0.580522	0.801164
Starmerella sp	Meyerozyma guilliermondii	28	0.582564	0.801164
Aureobasidium pullulans	Pichia kudriavzevii	63	0.580522	0.801164
Starmerella sp	Rhodotorula mucilaginosa	44	0.582564	0.801164
Meyerozyma guilliermondii	Starmerella sp	44	0.582564	0.801164
Rhodotorula mucilaginosa	Starmerella sp	28	0.582564	0.801164
Pichia kudriavzevii	[Candida] zeylanoides	14	0.588745	0.808125
[Candida] zeylanoides	Pichia kudriavzevii	22	0.588745	0.808125
Wickerhamomyces anomalus	[Candida] membranifaciens	17	0.6	0.808209
Candida sp	[Candida] oleophila	49	0.599507	0.808209
Nakazawaea wickerhamii	Aureobasidium pullulans	21	0.6	0.808209
[Candida] oleophila	Candida sp	32	0.599507	0.808209
Lachancea thermotolerans	Candida sp	49	0.599507	0.808209
Wickerhamomyces canadensis	Candida sp	32	0.599507	0.808209
Zygosaccharomyces bailii	Clavispora lusitaniae	10	0.6	0.808209
Candida sp	Lachancea thermotolerans	32	0.599507	0.808209
Starmerella bacillaris	Metschnikowia pulcherrima	83	0.595269	0.808209
Aureobasidium pullulans	Nakazawaea wickerhamii	33	0.6	0.808209
Wickerhamomyces anomalus	Pichia kluyveri	10	0.6	0.808209
Wickerhamomyces anomalus	Rhodotorula mucilaginosa	17	0.6	0.808209
Metschnikowia pulcherrima	Starmerella bacillaris	61	0.595269	0.808209
[Candida] membranifaciens	Wickerhamomyces anomalus	10	0.6	0.808209
Pichia kluyveri	Wickerhamomyces anomalus	17	0.6	0.808209
Rhodotorula mucilaginosa	Wickerhamomyces anomalus	10	0.6	0.808209
Wickerhamomyces canadensis	Wickerhamomyces anomalus	10	0.6	0.808209
Candida sp	Wickerhamomyces canadensis	49	0.599507	0.808209
Wickerhamomyces anomalus	Wickerhamomyces canadensis	17	0.6	0.808209
Clavispora lusitaniae	Zygosaccharomyces bailii	17	0.6	0.808209
[Candida] oleophila	[Candida] membranifaciens	3	0.7	0.813849
Candida norvegica	[Candida] membranifaciens	6	0.7	0.813849
Lachancea kluyveri	[Candida] membranifaciens	6	0.7	0.813849
Lachancea thermotolerans	[Candida] membranifaciens	6	0.7	0.813849
Meyerozyma guilliermondii	[Candida] membranifaciens	6	0.7	0.813849
Nakazawaea sp	[Candida] membranifaciens	6	0.7	0.813849
Pichia bruneiensis	[Candida] membranifaciens	3	0.7	0.813849
Pichia kluyveri	[Candida] membranifaciens	6	0.7	0.813849
Saturnispora diversa	[Candida] membranifaciens	3	0.7	0.813849
Starmerella sp	[Candida] membranifaciens	43	0.63453	0.813849
Wickerhamomyces canadensis	[Candida] membranifaciens	6	0.7	0.813849
[Candida] membranifaciens	[Candida] oleophila	6	0.7	0.813849
Candida maltosa	[Candida] oleophila	6	0.7	0.813849
Candida norvegica	[Candida] oleophila	6	0.7	0.813849
Lachancea kluyveri	[Candida] oleophila	6	0.7	0.813849
Lachancea thermotolerans	[Candida] oleophila	6	0.7	0.813849
Meyerozyma guilliermondii	[Candida] oleophila	6	0.7	0.813849
Nakazawaea ishiwadae	[Candida] oleophila	6	0.7	0.813849
Nakazawaea sp	[Candida] oleophila	6	0.7	0.813849
Pichia bruneiensis	[Candida] oleophila	6	0.7	0.813849
Pichia kluyveri	[Candida] oleophila	6	0.7	0.813849
Saturnispora diversa	[Candida] oleophila	6	0.7	0.813849
Starmerella bacillaris	[Candida] oleophila	42	0.688547	0.813849
Starmerella cellae	[Candida] oleophila	6	0.7	0.813849
Wickerhamomyces canadensis	[Candida] oleophila	6	0.7	0.813849
Clavispora lusitaniae	[Candida] zeylanoides	22	0.606993	0.813849
Hanseniaspora uvarum	[Candida] zeylanoides	62	0.626081	0.813849
Metschnikowia pulcherrima	[Candida] zeylanoides	21	0.699134	0.813849
Nakazawaea ishiwadae	Ambrosiozyma angophorae	6	0.7	0.813849
[Candida] oleophila	Candida maltosa	3	0.7	0.813849
Rhodotorula mucilaginosa	Candida maltosa	6	0.7	0.813849
Saturnispora diversa	Candida maltosa	3	0.7	0.813849
[Candida] membranifaciens	Candida norvegica	3	0.7	0.813849
[Candida] oleophila	Candida norvegica	3	0.7	0.813849
Cryptococcus neoformans	Candida norvegica	6	0.7	0.813849
Meyerozyma guilliermondii	Candida norvegica	6	0.7	0.813849
Rhodotorula mucilaginosa	Candida norvegica	3	0.7	0.813849
Saturnispora diversa	Candida norvegica	3	0.7	0.813849
Starmerella bacillaris	Candida norvegica	30	0.688547	0.813849
Starmerella cellae	Candida norvegica	3	0.7	0.813849
Wickerhamomyces canadensis	Candida norvegica	6	0.7	0.813849
Pichia kluyveri	Candida sp	48	0.646798	0.813849
Rhodotorula mucilaginosa	Candida sp	34	0.695074	0.813849
Saturnispora diversa	Candida sp	33	0.646798	0.813849
Cryptococcus neoformans	Candida tropicalis	6	0.7	0.813849
Lachancea kluyveri	Candida tropicalis	6	0.7	0.813849
Nakazawaea sp	Candida tropicalis	3	0.7	0.813849
Rhodotorula mucilaginosa	Candida tropicalis	3	0.7	0.813849
Saccharomyces cerevisiae	Candida tropicalis	25	0.619565	0.813849
[Candida] zeylanoides	Clavispora lusitaniae	32	0.606993	0.813849
Candida norvegica	Cryptococcus neoformans	3	0.7	0.813849
Candida tropicalis	Cryptococcus neoformans	3	0.7	0.813849
Lachancea kluyveri	Cryptococcus neoformans	3	0.7	0.813849
Lachancea thermotolerans	Cryptococcus neoformans	3	0.7	0.813849
Meyerozyma guilliermondii	Cryptococcus neoformans	3	0.7	0.813849
Nakazawaea sp	Cryptococcus neoformans	3	0.7	0.813849
Pichia kluyveri	Cryptococcus neoformans	3	0.7	0.813849
Rhodotorula mucilaginosa	Cryptococcus neoformans	3	0.7	0.813849
[Candida] zeylanoides	Hanseniaspora uvarum	46	0.626081	0.813849
Meyerozyma guilliermondii	Hanseniaspora uvarum	32	0.669173	0.813849
Starmerella bacillaris	Hanseniaspora uvarum	236	0.623752	0.813849
Starmerella cellae	Hanseniaspora uvarum	32	0.669173	0.813849
Zygosaccharomyces bailii	Hanseniaspora valbyensis	6	0.7	0.813849
[Candida] membranifaciens	Lachancea kluyveri	3	0.7	0.813849
[Candida] oleophila	Lachancea kluyveri	3	0.7	0.813849
Candida tropicalis	Lachancea kluyveri	3	0.7	0.813849
Cryptococcus neoformans	Lachancea kluyveri	6	0.7	0.813849
Pichia kluyveri	Lachancea kluyveri	3	0.7	0.813849
Rhodotorula mucilaginosa	Lachancea kluyveri	3	0.7	0.813849
Saturnispora diversa	Lachancea kluyveri	3	0.7	0.813849
[Candida] membranifaciens	Lachancea thermotolerans	3	0.7	0.813849
[Candida] oleophila	Lachancea thermotolerans	3	0.7	0.813849
Cryptococcus neoformans	Lachancea thermotolerans	6	0.7	0.813849
Rhodotorula mucilaginosa	Lachancea thermotolerans	3	0.7	0.813849
Saturnispora diversa	Lachancea thermotolerans	3	0.7	0.813849
[Candida] zeylanoides	Metschnikowia pulcherrima	15	0.699134	0.813849
Pichia kudriavzevii	Metschnikowia pulcherrima	15	0.699134	0.813849
Wickerhamomyces canadensis	Metschnikowia sp	79	0.657262	0.813849
[Candida] membranifaciens	Meyerozyma guilliermondii	3	0.7	0.813849
[Candida] oleophila	Meyerozyma guilliermondii	3	0.7	0.813849
Candida norvegica	Meyerozyma guilliermondii	3	0.7	0.813849
Cryptococcus neoformans	Meyerozyma guilliermondii	6	0.7	0.813849
Hanseniaspora uvarum	Meyerozyma guilliermondii	22	0.669173	0.813849
Nakazawaea sp	Meyerozyma guilliermondii	6	0.7	0.813849
Rhodotorula mucilaginosa	Meyerozyma guilliermondii	3	0.7	0.813849
Saturnispora diversa	Meyerozyma guilliermondii	3	0.7	0.813849
Starmerella cellae	Meyerozyma guilliermondii	3	0.7	0.813849
[Candida] oleophila	Nakazawaea ishiwadae	3	0.7	0.813849
Ambrosiozyma angophorae	Nakazawaea ishiwadae	3	0.7	0.813849
Nakazawaea wickerhamii	Nakazawaea ishiwadae	6	0.7	0.813849
Saturnispora diversa	Nakazawaea ishiwadae	3	0.7	0.813849
[Candida] membranifaciens	Nakazawaea sp	3	0.7	0.813849
[Candida] oleophila	Nakazawaea sp	3	0.7	0.813849
Candida tropicalis	Nakazawaea sp	6	0.7	0.813849
Cryptococcus neoformans	Nakazawaea sp	6	0.7	0.813849
Meyerozyma guilliermondii	Nakazawaea sp	3	0.7	0.813849
Rhodotorula mucilaginosa	Nakazawaea sp	3	0.7	0.813849
Saturnispora diversa	Nakazawaea sp	3	0.7	0.813849
Starmerella cellae	Nakazawaea sp	3	0.7	0.813849
Wickerhamomyces canadensis	Nakazawaea sp	3	0.7	0.813849
Nakazawaea ishiwadae	Nakazawaea wickerhamii	3	0.7	0.813849
Pichia bruneiensis	Nakazawaea wickerhamii	3	0.7	0.813849
Rhodotorula mucilaginosa	Nakazawaea wickerhamii	6	0.7	0.813849
[Candida] membranifaciens	Pichia bruneiensis	6	0.7	0.813849
[Candida] oleophila	Pichia bruneiensis	3	0.7	0.813849
Nakazawaea wickerhamii	Pichia bruneiensis	6	0.7	0.813849
Saturnispora diversa	Pichia bruneiensis	3	0.7	0.813849
[Candida] membranifaciens	Pichia kluyveri	3	0.7	0.813849
[Candida] oleophila	Pichia kluyveri	3	0.7	0.813849
Candida sp	Pichia kluyveri	33	0.646798	0.813849
Cryptococcus neoformans	Pichia kluyveri	6	0.7	0.813849
Lachancea kluyveri	Pichia kluyveri	6	0.7	0.813849
Rhodotorula mucilaginosa	Pichia kluyveri	3	0.7	0.813849
Saturnispora diversa	Pichia kluyveri	3	0.7	0.813849
Metschnikowia pulcherrima	Pichia kudriavzevii	21	0.699134	0.813849
Candida maltosa	Rhodotorula mucilaginosa	3	0.7	0.813849
Candida norvegica	Rhodotorula mucilaginosa	6	0.7	0.813849
Candida sp	Rhodotorula mucilaginosa	47	0.695074	0.813849
Candida tropicalis	Rhodotorula mucilaginosa	6	0.7	0.813849
Cryptococcus neoformans	Rhodotorula mucilaginosa	6	0.7	0.813849
Lachancea kluyveri	Rhodotorula mucilaginosa	6	0.7	0.813849
Lachancea thermotolerans	Rhodotorula mucilaginosa	6	0.7	0.813849
Meyerozyma guilliermondii	Rhodotorula mucilaginosa	6	0.7	0.813849
Nakazawaea sp	Rhodotorula mucilaginosa	6	0.7	0.813849
Nakazawaea wickerhamii	Rhodotorula mucilaginosa	3	0.7	0.813849
Pichia kluyveri	Rhodotorula mucilaginosa	6	0.7	0.813849
Starmerella bacillaris	Rhodotorula mucilaginosa	42	0.688547	0.813849
Starmerella cellae	Rhodotorula mucilaginosa	6	0.7	0.813849
Wickerhamomyces canadensis	Rhodotorula mucilaginosa	6	0.7	0.813849
Candida tropicalis	Saccharomyces cerevisiae	38	0.619565	0.813849
[Candida] membranifaciens	Saturnispora diversa	6	0.7	0.813849
[Candida] oleophila	Saturnispora diversa	3	0.7	0.813849
Candida maltosa	Saturnispora diversa	6	0.7	0.813849
Candida norvegica	Saturnispora diversa	6	0.7	0.813849
Candida sp	Saturnispora diversa	48	0.646798	0.813849
Lachancea kluyveri	Saturnispora diversa	6	0.7	0.813849
Lachancea thermotolerans	Saturnispora diversa	6	0.7	0.813849
Meyerozyma guilliermondii	Saturnispora diversa	6	0.7	0.813849
Nakazawaea ishiwadae	Saturnispora diversa	6	0.7	0.813849
Nakazawaea sp	Saturnispora diversa	6	0.7	0.813849
Pichia bruneiensis	Saturnispora diversa	6	0.7	0.813849
Pichia kluyveri	Saturnispora diversa	6	0.7	0.813849
Starmerella bacillaris	Saturnispora diversa	42	0.688547	0.813849
Starmerella cellae	Saturnispora diversa	6	0.7	0.813849
Wickerhamomyces canadensis	Saturnispora diversa	6	0.7	0.813849
[Candida] oleophila	Starmerella bacillaris	30	0.688547	0.813849
Candida norvegica	Starmerella bacillaris	42	0.688547	0.813849
Hanseniaspora uvarum	Starmerella bacillaris	196	0.623752	0.813849
Rhodotorula mucilaginosa	Starmerella bacillaris	30	0.688547	0.813849
Saturnispora diversa	Starmerella bacillaris	30	0.688547	0.813849
Starmerella cellae	Starmerella bacillaris	30	0.688547	0.813849
[Candida] oleophila	Starmerella cellae	3	0.7	0.813849
Candida norvegica	Starmerella cellae	6	0.7	0.813849
Hanseniaspora uvarum	Starmerella cellae	22	0.669173	0.813849
Meyerozyma guilliermondii	Starmerella cellae	6	0.7	0.813849
Nakazawaea sp	Starmerella cellae	6	0.7	0.813849
Rhodotorula mucilaginosa	Starmerella cellae	3	0.7	0.813849
Saturnispora diversa	Starmerella cellae	3	0.7	0.813849
Starmerella bacillaris	Starmerella cellae	42	0.688547	0.813849
Wickerhamomyces canadensis	Starmerella cellae	6	0.7	0.813849
[Candida] membranifaciens	Starmerella sp	29	0.63453	0.813849
[Candida] membranifaciens	Wickerhamomyces canadensis	3	0.7	0.813849
[Candida] oleophila	Wickerhamomyces canadensis	3	0.7	0.813849
Candida norvegica	Wickerhamomyces canadensis	3	0.7	0.813849
Metschnikowia sp	Wickerhamomyces canadensis	56	0.657262	0.813849
Nakazawaea sp	Wickerhamomyces canadensis	6	0.7	0.813849
Rhodotorula mucilaginosa	Wickerhamomyces canadensis	3	0.7	0.813849
Saturnispora diversa	Wickerhamomyces canadensis	3	0.7	0.813849
Starmerella cellae	Wickerhamomyces canadensis	3	0.7	0.813849
Hanseniaspora valbyensis	Zygosaccharomyces bailii	3	0.7	0.813849
[Candida] zeylanoides	[Candida] membranifaciens	7	0.714286	0.819419
Metschnikowia sp	[Candida] oleophila	77	0.717276	0.819419
[Candida] membranifaciens	[Candida] zeylanoides	11	0.714286	0.819419
Candida maltosa	[Candida] zeylanoides	7	0.714286	0.819419
Candida norvegica	[Candida] zeylanoides	11	0.714286	0.819419
Saccharomycodes ludwigii	Ambrosiozyma angophorae	11	0.714286	0.819419
[Candida] zeylanoides	Candida maltosa	11	0.714286	0.819419
[Candida] zeylanoides	Candida norvegica	7	0.714286	0.819419
Starmerella cellae	Metschnikowia pulcherrima	11	0.714286	0.819419
[Candida] oleophila	Metschnikowia sp	58	0.717276	0.819419
Meyerozyma guilliermondii	Metschnikowia sp	77	0.717276	0.819419
Saturnispora diversa	Metschnikowia sp	58	0.717276	0.819419
Metschnikowia sp	Meyerozyma guilliermondii	58	0.717276	0.819419
Wickerhamomyces sp	Meyerozyma guilliermondii	11	0.714286	0.819419
Zalaria obscura	Rhodotorula mucilaginosa	7	0.714286	0.819419
Ambrosiozyma angophorae	Saccharomycodes ludwigii	7	0.714286	0.819419
Metschnikowia sp	Saturnispora diversa	77	0.717276	0.819419
Metschnikowia pulcherrima	Starmerella cellae	7	0.714286	0.819419
Wickerhamomyces sp	Wickerhamomyces canadensis	11	0.714286	0.819419
Meyerozyma guilliermondii	Wickerhamomyces sp	7	0.714286	0.819419
Wickerhamomyces canadensis	Wickerhamomyces sp	7	0.714286	0.819419
Rhodotorula mucilaginosa	Zalaria obscura	11	0.714286	0.819419
Metschnikowia pulcherrima	Hanseniaspora uvarum	60	0.721121	0.822511
Hanseniaspora uvarum	Metschnikowia pulcherrima	48	0.721121	0.822511
Wickerhamomyces anomalus	Meyerozyma guilliermondii	16	0.727273	0.828219
Meyerozyma guilliermondii	Wickerhamomyces anomalus	11	0.727273	0.828219
Pichia sp	Candida norvegica	15	0.734066	0.833326
Candida norvegica	Pichia sp	21	0.734066	0.833326
Starmerella cellae	Pichia sp	15	0.734066	0.833326
Pichia sp	Starmerella cellae	21	0.734066	0.833326
Rhodotorula mucilaginosa	Pichia fermentans/kluyveri	19	0.737745	0.836188
Pichia fermentans/kluyveri	Rhodotorula mucilaginosa	26	0.737745	0.836188
Saccharomyces cerevisiae	Nakazawaea sp	36	0.742095	0.8398
Nakazawaea sp	Saccharomyces cerevisiae	27	0.742095	0.8398
Pichia sp	Pichia fermentans/kluyveri	97	0.755125	0.853208
Pichia fermentans/kluyveri	Pichia sp	83	0.755125	0.853208
Wickerhamomyces anomalus	Candida sp	113	0.774061	0.873238
Candida sp	Wickerhamomyces anomalus	130	0.774061	0.873238
Starmerella bacillaris	Pichia fermentans/kluyveri	190	0.78648	0.885864
Pichia fermentans/kluyveri	Starmerella bacillaris	170	0.78648	0.885864
Wickerhamomyces anomalus	Saccharomyces cerevisiae	88	0.789869	0.888295
Saccharomyces cerevisiae	Wickerhamomyces anomalus	101	0.789869	0.888295
Wickerhamomyces canadensis	Starmerella sp	40	0.799316	0.897522
Starmerella sp	Wickerhamomyces canadensis	32	0.799316	0.897522
Zalaria obscura	Pichia kudriavzevii	16	0.818182	0.917278
Pichia kudriavzevii	Zalaria obscura	20	0.818182	0.917278
Pichia fermentans/kluyveri	Candida norvegica	20	0.823529	0.921842
Candida norvegica	Pichia fermentans/kluyveri	25	0.823529	0.921842
Pichia sp	[Candida] membranifaciens	20	0.83956	0.938332
[Candida] membranifaciens	Pichia sp	16	0.83956	0.938332
Nakazawaea sp	Candida sp	37	0.84532	0.942944
Starmerella bacillaris	Metschnikowia sp	524	0.846299	0.942944
Candida sp	Nakazawaea sp	44	0.84532	0.942944
Metschnikowia sp	Starmerella bacillaris	556	0.846299	0.942944
Pichia fermentans/kluyveri	Metschnikowia sp	327	0.8659	0.963297
Metschnikowia sp	Pichia fermentans/kluyveri	348	0.8659	0.963297
Saccharomyces cerevisiae	Candida sp	292	0.869205	0.964427
Pichia sp	Metschnikowia sp	279	0.869587	0.964427
Metschnikowia sp	Pichia sp	261	0.869587	0.964427
Candida sp	Saccharomyces cerevisiae	275	0.869205	0.964427
Rhodotorula mucilaginosa	Metschnikowia sp	72	0.872687	0.966381
Metschnikowia sp	Rhodotorula mucilaginosa	63	0.872687	0.966381
Aureobasidium pullulans	[Candida] membranifaciens	25	0.887218	0.977901
Metschnikowia pulcherrima	[Candida] membranifaciens	8	0.904762	0.977901
Pichia kudriavzevii	[Candida] membranifaciens	8	0.904762	0.977901
[Candida] zeylanoides	[Candida] oleophila	8	0.904762	0.977901
[Candida] oleophila	[Candida] zeylanoides	10	0.904762	0.977901
Rhodotorula mucilaginosa	[Candida] zeylanoides	10	0.904762	0.977901
Saturnispora diversa	[Candida] zeylanoides	10	0.904762	0.977901
Starmerella cellae	[Candida] zeylanoides	10	0.904762	0.977901
[Candida] membranifaciens	Aureobasidium pullulans	29	0.887218	0.977901
Rhodotorula mucilaginosa	Aureobasidium pullulans	29	0.887218	0.977901
Metschnikowia pulcherrima	Candida norvegica	8	0.904762	0.977901
Saccharomycodes ludwigii	Hanseniaspora valbyensis	8	0.904762	0.977901
[Candida] membranifaciens	Metschnikowia pulcherrima	10	0.904762	0.977901
Candida norvegica	Metschnikowia pulcherrima	10	0.904762	0.977901
Rhodotorula mucilaginosa	Metschnikowia pulcherrima	10	0.904762	0.977901
Wickerhamomyces sp	Nakazawaea sp	8	0.904762	0.977901
Zalaria obscura	Nakazawaea wickerhamii	8	0.904762	0.977901
Zalaria obscura	Pichia bruneiensis	10	0.904762	0.977901
[Candida] membranifaciens	Pichia kudriavzevii	10	0.904762	0.977901
Rhodotorula mucilaginosa	Pichia kudriavzevii	10	0.904762	0.977901
[Candida] zeylanoides	Rhodotorula mucilaginosa	8	0.904762	0.977901
Aureobasidium pullulans	Rhodotorula mucilaginosa	25	0.887218	0.977901
Metschnikowia pulcherrima	Rhodotorula mucilaginosa	8	0.904762	0.977901
Pichia kudriavzevii	Rhodotorula mucilaginosa	8	0.904762	0.977901
Hanseniaspora valbyensis	Saccharomycodes ludwigii	10	0.904762	0.977901
Zygosaccharomyces bailii	Saccharomycodes ludwigii	10	0.904762	0.977901
[Candida] zeylanoides	Saturnispora diversa	8	0.904762	0.977901
[Candida] zeylanoides	Starmerella cellae	8	0.904762	0.977901
Nakazawaea sp	Wickerhamomyces sp	10	0.904762	0.977901
Nakazawaea wickerhamii	Zalaria obscura	10	0.904762	0.977901
Pichia bruneiensis	Zalaria obscura	8	0.904762	0.977901
Saccharomycodes ludwigii	Zygosaccharomyces bailii	8	0.904762	0.977901
Starmerella cellae	Pichia fermentans/kluyveri	21	0.911765	0.983997
Pichia fermentans/kluyveri	Starmerella cellae	24	0.911765	0.983997
Aureobasidium pullulans	[Candida] zeylanoides	56	0.922539	0.994139
[Candida] zeylanoides	Aureobasidium pullulans	52	0.922539	0.994139
[Candida] membranifaciens	[Candida] membranifaciens	4.5	1	1
Candida maltosa	[Candida] membranifaciens	4	1	1
Metschnikowia sp	[Candida] membranifaciens	67	1	1
Pichia fermentans/kluyveri	[Candida] membranifaciens	22	1	1
Rhodotorula mucilaginosa	[Candida] membranifaciens	5	1	1
Starmerella bacillaris	[Candida] membranifaciens	37	0.97094	1
Starmerella cellae	[Candida] membranifaciens	4	1	1
[Candida] oleophila	[Candida] oleophila	4.5	1	1
Nakazawaea wickerhamii	[Candida] oleophila	4	1	1
[Candida] zeylanoides	[Candida] zeylanoides	18	1	1
Ambrosiozyma angophorae	Ambrosiozyma angophorae	4.5	1	1
Hanseniaspora valbyensis	Ambrosiozyma angophorae	5	1	1
Zygosaccharomyces bailii	Ambrosiozyma angophorae	4	1	1
Aureobasidium pullulans	Aureobasidium pullulans	162	1	1
Metschnikowia pulcherrima	Aureobasidium pullulans	54	1	1
[Candida] membranifaciens	Candida maltosa	5	1	1
Candida maltosa	Candida maltosa	4.5	1	1
Hanseniaspora uvarum	Candida maltosa	27	1	1
Nakazawaea wickerhamii	Candida maltosa	4	1	1
Pichia bruneiensis	Candida maltosa	5	1	1
Candida norvegica	Candida norvegica	4.5	1	1
Hanseniaspora uvarum	Candida norvegica	26	0.962406	1
Metschnikowia sp	Candida norvegica	67	1	1
Starmerella sp	Candida norvegica	35	0.97094	1
Candida sp	Candida sp	364.5	1	1
Wickerhamomyces sp	Candida sp	81	1	1
Candida tropicalis	Candida tropicalis	4.5	1	1
Lachancea thermotolerans	Candida tropicalis	5	1	1
Pichia kluyveri	Candida tropicalis	5	1	1
Clavispora lusitaniae	Clavispora lusitaniae	40.5	1	1
Cryptococcus neoformans	Cryptococcus neoformans	4.5	1	1
Candida maltosa	Hanseniaspora uvarum	27	1	1
Candida norvegica	Hanseniaspora uvarum	28	0.962406	1
Hanseniaspora uvarum	Hanseniaspora uvarum	162	1	1
Nakazawaea ishiwadae	Hanseniaspora uvarum	27	1	1
Nakazawaea wickerhamii	Hanseniaspora uvarum	27	1	1
Pichia bruneiensis	Hanseniaspora uvarum	27	1	1
Pichia kudriavzevii	Hanseniaspora uvarum	54	1	1
Zalaria obscura	Hanseniaspora uvarum	54	1	1
Ambrosiozyma angophorae	Hanseniaspora valbyensis	4	1	1
Hanseniaspora valbyensis	Hanseniaspora valbyensis	4.5	1	1
Lachancea kluyveri	Lachancea kluyveri	4.5	1	1
Lachancea thermotolerans	Lachancea kluyveri	4	1	1
Candida tropicalis	Lachancea thermotolerans	4	1	1
Lachancea kluyveri	Lachancea thermotolerans	5	1	1
Lachancea thermotolerans	Lachancea thermotolerans	4.5	1	1
Pichia kluyveri	Lachancea thermotolerans	4	1	1
Aureobasidium pullulans	Metschnikowia pulcherrima	54	1	1
Metschnikowia pulcherrima	Metschnikowia pulcherrima	18	1	1
[Candida] membranifaciens	Metschnikowia sp	68	1	1
Candida norvegica	Metschnikowia sp	68	1	1
Metschnikowia sp	Metschnikowia sp	1012.5	1	1
Starmerella cellae	Metschnikowia sp	70	0.93617	1
Meyerozyma guilliermondii	Meyerozyma guilliermondii	4.5	1	1
Wickerhamomyces canadensis	Meyerozyma guilliermondii	4	1	1
Hanseniaspora uvarum	Nakazawaea ishiwadae	27	1	1
Nakazawaea ishiwadae	Nakazawaea ishiwadae	4.5	1	1
Nakazawaea sp	Nakazawaea sp	4.5	1	1
Wickerhamomyces anomalus	Nakazawaea sp	13	1	1
[Candida] oleophila	Nakazawaea wickerhamii	5	1	1
Candida maltosa	Nakazawaea wickerhamii	5	1	1
Hanseniaspora uvarum	Nakazawaea wickerhamii	27	1	1
Nakazawaea wickerhamii	Nakazawaea wickerhamii	4.5	1	1
Saturnispora diversa	Nakazawaea wickerhamii	5	1	1
Candida maltosa	Pichia bruneiensis	4	1	1
Hanseniaspora uvarum	Pichia bruneiensis	27	1	1
Pichia bruneiensis	Pichia bruneiensis	4.5	1	1
[Candida] membranifaciens	Pichia fermentans/kluyveri	23	1	1
Pichia fermentans/kluyveri	Pichia fermentans/kluyveri	112.5	1	1
Candida tropicalis	Pichia kluyveri	4	1	1
Lachancea thermotolerans	Pichia kluyveri	5	1	1
Pichia kluyveri	Pichia kluyveri	4.5	1	1
Hanseniaspora uvarum	Pichia kudriavzevii	54	1	1
Pichia kudriavzevii	Pichia kudriavzevii	18	1	1
Pichia sp	Pichia sp	72	1	1
Starmerella bacillaris	Pichia sp	141	0.934122	1
[Candida] membranifaciens	Rhodotorula mucilaginosa	4	1	1
Rhodotorula mucilaginosa	Rhodotorula mucilaginosa	4.5	1	1
Saccharomyces cerevisiae	Saccharomyces cerevisiae	220.5	1	1
Wickerhamomyces sp	Saccharomyces cerevisiae	62	0.977372	1
Saccharomycodes ludwigii	Saccharomycodes ludwigii	18	1	1
Nakazawaea wickerhamii	Saturnispora diversa	4	1	1
Saturnispora diversa	Saturnispora diversa	4.5	1	1
[Candida] membranifaciens	Starmerella bacillaris	35	0.97094	1
Pichia sp	Starmerella bacillaris	147	0.934122	1
Starmerella bacillaris	Starmerella bacillaris	288	1	1
[Candida] membranifaciens	Starmerella cellae	5	1	1
Metschnikowia sp	Starmerella cellae	65	0.93617	1
Starmerella cellae	Starmerella cellae	4.5	1	1
Candida norvegica	Starmerella sp	37	0.97094	1
Starmerella sp	Starmerella sp	288	1	1
Nakazawaea sp	Wickerhamomyces anomalus	14	1	1
Wickerhamomyces anomalus	Wickerhamomyces anomalus	40.5	1	1
Wickerhamomyces sp	Wickerhamomyces anomalus	28	0.954645	1
Meyerozyma guilliermondii	Wickerhamomyces canadensis	5	1	1
Wickerhamomyces canadensis	Wickerhamomyces canadensis	4.5	1	1
Candida sp	Wickerhamomyces sp	81	1	1
Saccharomyces cerevisiae	Wickerhamomyces sp	64	0.977372	1
Wickerhamomyces anomalus	Wickerhamomyces sp	26	0.954645	1
Wickerhamomyces sp	Wickerhamomyces sp	18	1	1
Hanseniaspora uvarum	Zalaria obscura	54	1	1
Zalaria obscura	Zalaria obscura	18	1	1
Ambrosiozyma angophorae	Zygosaccharomyces bailii	5	1	1
Zygosaccharomyces bailii	Zygosaccharomyces bailii	4.5	1	1

## Sheet: Sucrose 48h
Var1	Var2	W	value	FDR
[Candida] oleophila	Starmerella bacillaris	72	0.000683761	0.0396355
Ambrosiozyma angophorae	Aureobasidium pullulans	0	0.00150376	0.0493506
Ambrosiozyma angophorae	Saccharomyces cerevisiae	0	0.000988142	0.0396355
Aureobasidium pullulans	Ambrosiozyma angophorae	54	0.00150376	0.0493506
Aureobasidium pullulans	Hanseniaspora valbyensis	54	0.00150376	0.0493506
Aureobasidium pullulans	Saccharomycodes ludwigii	108	1.48593e-05	0.00357613
Aureobasidium pullulans	Zygosaccharomyces bailii	54	0.00150376	0.0493506
Candida maltosa	Saccharomyces cerevisiae	0	0.000988142	0.0396355
Candida sp	Saccharomycodes ludwigii	154	0.000115569	0.0115858
Hanseniaspora valbyensis	Aureobasidium pullulans	0	0.00150376	0.0493506
Hanseniaspora valbyensis	Saccharomyces cerevisiae	0	0.000988142	0.0396355
Hanseniaspora valbyensis	Starmerella sp	1	0.00136752	0.0493506
Metschnikowia sp	Saccharomycodes ludwigii	258	2.5209e-05	0.00455022
Nakazawaea ishiwadae	Saccharomyces cerevisiae	0	0.000988142	0.0396355
Pichia bruneiensis	Saccharomyces cerevisiae	0	0.000988142	0.0396355
Pichia fermentans/kluyveri	Saccharomycodes ludwigii	90	3.68568e-05	0.00532213
Pichia fermentans/kluyveri	Zalaria obscura	87	0.000257998	0.0186275
Pichia sp	Saccharomycodes ludwigii	72	0.000107735	0.0115858
Saccharomyces cerevisiae	Ambrosiozyma angophorae	63	0.000988142	0.0396355
Saccharomyces cerevisiae	Candida maltosa	63	0.000988142	0.0396355
Saccharomyces cerevisiae	Hanseniaspora valbyensis	63	0.000988142	0.0396355
Saccharomyces cerevisiae	Nakazawaea ishiwadae	63	0.000988142	0.0396355
Saccharomyces cerevisiae	Pichia bruneiensis	63	0.000988142	0.0396355
Saccharomyces cerevisiae	Saccharomycodes ludwigii	126	6.75653e-06	0.00243911
Saccharomyces cerevisiae	Zalaria obscura	121	0.000128374	0.0115858
Saccharomyces cerevisiae	Zygosaccharomyces bailii	63	0.000988142	0.0396355
Saccharomycodes ludwigii	Aureobasidium pullulans	0	1.48593e-05	0.00357613
Saccharomycodes ludwigii	Candida sp	8	0.000115569	0.0115858
Saccharomycodes ludwigii	Metschnikowia sp	12	2.5209e-05	0.00455022
Saccharomycodes ludwigii	Pichia fermentans/kluyveri	0	3.68568e-05	0.00532213
Saccharomycodes ludwigii	Pichia sp	0	0.000107735	0.0115858
Saccharomycodes ludwigii	Saccharomyces cerevisiae	0	6.75653e-06	0.00243911
Saccharomycodes ludwigii	Starmerella bacillaris	7	0.000148204	0.0118893
Saccharomycodes ludwigii	Starmerella sp	1	6.73656e-06	0.00243911
Saccharomycodes ludwigii	Wickerhamomyces anomalus	0	0.0003996	0.0262283
Starmerella bacillaris	[Candida] oleophila	0	0.000683761	0.0396355
Starmerella bacillaris	Saccharomycodes ludwigii	137	0.000148204	0.0118893
Starmerella sp	Hanseniaspora valbyensis	71	0.00136752	0.0493506
Starmerella sp	Saccharomycodes ludwigii	143	6.73656e-06	0.00243911
Wickerhamomyces anomalus	Saccharomycodes ludwigii	54	0.0003996	0.0262283
Zalaria obscura	Pichia fermentans/kluyveri	3	0.000257998	0.0186275
Zalaria obscura	Saccharomyces cerevisiae	5	0.000128374	0.0115858
Zygosaccharomyces bailii	Aureobasidium pullulans	0	0.00150376	0.0493506
Zygosaccharomyces bailii	Saccharomyces cerevisiae	0	0.000988142	0.0396355
Pichia fermentans/kluyveri	Ambrosiozyma angophorae	45	0.00245098	0.0536245
Pichia fermentans/kluyveri	Candida maltosa	45	0.00245098	0.0536245
Saccharomycodes ludwigii	Hanseniaspora uvarum	10	0.00185741	0.0536245
Pichia fermentans/kluyveri	Hanseniaspora valbyensis	45	0.00245098	0.0536245
Saccharomycodes ludwigii	Metschnikowia pulcherrima	0	0.0021645	0.0536245
Pichia fermentans/kluyveri	Nakazawaea ishiwadae	45	0.00245098	0.0536245
Pichia fermentans/kluyveri	Pichia bruneiensis	45	0.00245098	0.0536245
Ambrosiozyma angophorae	Pichia fermentans/kluyveri	0	0.00245098	0.0536245
Candida maltosa	Pichia fermentans/kluyveri	0	0.00245098	0.0536245
Hanseniaspora valbyensis	Pichia fermentans/kluyveri	0	0.00245098	0.0536245
Nakazawaea ishiwadae	Pichia fermentans/kluyveri	0	0.00245098	0.0536245
Pichia bruneiensis	Pichia fermentans/kluyveri	0	0.00245098	0.0536245
Zygosaccharomyces bailii	Pichia fermentans/kluyveri	0	0.00245098	0.0536245
Saccharomycodes ludwigii	Pichia kudriavzevii	0	0.0021645	0.0536245
Hanseniaspora uvarum	Saccharomycodes ludwigii	98	0.00185741	0.0536245
Metschnikowia pulcherrima	Saccharomycodes ludwigii	36	0.0021645	0.0536245
Pichia kudriavzevii	Saccharomycodes ludwigii	36	0.0021645	0.0536245
Wickerhamomyces sp	Saccharomycodes ludwigii	36	0.0021645	0.0536245
Zalaria obscura	Saccharomycodes ludwigii	36	0.0021645	0.0536245
Saccharomycodes ludwigii	Wickerhamomyces sp	0	0.0021645	0.0536245
Saccharomycodes ludwigii	Zalaria obscura	0	0.0021645	0.0536245
Pichia fermentans/kluyveri	Zygosaccharomyces bailii	45	0.00245098	0.0536245
Starmerella sp	Ambrosiozyma angophorae	70	0.00273504	0.05642
Ambrosiozyma angophorae	Starmerella sp	2	0.00273504	0.05642
Zygosaccharomyces bailii	Starmerella sp	2	0.00273504	0.05642
Starmerella sp	Zygosaccharomyces bailii	70	0.00273504	0.05642
Zalaria obscura	Pichia sp	6	0.00323206	0.0648208
Pichia sp	Zalaria obscura	66	0.00323206	0.0648208
Candida sp	Ambrosiozyma angophorae	78	0.00344828	0.067288
Ambrosiozyma angophorae	Candida sp	3	0.00344828	0.067288
Pichia sp	[Candida] oleophila	0	0.0043956	0.067524
Saccharomycodes ludwigii	[Candida] zeylanoides	1	0.004329	0.067524
Pichia sp	Ambrosiozyma angophorae	36	0.0043956	0.067524
Pichia sp	Candida maltosa	36	0.0043956	0.067524
Metschnikowia sp	Hanseniaspora valbyensis	128	0.00358464	0.067524
Pichia sp	Hanseniaspora valbyensis	36	0.0043956	0.067524
Hanseniaspora valbyensis	Metschnikowia sp	7	0.00358464	0.067524
Pichia sp	Nakazawaea ishiwadae	36	0.0043956	0.067524
Pichia sp	Pichia bruneiensis	36	0.0043956	0.067524
[Candida] oleophila	Pichia sp	36	0.0043956	0.067524
Ambrosiozyma angophorae	Pichia sp	0	0.0043956	0.067524
Candida maltosa	Pichia sp	0	0.0043956	0.067524
Hanseniaspora valbyensis	Pichia sp	0	0.0043956	0.067524
Nakazawaea ishiwadae	Pichia sp	0	0.0043956	0.067524
Pichia bruneiensis	Pichia sp	0	0.0043956	0.067524
Zygosaccharomyces bailii	Pichia sp	0	0.0043956	0.067524
Starmerella bacillaris	Saccharomyces cerevisiae	127	0.00389803	0.067524
[Candida] zeylanoides	Saccharomycodes ludwigii	35	0.004329	0.067524
Saccharomyces cerevisiae	Starmerella bacillaris	377	0.00389803	0.067524
Pichia sp	Zygosaccharomyces bailii	36	0.0043956	0.067524
Metschnikowia sp	Ambrosiozyma angophorae	127	0.00474098	0.070525
Starmerella bacillaris	Ambrosiozyma angophorae	69	0.00478632	0.070525
Ambrosiozyma angophorae	Metschnikowia sp	8	0.00474098	0.070525
Ambrosiozyma angophorae	Starmerella bacillaris	3	0.00478632	0.070525
Zygosaccharomyces bailii	Metschnikowia sp	9	0.00612858	0.0884968
Metschnikowia sp	Zygosaccharomyces bailii	126	0.00612858	0.0884968
Saccharomyces cerevisiae	[Candida] oleophila	3	0.006917	0.096102
Zalaria obscura	Candida sp	25	0.00692147	0.096102
[Candida] oleophila	Saccharomyces cerevisiae	60	0.006917	0.096102
Candida sp	Zalaria obscura	137	0.00692147	0.096102
Starmerella bacillaris	Pichia kluyveri	4	0.00752137	0.101513
Pichia kluyveri	Starmerella bacillaris	68	0.00752137	0.101513
Zalaria obscura	Wickerhamomyces anomalus	5	0.00759241	0.101513
Wickerhamomyces anomalus	Zalaria obscura	49	0.00759241	0.101513
Wickerhamomyces anomalus	[Candida] oleophila	0	0.00909091	0.104185
Wickerhamomyces anomalus	Ambrosiozyma angophorae	27	0.00909091	0.104185
Wickerhamomyces anomalus	Candida maltosa	27	0.00909091	0.104185
Wickerhamomyces anomalus	Hanseniaspora valbyensis	27	0.00909091	0.104185
Zalaria obscura	Metschnikowia pulcherrima	2	0.00865801	0.104185
Wickerhamomyces anomalus	Nakazawaea ishiwadae	27	0.00909091	0.104185
Wickerhamomyces anomalus	Pichia bruneiensis	27	0.00909091	0.104185
Pichia sp	Pichia kluyveri	1	0.00879121	0.104185
Pichia kluyveri	Pichia sp	35	0.00879121	0.104185
[Candida] oleophila	Wickerhamomyces anomalus	27	0.00909091	0.104185
Ambrosiozyma angophorae	Wickerhamomyces anomalus	0	0.00909091	0.104185
Candida maltosa	Wickerhamomyces anomalus	0	0.00909091	0.104185
Hanseniaspora valbyensis	Wickerhamomyces anomalus	0	0.00909091	0.104185
Nakazawaea ishiwadae	Wickerhamomyces anomalus	0	0.00909091	0.104185
Pichia bruneiensis	Wickerhamomyces anomalus	0	0.00909091	0.104185
Zygosaccharomyces bailii	Wickerhamomyces anomalus	0	0.00909091	0.104185
Metschnikowia pulcherrima	Zalaria obscura	34	0.00865801	0.104185
Wickerhamomyces anomalus	Zygosaccharomyces bailii	27	0.00909091	0.104185
Metschnikowia sp	[Candida] oleophila	11	0.00959759	0.108273
[Candida] oleophila	Metschnikowia sp	124	0.00959759	0.108273
Pichia fermentans/kluyveri	[Candida] oleophila	2	0.00980392	0.108899
[Candida] oleophila	Pichia fermentans/kluyveri	43	0.00980392	0.108899
Aureobasidium pullulans	[Candida] oleophila	3	0.0105263	0.112059
Candida sp	[Candida] oleophila	6	0.01133	0.112059
Starmerella sp	[Candida] oleophila	5	0.0109402	0.112059
[Candida] oleophila	Aureobasidium pullulans	51	0.0105263	0.112059
Nakazawaea ishiwadae	Aureobasidium pullulans	3	0.0105263	0.112059
[Candida] oleophila	Candida sp	75	0.01133	0.112059
Hanseniaspora valbyensis	Candida sp	6	0.01133	0.112059
Zygosaccharomyces bailii	Candida sp	6	0.01133	0.112059
Candida sp	Hanseniaspora valbyensis	75	0.01133	0.112059
Starmerella bacillaris	Hanseniaspora valbyensis	67	0.0109402	0.112059
Aureobasidium pullulans	Nakazawaea ishiwadae	51	0.0105263	0.112059
Hanseniaspora valbyensis	Starmerella bacillaris	5	0.0109402	0.112059
Zygosaccharomyces bailii	Starmerella bacillaris	5	0.0109402	0.112059
[Candida] oleophila	Starmerella sp	67	0.0109402	0.112059
Candida sp	Zygosaccharomyces bailii	75	0.01133	0.112059
Starmerella bacillaris	Zygosaccharomyces bailii	67	0.0109402	0.112059
Saccharomyces cerevisiae	Clavispora lusitaniae	149	0.0124893	0.121855
Clavispora lusitaniae	Saccharomyces cerevisiae	40	0.0124893	0.121855
Saccharomycodes ludwigii	[Candida] membranifaciens	0	0.0238095	0.128287
Hanseniaspora uvarum	[Candida] oleophila	4	0.0165414	0.128287
Metschnikowia pulcherrima	[Candida] oleophila	0	0.0238095	0.128287
Pichia kudriavzevii	[Candida] oleophila	0	0.0238095	0.128287
Saccharomycodes ludwigii	[Candida] oleophila	0	0.0238095	0.128287
Wickerhamomyces sp	[Candida] oleophila	0	0.0238095	0.128287
Zalaria obscura	[Candida] oleophila	0	0.0238095	0.128287
Hanseniaspora valbyensis	[Candida] zeylanoides	0	0.0238095	0.128287
Metschnikowia pulcherrima	Ambrosiozyma angophorae	18	0.0238095	0.128287
Pichia kudriavzevii	Ambrosiozyma angophorae	18	0.0238095	0.128287
Wickerhamomyces sp	Ambrosiozyma angophorae	18	0.0238095	0.128287
Zalaria obscura	Ambrosiozyma angophorae	18	0.0238095	0.128287
Pichia fermentans/kluyveri	Aureobasidium pullulans	200	0.0182074	0.128287
Saccharomyces cerevisiae	Aureobasidium pullulans	275	0.0147813	0.128287
Metschnikowia pulcherrima	Candida maltosa	18	0.0238095	0.128287
Saccharomycodes ludwigii	Candida maltosa	0	0.0238095	0.128287
Starmerella sp	Candida maltosa	66	0.0157265	0.128287
Wickerhamomyces sp	Candida maltosa	18	0.0238095	0.128287
Saccharomycodes ludwigii	Candida norvegica	0	0.0238095	0.128287
Saccharomycodes ludwigii	Candida tropicalis	0	0.0238095	0.128287
Zalaria obscura	Candida tropicalis	0	0.0238095	0.128287
Pichia fermentans/kluyveri	Clavispora lusitaniae	107	0.0177407	0.128287
Starmerella sp	Clavispora lusitaniae	166	0.0180772	0.128287
Saccharomycodes ludwigii	Cryptococcus neoformans	0	0.0238095	0.128287
[Candida] oleophila	Hanseniaspora uvarum	50	0.0165414	0.128287
[Candida] zeylanoides	Hanseniaspora valbyensis	18	0.0238095	0.128287
Metschnikowia pulcherrima	Hanseniaspora valbyensis	18	0.0238095	0.128287
Pichia kudriavzevii	Hanseniaspora valbyensis	18	0.0238095	0.128287
Wickerhamomyces sp	Hanseniaspora valbyensis	18	0.0238095	0.128287
Zalaria obscura	Hanseniaspora valbyensis	18	0.0238095	0.128287
Saccharomycodes ludwigii	Lachancea kluyveri	0	0.0238095	0.128287
Zalaria obscura	Lachancea kluyveri	0	0.0238095	0.128287
Saccharomycodes ludwigii	Lachancea thermotolerans	0	0.0238095	0.128287
Zalaria obscura	Lachancea thermotolerans	0	0.0238095	0.128287
[Candida] oleophila	Metschnikowia pulcherrima	18	0.0238095	0.128287
Ambrosiozyma angophorae	Metschnikowia pulcherrima	0	0.0238095	0.128287
Candida maltosa	Metschnikowia pulcherrima	0	0.0238095	0.128287
Hanseniaspora valbyensis	Metschnikowia pulcherrima	0	0.0238095	0.128287
Nakazawaea ishiwadae	Metschnikowia pulcherrima	0	0.0238095	0.128287
Pichia bruneiensis	Metschnikowia pulcherrima	0	0.0238095	0.128287
Zygosaccharomyces bailii	Metschnikowia pulcherrima	0	0.0238095	0.128287
Saccharomycodes ludwigii	Meyerozyma guilliermondii	0	0.0238095	0.128287
Zalaria obscura	Meyerozyma guilliermondii	0	0.0238095	0.128287
Metschnikowia pulcherrima	Nakazawaea ishiwadae	18	0.0238095	0.128287
Saccharomycodes ludwigii	Nakazawaea ishiwadae	0	0.0238095	0.128287
Starmerella sp	Nakazawaea ishiwadae	66	0.0157265	0.128287
Wickerhamomyces sp	Nakazawaea ishiwadae	18	0.0238095	0.128287
Zalaria obscura	Nakazawaea ishiwadae	18	0.0238095	0.128287
Saccharomycodes ludwigii	Nakazawaea sp	0	0.0238095	0.128287
Zalaria obscura	Nakazawaea sp	0	0.0238095	0.128287
Saccharomycodes ludwigii	Nakazawaea wickerhamii	0	0.0238095	0.128287
Metschnikowia pulcherrima	Pichia bruneiensis	18	0.0238095	0.128287
Saccharomycodes ludwigii	Pichia bruneiensis	0	0.0238095	0.128287
Starmerella sp	Pichia bruneiensis	66	0.0157265	0.128287
Wickerhamomyces sp	Pichia bruneiensis	18	0.0238095	0.128287
Aureobasidium pullulans	Pichia fermentans/kluyveri	70	0.0182074	0.128287
Clavispora lusitaniae	Pichia fermentans/kluyveri	28	0.0177407	0.128287
Starmerella bacillaris	Pichia fermentans/kluyveri	100	0.0204099	0.128287
Saccharomycodes ludwigii	Pichia kluyveri	0	0.0238095	0.128287
Wickerhamomyces anomalus	Pichia kluyveri	1	0.0181818	0.128287
Zalaria obscura	Pichia kluyveri	0	0.0238095	0.128287
[Candida] oleophila	Pichia kudriavzevii	18	0.0238095	0.128287
Ambrosiozyma angophorae	Pichia kudriavzevii	0	0.0238095	0.128287
Hanseniaspora valbyensis	Pichia kudriavzevii	0	0.0238095	0.128287
Zygosaccharomyces bailii	Pichia kudriavzevii	0	0.0238095	0.128287
Saccharomycodes ludwigii	Rhodotorula mucilaginosa	0	0.0238095	0.128287
Aureobasidium pullulans	Saccharomyces cerevisiae	103	0.0147813	0.128287
[Candida] membranifaciens	Saccharomycodes ludwigii	18	0.0238095	0.128287
[Candida] oleophila	Saccharomycodes ludwigii	18	0.0238095	0.128287
Candida maltosa	Saccharomycodes ludwigii	18	0.0238095	0.128287
Candida norvegica	Saccharomycodes ludwigii	18	0.0238095	0.128287
Candida tropicalis	Saccharomycodes ludwigii	18	0.0238095	0.128287
Cryptococcus neoformans	Saccharomycodes ludwigii	18	0.0238095	0.128287
Lachancea kluyveri	Saccharomycodes ludwigii	18	0.0238095	0.128287
Lachancea thermotolerans	Saccharomycodes ludwigii	18	0.0238095	0.128287
Meyerozyma guilliermondii	Saccharomycodes ludwigii	18	0.0238095	0.128287
Nakazawaea ishiwadae	Saccharomycodes ludwigii	18	0.0238095	0.128287
Nakazawaea sp	Saccharomycodes ludwigii	18	0.0238095	0.128287
Nakazawaea wickerhamii	Saccharomycodes ludwigii	18	0.0238095	0.128287
Pichia bruneiensis	Saccharomycodes ludwigii	18	0.0238095	0.128287
Pichia kluyveri	Saccharomycodes ludwigii	18	0.0238095	0.128287
Rhodotorula mucilaginosa	Saccharomycodes ludwigii	18	0.0238095	0.128287
Saturnispora diversa	Saccharomycodes ludwigii	18	0.0238095	0.128287
Starmerella cellae	Saccharomycodes ludwigii	18	0.0238095	0.128287
Wickerhamomyces canadensis	Saccharomycodes ludwigii	18	0.0238095	0.128287
Saccharomycodes ludwigii	Saturnispora diversa	0	0.0238095	0.128287
Pichia fermentans/kluyveri	Starmerella bacillaris	260	0.0204099	0.128287
Saccharomycodes ludwigii	Starmerella cellae	0	0.0238095	0.128287
Candida maltosa	Starmerella sp	6	0.0157265	0.128287
Clavispora lusitaniae	Starmerella sp	50	0.0180772	0.128287
Nakazawaea ishiwadae	Starmerella sp	6	0.0157265	0.128287
Pichia bruneiensis	Starmerella sp	6	0.0157265	0.128287
Zalaria obscura	Starmerella sp	26	0.0152886	0.128287
Pichia kluyveri	Wickerhamomyces anomalus	26	0.0181818	0.128287
Saccharomycodes ludwigii	Wickerhamomyces canadensis	0	0.0238095	0.128287
[Candida] oleophila	Wickerhamomyces sp	18	0.0238095	0.128287
Ambrosiozyma angophorae	Wickerhamomyces sp	0	0.0238095	0.128287
Candida maltosa	Wickerhamomyces sp	0	0.0238095	0.128287
Hanseniaspora valbyensis	Wickerhamomyces sp	0	0.0238095	0.128287
Nakazawaea ishiwadae	Wickerhamomyces sp	0	0.0238095	0.128287
Pichia bruneiensis	Wickerhamomyces sp	0	0.0238095	0.128287
Zalaria obscura	Wickerhamomyces sp	3	0.0151515	0.128287
Zygosaccharomyces bailii	Wickerhamomyces sp	0	0.0238095	0.128287
[Candida] oleophila	Zalaria obscura	18	0.0238095	0.128287
Ambrosiozyma angophorae	Zalaria obscura	0	0.0238095	0.128287
Candida tropicalis	Zalaria obscura	18	0.0238095	0.128287
Hanseniaspora valbyensis	Zalaria obscura	0	0.0238095	0.128287
Lachancea kluyveri	Zalaria obscura	18	0.0238095	0.128287
Lachancea thermotolerans	Zalaria obscura	18	0.0238095	0.128287
Meyerozyma guilliermondii	Zalaria obscura	18	0.0238095	0.128287
Nakazawaea ishiwadae	Zalaria obscura	0	0.0238095	0.128287
Nakazawaea sp	Zalaria obscura	18	0.0238095	0.128287
Pichia kluyveri	Zalaria obscura	18	0.0238095	0.128287
Starmerella sp	Zalaria obscura	118	0.0152886	0.128287
Wickerhamomyces sp	Zalaria obscura	33	0.0151515	0.128287
Zygosaccharomyces bailii	Zalaria obscura	0	0.0238095	0.128287
Metschnikowia pulcherrima	Zygosaccharomyces bailii	18	0.0238095	0.128287
Pichia kudriavzevii	Zygosaccharomyces bailii	18	0.0238095	0.128287
Wickerhamomyces sp	Zygosaccharomyces bailii	18	0.0238095	0.128287
Zalaria obscura	Zygosaccharomyces bailii	18	0.0238095	0.128287
Zalaria obscura	Starmerella bacillaris	29	0.024639	0.131773
Starmerella bacillaris	Zalaria obscura	115	0.024639	0.131773
Candida sp	Candida maltosa	72	0.0261084	0.137593
Candida maltosa	Candida sp	9	0.0261084	0.137593
Nakazawaea ishiwadae	Candida sp	9	0.0261084	0.137593
Candida sp	Nakazawaea ishiwadae	72	0.0261084	0.137593
Clavispora lusitaniae	Aureobasidium pullulans	38	0.0267524	0.139966
Aureobasidium pullulans	Clavispora lusitaniae	124	0.0267524	0.139966
Starmerella bacillaris	Candida tropicalis	8	0.0280342	0.145616
Candida tropicalis	Starmerella bacillaris	64	0.0280342	0.145616
Starmerella bacillaris	Candida sp	208	0.0284042	0.146485
Candida sp	Starmerella bacillaris	440	0.0284042	0.146485
Metschnikowia pulcherrima	Aureobasidium pullulans	86	0.0330025	0.167814
Pichia bruneiensis	Candida sp	10	0.0330049	0.167814
Aureobasidium pullulans	Metschnikowia pulcherrima	22	0.0330025	0.167814
Candida sp	Pichia bruneiensis	71	0.0330049	0.167814
Pichia sp	Clavispora lusitaniae	84	0.0338652	0.170984
Clavispora lusitaniae	Pichia sp	24	0.0338652	0.170984
Clavispora lusitaniae	[Candida] oleophila	2	0.0363636	0.177396
Starmerella bacillaris	Candida maltosa	63	0.0362393	0.177396
[Candida] oleophila	Clavispora lusitaniae	25	0.0363636	0.177396
Starmerella bacillaris	Nakazawaea ishiwadae	63	0.0362393	0.177396
Starmerella bacillaris	Pichia bruneiensis	63	0.0362393	0.177396
Saccharomyces cerevisiae	Pichia kudriavzevii	99	0.0358637	0.177396
Pichia kudriavzevii	Saccharomyces cerevisiae	27	0.0358637	0.177396
Candida maltosa	Starmerella bacillaris	9	0.0362393	0.177396
Nakazawaea ishiwadae	Starmerella bacillaris	9	0.0362393	0.177396
Pichia bruneiensis	Starmerella bacillaris	9	0.0362393	0.177396
Metschnikowia sp	Clavispora lusitaniae	292	0.037311	0.180796
Clavispora lusitaniae	Metschnikowia sp	113	0.037311	0.180796
Starmerella bacillaris	Metschnikowia pulcherrima	32	0.038166	0.183706
Metschnikowia pulcherrima	Starmerella bacillaris	112	0.038166	0.183706
Clavispora lusitaniae	Candida sp	65	0.0391921	0.186275
Candida sp	Clavispora lusitaniae	178	0.0391921	0.186275
Pichia fermentans/kluyveri	Nakazawaea wickerhamii	40	0.0392157	0.186275
Nakazawaea wickerhamii	Pichia fermentans/kluyveri	5	0.0392157	0.186275
Pichia kudriavzevii	Metschnikowia pulcherrima	5	0.0411255	0.19407
Metschnikowia pulcherrima	Pichia kudriavzevii	31	0.0411255	0.19407
Ambrosiozyma angophorae	[Candida] zeylanoides	1	0.047619	0.20964
Zygosaccharomyces bailii	[Candida] zeylanoides	1	0.047619	0.20964
[Candida] zeylanoides	Ambrosiozyma angophorae	17	0.047619	0.20964
Hanseniaspora uvarum	Ambrosiozyma angophorae	47	0.0466165	0.20964
Candida sp	Aureobasidium pullulans	329	0.0468386	0.20964
Pichia kluyveri	Aureobasidium pullulans	47	0.0466165	0.20964
Zalaria obscura	Candida maltosa	17	0.047619	0.20964
Aureobasidium pullulans	Candida sp	157	0.0468386	0.20964
Ambrosiozyma angophorae	Hanseniaspora uvarum	7	0.0466165	0.20964
Hanseniaspora valbyensis	Hanseniaspora uvarum	7	0.0466165	0.20964
Hanseniaspora uvarum	Hanseniaspora valbyensis	47	0.0466165	0.20964
Starmerella bacillaris	Lachancea kluyveri	10	0.045812	0.20964
Pichia kudriavzevii	Pichia fermentans/kluyveri	19	0.0448548	0.20964
Aureobasidium pullulans	Pichia kluyveri	7	0.0466165	0.20964
Pichia kudriavzevii	Pichia kluyveri	1	0.047619	0.20964
Pichia fermentans/kluyveri	Pichia kudriavzevii	71	0.0448548	0.20964
Pichia kluyveri	Pichia kudriavzevii	17	0.047619	0.20964
Lachancea kluyveri	Starmerella bacillaris	62	0.045812	0.20964
Zalaria obscura	Wickerhamomyces canadensis	1	0.047619	0.20964
Candida maltosa	Zalaria obscura	1	0.047619	0.20964
Wickerhamomyces canadensis	Zalaria obscura	17	0.047619	0.20964
[Candida] zeylanoides	Zygosaccharomyces bailii	17	0.047619	0.20964
Wickerhamomyces anomalus	Clavispora lusitaniae	63	0.0503085	0.220138
Clavispora lusitaniae	Wickerhamomyces anomalus	18	0.0503085	0.220138
Saccharomyces cerevisiae	Nakazawaea wickerhamii	54	0.0523715	0.226421
Saccharomyces cerevisiae	Pichia kluyveri	9	0.0523715	0.226421
Nakazawaea wickerhamii	Saccharomyces cerevisiae	9	0.0523715	0.226421
Pichia kluyveri	Saccharomyces cerevisiae	54	0.0523715	0.226421
[Candida] oleophila	[Candida] membranifaciens	9	0.1	0.243098
Ambrosiozyma angophorae	[Candida] membranifaciens	0	0.1	0.243098
Candida maltosa	[Candida] membranifaciens	0	0.1	0.243098
Hanseniaspora valbyensis	[Candida] membranifaciens	0	0.1	0.243098
Nakazawaea ishiwadae	[Candida] membranifaciens	0	0.1	0.243098
Zygosaccharomyces bailii	[Candida] membranifaciens	0	0.1	0.243098
[Candida] membranifaciens	[Candida] oleophila	0	0.1	0.243098
[Candida] zeylanoides	[Candida] oleophila	2	0.0952381	0.243098
Ambrosiozyma angophorae	[Candida] oleophila	0	0.1	0.243098
Candida maltosa	[Candida] oleophila	0	0.1	0.243098
Candida norvegica	[Candida] oleophila	0	0.1	0.243098
Hanseniaspora valbyensis	[Candida] oleophila	0	0.1	0.243098
Lachancea kluyveri	[Candida] oleophila	0	0.1	0.243098
Lachancea thermotolerans	[Candida] oleophila	0	0.1	0.243098
Meyerozyma guilliermondii	[Candida] oleophila	0	0.1	0.243098
Nakazawaea ishiwadae	[Candida] oleophila	0	0.1	0.243098
Nakazawaea sp	[Candida] oleophila	0	0.1	0.243098
Nakazawaea wickerhamii	[Candida] oleophila	0	0.1	0.243098
Pichia bruneiensis	[Candida] oleophila	0	0.1	0.243098
Pichia kluyveri	[Candida] oleophila	0	0.1	0.243098
Starmerella cellae	[Candida] oleophila	0	0.1	0.243098
Wickerhamomyces canadensis	[Candida] oleophila	0	0.1	0.243098
Zygosaccharomyces bailii	[Candida] oleophila	0	0.1	0.243098
[Candida] oleophila	[Candida] zeylanoides	16	0.0952381	0.243098
[Candida] membranifaciens	Ambrosiozyma angophorae	9	0.1	0.243098
[Candida] oleophila	Ambrosiozyma angophorae	9	0.1	0.243098
Candida maltosa	Ambrosiozyma angophorae	9	0.1	0.243098
Candida norvegica	Ambrosiozyma angophorae	9	0.1	0.243098
Candida tropicalis	Ambrosiozyma angophorae	9	0.1	0.243098
Cryptococcus neoformans	Ambrosiozyma angophorae	9	0.1	0.243098
Lachancea kluyveri	Ambrosiozyma angophorae	9	0.1	0.243098
Lachancea thermotolerans	Ambrosiozyma angophorae	9	0.1	0.243098
Meyerozyma guilliermondii	Ambrosiozyma angophorae	9	0.1	0.243098
Nakazawaea ishiwadae	Ambrosiozyma angophorae	9	0.1	0.243098
Nakazawaea sp	Ambrosiozyma angophorae	9	0.1	0.243098
Nakazawaea wickerhamii	Ambrosiozyma angophorae	9	0.1	0.243098
Pichia kluyveri	Ambrosiozyma angophorae	9	0.1	0.243098
Rhodotorula mucilaginosa	Ambrosiozyma angophorae	9	0.1	0.243098
Starmerella cellae	Ambrosiozyma angophorae	9	0.1	0.243098
Wickerhamomyces canadensis	Ambrosiozyma angophorae	9	0.1	0.243098
Pichia bruneiensis	Aureobasidium pullulans	9	0.0796992	0.243098
Wickerhamomyces sp	Aureobasidium pullulans	81	0.0769265	0.243098
[Candida] membranifaciens	Candida maltosa	9	0.1	0.243098
[Candida] oleophila	Candida maltosa	9	0.1	0.243098
Ambrosiozyma angophorae	Candida maltosa	0	0.1	0.243098
Candida norvegica	Candida maltosa	9	0.1	0.243098
Candida tropicalis	Candida maltosa	9	0.1	0.243098
Hanseniaspora valbyensis	Candida maltosa	0	0.1	0.243098
Lachancea kluyveri	Candida maltosa	9	0.1	0.243098
Lachancea thermotolerans	Candida maltosa	9	0.1	0.243098
Meyerozyma guilliermondii	Candida maltosa	9	0.1	0.243098
Nakazawaea sp	Candida maltosa	9	0.1	0.243098
Nakazawaea wickerhamii	Candida maltosa	9	0.1	0.243098
Pichia kluyveri	Candida maltosa	9	0.1	0.243098
Starmerella cellae	Candida maltosa	9	0.1	0.243098
Wickerhamomyces canadensis	Candida maltosa	9	0.1	0.243098
Zygosaccharomyces bailii	Candida maltosa	0	0.1	0.243098
[Candida] oleophila	Candida norvegica	9	0.1	0.243098
Ambrosiozyma angophorae	Candida norvegica	0	0.1	0.243098
Candida maltosa	Candida norvegica	0	0.1	0.243098
Candida tropicalis	Candida norvegica	9	0.1	0.243098
Hanseniaspora valbyensis	Candida norvegica	0	0.1	0.243098
Lachancea kluyveri	Candida norvegica	9	0.1	0.243098
Nakazawaea ishiwadae	Candida norvegica	0	0.1	0.243098
Pichia bruneiensis	Candida norvegica	0	0.1	0.243098
Pichia kluyveri	Candida norvegica	9	0.1	0.243098
Saccharomyces cerevisiae	Candida norvegica	53	0.0662055	0.243098
Zygosaccharomyces bailii	Candida norvegica	0	0.1	0.243098
Pichia kudriavzevii	Candida sp	43	0.0799102	0.243098
Ambrosiozyma angophorae	Candida tropicalis	0	0.1	0.243098
Candida maltosa	Candida tropicalis	0	0.1	0.243098
Candida norvegica	Candida tropicalis	0	0.1	0.243098
Hanseniaspora valbyensis	Candida tropicalis	0	0.1	0.243098
Nakazawaea ishiwadae	Candida tropicalis	0	0.1	0.243098
Nakazawaea wickerhamii	Candida tropicalis	0	0.1	0.243098
Pichia bruneiensis	Candida tropicalis	0	0.1	0.243098
Pichia kudriavzevii	Candida tropicalis	2	0.0952381	0.243098
Zygosaccharomyces bailii	Candida tropicalis	0	0.1	0.243098
Cryptococcus neoformans	Clavispora lusitaniae	24	0.0636364	0.243098
Metschnikowia pulcherrima	Clavispora lusitaniae	42	0.0879121	0.243098
Saccharomycodes ludwigii	Clavispora lusitaniae	12	0.0879121	0.243098
Starmerella bacillaris	Clavispora lusitaniae	153	0.0716029	0.243098
Wickerhamomyces sp	Clavispora lusitaniae	42	0.0879121	0.243098
Ambrosiozyma angophorae	Cryptococcus neoformans	0	0.1	0.243098
Clavispora lusitaniae	Cryptococcus neoformans	3	0.0636364	0.243098
Hanseniaspora valbyensis	Cryptococcus neoformans	0	0.1	0.243098
Zygosaccharomyces bailii	Cryptococcus neoformans	0	0.1	0.243098
Pichia fermentans/kluyveri	Hanseniaspora uvarum	182	0.0929942	0.243098
Saccharomyces cerevisiae	Hanseniaspora uvarum	249	0.0939476	0.243098
[Candida] membranifaciens	Hanseniaspora valbyensis	9	0.1	0.243098
[Candida] oleophila	Hanseniaspora valbyensis	9	0.1	0.243098
Candida maltosa	Hanseniaspora valbyensis	9	0.1	0.243098
Candida norvegica	Hanseniaspora valbyensis	9	0.1	0.243098
Candida tropicalis	Hanseniaspora valbyensis	9	0.1	0.243098
Cryptococcus neoformans	Hanseniaspora valbyensis	9	0.1	0.243098
Lachancea kluyveri	Hanseniaspora valbyensis	9	0.1	0.243098
Lachancea thermotolerans	Hanseniaspora valbyensis	9	0.1	0.243098
Meyerozyma guilliermondii	Hanseniaspora valbyensis	9	0.1	0.243098
Nakazawaea ishiwadae	Hanseniaspora valbyensis	9	0.1	0.243098
Nakazawaea sp	Hanseniaspora valbyensis	9	0.1	0.243098
Nakazawaea wickerhamii	Hanseniaspora valbyensis	9	0.1	0.243098
Pichia bruneiensis	Hanseniaspora valbyensis	9	0.1	0.243098
Pichia kluyveri	Hanseniaspora valbyensis	9	0.1	0.243098
Rhodotorula mucilaginosa	Hanseniaspora valbyensis	9	0.1	0.243098
Saturnispora diversa	Hanseniaspora valbyensis	9	0.1	0.243098
Starmerella cellae	Hanseniaspora valbyensis	9	0.1	0.243098
Wickerhamomyces canadensis	Hanseniaspora valbyensis	9	0.1	0.243098
[Candida] oleophila	Lachancea kluyveri	9	0.1	0.243098
Ambrosiozyma angophorae	Lachancea kluyveri	0	0.1	0.243098
Candida maltosa	Lachancea kluyveri	0	0.1	0.243098
Candida norvegica	Lachancea kluyveri	0	0.1	0.243098
Hanseniaspora valbyensis	Lachancea kluyveri	0	0.1	0.243098
Nakazawaea ishiwadae	Lachancea kluyveri	0	0.1	0.243098
Nakazawaea wickerhamii	Lachancea kluyveri	0	0.1	0.243098
Pichia bruneiensis	Lachancea kluyveri	0	0.1	0.243098
Wickerhamomyces canadensis	Lachancea kluyveri	0	0.1	0.243098
Zygosaccharomyces bailii	Lachancea kluyveri	0	0.1	0.243098
[Candida] oleophila	Lachancea thermotolerans	9	0.1	0.243098
Ambrosiozyma angophorae	Lachancea thermotolerans	0	0.1	0.243098
Candida maltosa	Lachancea thermotolerans	0	0.1	0.243098
Hanseniaspora valbyensis	Lachancea thermotolerans	0	0.1	0.243098
Nakazawaea ishiwadae	Lachancea thermotolerans	0	0.1	0.243098
Nakazawaea wickerhamii	Lachancea thermotolerans	0	0.1	0.243098
Pichia bruneiensis	Lachancea thermotolerans	0	0.1	0.243098
Starmerella bacillaris	Lachancea thermotolerans	13	0.0841026	0.243098
Zygosaccharomyces bailii	Lachancea thermotolerans	0	0.1	0.243098
Clavispora lusitaniae	Metschnikowia pulcherrima	12	0.0879121	0.243098
Pichia sp	Metschnikowia pulcherrima	17	0.083064	0.243098
Wickerhamomyces anomalus	Metschnikowia pulcherrima	12	0.0879121	0.243098
Nakazawaea ishiwadae	Metschnikowia sp	24	0.0664894	0.243098
Pichia kluyveri	Metschnikowia sp	108	0.0907724	0.243098
[Candida] oleophila	Meyerozyma guilliermondii	9	0.1	0.243098
Ambrosiozyma angophorae	Meyerozyma guilliermondii	0	0.1	0.243098
Candida maltosa	Meyerozyma guilliermondii	0	0.1	0.243098
Hanseniaspora valbyensis	Meyerozyma guilliermondii	0	0.1	0.243098
Nakazawaea ishiwadae	Meyerozyma guilliermondii	0	0.1	0.243098
Nakazawaea wickerhamii	Meyerozyma guilliermondii	0	0.1	0.243098
Pichia bruneiensis	Meyerozyma guilliermondii	0	0.1	0.243098
Starmerella bacillaris	Meyerozyma guilliermondii	13	0.0841026	0.243098
Zygosaccharomyces bailii	Meyerozyma guilliermondii	0	0.1	0.243098
[Candida] membranifaciens	Nakazawaea ishiwadae	9	0.1	0.243098
[Candida] oleophila	Nakazawaea ishiwadae	9	0.1	0.243098
Ambrosiozyma angophorae	Nakazawaea ishiwadae	0	0.1	0.243098
Candida norvegica	Nakazawaea ishiwadae	9	0.1	0.243098
Candida tropicalis	Nakazawaea ishiwadae	9	0.1	0.243098
Hanseniaspora valbyensis	Nakazawaea ishiwadae	0	0.1	0.243098
Lachancea kluyveri	Nakazawaea ishiwadae	9	0.1	0.243098
Lachancea thermotolerans	Nakazawaea ishiwadae	9	0.1	0.243098
Metschnikowia sp	Nakazawaea ishiwadae	111	0.0664894	0.243098
Meyerozyma guilliermondii	Nakazawaea ishiwadae	9	0.1	0.243098
Nakazawaea sp	Nakazawaea ishiwadae	9	0.1	0.243098
Nakazawaea wickerhamii	Nakazawaea ishiwadae	9	0.1	0.243098
Pichia kluyveri	Nakazawaea ishiwadae	9	0.1	0.243098
Starmerella cellae	Nakazawaea ishiwadae	9	0.1	0.243098
Wickerhamomyces canadensis	Nakazawaea ishiwadae	9	0.1	0.243098
Zygosaccharomyces bailii	Nakazawaea ishiwadae	0	0.1	0.243098
[Candida] oleophila	Nakazawaea sp	9	0.1	0.243098
Ambrosiozyma angophorae	Nakazawaea sp	0	0.1	0.243098
Candida maltosa	Nakazawaea sp	0	0.1	0.243098
Hanseniaspora valbyensis	Nakazawaea sp	0	0.1	0.243098
Nakazawaea ishiwadae	Nakazawaea sp	0	0.1	0.243098
Nakazawaea wickerhamii	Nakazawaea sp	0	0.1	0.243098
Pichia bruneiensis	Nakazawaea sp	0	0.1	0.243098
Pichia kluyveri	Nakazawaea sp	9	0.1	0.243098
Zygosaccharomyces bailii	Nakazawaea sp	0	0.1	0.243098
[Candida] oleophila	Nakazawaea wickerhamii	9	0.1	0.243098
Ambrosiozyma angophorae	Nakazawaea wickerhamii	0	0.1	0.243098
Candida maltosa	Nakazawaea wickerhamii	0	0.1	0.243098
Candida tropicalis	Nakazawaea wickerhamii	9	0.1	0.243098
Hanseniaspora valbyensis	Nakazawaea wickerhamii	0	0.1	0.243098
Lachancea kluyveri	Nakazawaea wickerhamii	9	0.1	0.243098
Lachancea thermotolerans	Nakazawaea wickerhamii	9	0.1	0.243098
Meyerozyma guilliermondii	Nakazawaea wickerhamii	9	0.1	0.243098
Nakazawaea ishiwadae	Nakazawaea wickerhamii	0	0.1	0.243098
Nakazawaea sp	Nakazawaea wickerhamii	9	0.1	0.243098
Pichia bruneiensis	Nakazawaea wickerhamii	0	0.1	0.243098
Pichia kluyveri	Nakazawaea wickerhamii	9	0.1	0.243098
Wickerhamomyces canadensis	Nakazawaea wickerhamii	9	0.1	0.243098
Zygosaccharomyces bailii	Nakazawaea wickerhamii	0	0.1	0.243098
[Candida] oleophila	Pichia bruneiensis	9	0.1	0.243098
Aureobasidium pullulans	Pichia bruneiensis	45	0.0796992	0.243098
Candida norvegica	Pichia bruneiensis	9	0.1	0.243098
Candida tropicalis	Pichia bruneiensis	9	0.1	0.243098
Hanseniaspora valbyensis	Pichia bruneiensis	0	0.1	0.243098
Lachancea kluyveri	Pichia bruneiensis	9	0.1	0.243098
Lachancea thermotolerans	Pichia bruneiensis	9	0.1	0.243098
Meyerozyma guilliermondii	Pichia bruneiensis	9	0.1	0.243098
Nakazawaea sp	Pichia bruneiensis	9	0.1	0.243098
Nakazawaea wickerhamii	Pichia bruneiensis	9	0.1	0.243098
Pichia kluyveri	Pichia bruneiensis	9	0.1	0.243098
Starmerella cellae	Pichia bruneiensis	9	0.1	0.243098
Wickerhamomyces canadensis	Pichia bruneiensis	9	0.1	0.243098
Zygosaccharomyces bailii	Pichia bruneiensis	0	0.1	0.243098
Hanseniaspora uvarum	Pichia fermentans/kluyveri	88	0.0929942	0.243098
[Candida] oleophila	Pichia kluyveri	9	0.1	0.243098
Ambrosiozyma angophorae	Pichia kluyveri	0	0.1	0.243098
Candida maltosa	Pichia kluyveri	0	0.1	0.243098
Candida norvegica	Pichia kluyveri	0	0.1	0.243098
Hanseniaspora valbyensis	Pichia kluyveri	0	0.1	0.243098
Metschnikowia sp	Pichia kluyveri	27	0.0907724	0.243098
Nakazawaea ishiwadae	Pichia kluyveri	0	0.1	0.243098
Nakazawaea sp	Pichia kluyveri	0	0.1	0.243098
Nakazawaea wickerhamii	Pichia kluyveri	0	0.1	0.243098
Pichia bruneiensis	Pichia kluyveri	0	0.1	0.243098
Starmerella sp	Pichia kluyveri	11	0.0567521	0.243098
Wickerhamomyces canadensis	Pichia kluyveri	0	0.1	0.243098
Zygosaccharomyces bailii	Pichia kluyveri	0	0.1	0.243098
Candida sp	Pichia kudriavzevii	119	0.0799102	0.243098
Candida tropicalis	Pichia kudriavzevii	16	0.0952381	0.243098
Metschnikowia pulcherrima	Pichia sp	55	0.083064	0.243098
Ambrosiozyma angophorae	Rhodotorula mucilaginosa	0	0.1	0.243098
Hanseniaspora valbyensis	Rhodotorula mucilaginosa	0	0.1	0.243098
Zygosaccharomyces bailii	Rhodotorula mucilaginosa	0	0.1	0.243098
Candida norvegica	Saccharomyces cerevisiae	10	0.0662055	0.243098
Hanseniaspora uvarum	Saccharomyces cerevisiae	129	0.0939476	0.243098
Clavispora lusitaniae	Saccharomycodes ludwigii	42	0.0879121	0.243098
Hanseniaspora valbyensis	Saturnispora diversa	0	0.1	0.243098
Zygosaccharomyces bailii	Saturnispora diversa	0	0.1	0.243098
Clavispora lusitaniae	Starmerella bacillaris	63	0.0716029	0.243098
Lachancea thermotolerans	Starmerella bacillaris	59	0.0841026	0.243098
Meyerozyma guilliermondii	Starmerella bacillaris	59	0.0841026	0.243098
[Candida] oleophila	Starmerella cellae	9	0.1	0.243098
Ambrosiozyma angophorae	Starmerella cellae	0	0.1	0.243098
Candida maltosa	Starmerella cellae	0	0.1	0.243098
Hanseniaspora valbyensis	Starmerella cellae	0	0.1	0.243098
Nakazawaea ishiwadae	Starmerella cellae	0	0.1	0.243098
Pichia bruneiensis	Starmerella cellae	0	0.1	0.243098
Zygosaccharomyces bailii	Starmerella cellae	0	0.1	0.243098
Pichia kluyveri	Starmerella sp	61	0.0567521	0.243098
Metschnikowia pulcherrima	Wickerhamomyces anomalus	42	0.0879121	0.243098
[Candida] oleophila	Wickerhamomyces canadensis	9	0.1	0.243098
Ambrosiozyma angophorae	Wickerhamomyces canadensis	0	0.1	0.243098
Candida maltosa	Wickerhamomyces canadensis	0	0.1	0.243098
Hanseniaspora valbyensis	Wickerhamomyces canadensis	0	0.1	0.243098
Lachancea kluyveri	Wickerhamomyces canadensis	9	0.1	0.243098
Nakazawaea ishiwadae	Wickerhamomyces canadensis	0	0.1	0.243098
Nakazawaea wickerhamii	Wickerhamomyces canadensis	0	0.1	0.243098
Pichia bruneiensis	Wickerhamomyces canadensis	0	0.1	0.243098
Pichia kluyveri	Wickerhamomyces canadensis	9	0.1	0.243098
Zygosaccharomyces bailii	Wickerhamomyces canadensis	0	0.1	0.243098
Aureobasidium pullulans	Wickerhamomyces sp	27	0.0769265	0.243098
Clavispora lusitaniae	Wickerhamomyces sp	12	0.0879121	0.243098
[Candida] membranifaciens	Zygosaccharomyces bailii	9	0.1	0.243098
[Candida] oleophila	Zygosaccharomyces bailii	9	0.1	0.243098
Candida maltosa	Zygosaccharomyces bailii	9	0.1	0.243098
Candida norvegica	Zygosaccharomyces bailii	9	0.1	0.243098
Candida tropicalis	Zygosaccharomyces bailii	9	0.1	0.243098
Cryptococcus neoformans	Zygosaccharomyces bailii	9	0.1	0.243098
Lachancea kluyveri	Zygosaccharomyces bailii	9	0.1	0.243098
Lachancea thermotolerans	Zygosaccharomyces bailii	9	0.1	0.243098
Meyerozyma guilliermondii	Zygosaccharomyces bailii	9	0.1	0.243098
Nakazawaea ishiwadae	Zygosaccharomyces bailii	9	0.1	0.243098
Nakazawaea sp	Zygosaccharomyces bailii	9	0.1	0.243098
Nakazawaea wickerhamii	Zygosaccharomyces bailii	9	0.1	0.243098
Pichia bruneiensis	Zygosaccharomyces bailii	9	0.1	0.243098
Pichia kluyveri	Zygosaccharomyces bailii	9	0.1	0.243098
Rhodotorula mucilaginosa	Zygosaccharomyces bailii	9	0.1	0.243098
Saturnispora diversa	Zygosaccharomyces bailii	9	0.1	0.243098
Starmerella cellae	Zygosaccharomyces bailii	9	0.1	0.243098
Wickerhamomyces canadensis	Zygosaccharomyces bailii	9	0.1	0.243098
Lachancea thermotolerans	Aureobasidium pullulans	44	0.100752	0.243287
Aureobasidium pullulans	Lachancea thermotolerans	10	0.100752	0.243287
Starmerella bacillaris	Nakazawaea sp	14	0.100513	0.243287
Nakazawaea sp	Starmerella bacillaris	58	0.100513	0.243287
Metschnikowia sp	Candida maltosa	106	0.109852	0.264377
Candida maltosa	Metschnikowia sp	29	0.109852	0.264377
Pichia sp	Aureobasidium pullulans	146	0.113367	0.27193
Aureobasidium pullulans	Pichia sp	70	0.113367	0.27193
Pichia bruneiensis	Metschnikowia sp	30	0.120375	0.287783
Metschnikowia sp	Pichia bruneiensis	105	0.120375	0.287783
Candida tropicalis	Aureobasidium pullulans	43	0.124812	0.294491
Aureobasidium pullulans	Candida tropicalis	11	0.124812	0.294491
Hanseniaspora uvarum	Cryptococcus neoformans	11	0.124812	0.294491
Cryptococcus neoformans	Hanseniaspora uvarum	43	0.124812	0.294491
Zygosaccharomyces bailii	Hanseniaspora uvarum	11	0.124812	0.294491
Pichia sp	Pichia kudriavzevii	53	0.12465	0.294491
Pichia kudriavzevii	Pichia sp	19	0.12465	0.294491
Hanseniaspora uvarum	Zygosaccharomyces bailii	43	0.124812	0.294491
Starmerella bacillaris	Pichia sp	98	0.1281	0.301264
Pichia sp	Starmerella bacillaris	190	0.1281	0.301264
Pichia fermentans/kluyveri	Candida norvegica	36	0.129902	0.304024
Hanseniaspora uvarum	Candida sp	177	0.130115	0.304024
Candida sp	Hanseniaspora uvarum	309	0.130115	0.304024
Candida norvegica	Pichia fermentans/kluyveri	9	0.129902	0.304024
Wickerhamomyces sp	Pichia kudriavzevii	28	0.132035	0.307513
Pichia kudriavzevii	Wickerhamomyces sp	8	0.132035	0.307513
Metschnikowia sp	Metschnikowia pulcherrima	83	0.134852	0.313064
Metschnikowia pulcherrima	Metschnikowia sp	187	0.134852	0.313064
Saccharomyces cerevisiae	Metschnikowia pulcherrima	37	0.140009	0.323995
Metschnikowia pulcherrima	Saccharomyces cerevisiae	89	0.140009	0.323995
Starmerella sp	Metschnikowia pulcherrima	43	0.142637	0.329021
Metschnikowia pulcherrima	Starmerella sp	101	0.142637	0.329021
Clavispora lusitaniae	[Candida] zeylanoides	14	0.144655	0.331288
Clavispora lusitaniae	Candida tropicalis	5	0.145455	0.331288
[Candida] zeylanoides	Clavispora lusitaniae	40	0.144655	0.331288
Candida tropicalis	Clavispora lusitaniae	22	0.145455	0.331288
Saturnispora diversa	Clavispora lusitaniae	22	0.145455	0.331288
Wickerhamomyces anomalus	Lachancea thermotolerans	5	0.145455	0.331288
Clavispora lusitaniae	Saturnispora diversa	5	0.145455	0.331288
Lachancea thermotolerans	Wickerhamomyces anomalus	22	0.145455	0.331288
Candida maltosa	Aureobasidium pullulans	12	0.153383	0.346071
Aureobasidium pullulans	Candida maltosa	42	0.153383	0.346071
Hanseniaspora uvarum	Candida tropicalis	12	0.153383	0.346071
Candida tropicalis	Hanseniaspora uvarum	42	0.153383	0.346071
Pichia kluyveri	Hanseniaspora uvarum	42	0.153383	0.346071
Hanseniaspora uvarum	Pichia kluyveri	12	0.153383	0.346071
Metschnikowia pulcherrima	Hanseniaspora uvarum	76	0.155636	0.35006
Hanseniaspora uvarum	Metschnikowia pulcherrima	32	0.155636	0.35006
Nakazawaea ishiwadae	[Candida] zeylanoides	3	0.166667	0.361361
Metschnikowia pulcherrima	Candida norvegica	15	0.166667	0.361361
Zalaria obscura	Candida norvegica	3	0.166667	0.361361
Pichia kudriavzevii	Lachancea kluyveri	3	0.166667	0.361361
Candida norvegica	Metschnikowia pulcherrima	3	0.166667	0.361361
Nakazawaea wickerhamii	Metschnikowia pulcherrima	3	0.166667	0.361361
Wickerhamomyces canadensis	Metschnikowia pulcherrima	3	0.166667	0.361361
Pichia kudriavzevii	Meyerozyma guilliermondii	3	0.166667	0.361361
[Candida] zeylanoides	Nakazawaea ishiwadae	15	0.166667	0.361361
Pichia kudriavzevii	Nakazawaea ishiwadae	15	0.166667	0.361361
Pichia kudriavzevii	Nakazawaea sp	3	0.166667	0.361361
Metschnikowia pulcherrima	Nakazawaea wickerhamii	15	0.166667	0.361361
Zalaria obscura	Nakazawaea wickerhamii	3	0.166667	0.361361
Zalaria obscura	Pichia bruneiensis	15	0.166667	0.361361
Pichia kluyveri	Pichia fermentans/kluyveri	35	0.164216	0.361361
Pichia fermentans/kluyveri	Pichia kluyveri	10	0.164216	0.361361
Lachancea kluyveri	Pichia kudriavzevii	15	0.166667	0.361361
Meyerozyma guilliermondii	Pichia kudriavzevii	15	0.166667	0.361361
Nakazawaea ishiwadae	Pichia kudriavzevii	3	0.166667	0.361361
Nakazawaea sp	Pichia kudriavzevii	15	0.166667	0.361361
Metschnikowia pulcherrima	Wickerhamomyces canadensis	15	0.166667	0.361361
Candida norvegica	Zalaria obscura	15	0.166667	0.361361
Nakazawaea wickerhamii	Zalaria obscura	15	0.166667	0.361361
Pichia bruneiensis	Zalaria obscura	3	0.166667	0.361361
Wickerhamomyces sp	Starmerella bacillaris	99	0.173999	0.376129
Starmerella bacillaris	Wickerhamomyces sp	45	0.173999	0.376129
Starmerella sp	Aureobasidium pullulans	270	0.175792	0.378871
Aureobasidium pullulans	Starmerella sp	162	0.175792	0.378871
Nakazawaea wickerhamii	Candida sp	20	0.176355	0.378953
Candida sp	Nakazawaea wickerhamii	61	0.176355	0.378953
Pichia kudriavzevii	Clavispora lusitaniae	39	0.181019	0.384399
Zalaria obscura	Clavispora lusitaniae	39	0.181019	0.384399
Pichia sp	Lachancea kluyveri	8	0.18022	0.384399
Pichia sp	Nakazawaea wickerhamii	28	0.18022	0.384399
Clavispora lusitaniae	Pichia kudriavzevii	15	0.181019	0.384399
Lachancea kluyveri	Pichia sp	28	0.18022	0.384399
Nakazawaea wickerhamii	Pichia sp	8	0.18022	0.384399
Clavispora lusitaniae	Zalaria obscura	15	0.181019	0.384399
Lachancea kluyveri	Aureobasidium pullulans	41	0.184962	0.389338
Meyerozyma guilliermondii	Aureobasidium pullulans	41	0.184962	0.389338
Starmerella sp	Hanseniaspora uvarum	269	0.184119	0.389338
Aureobasidium pullulans	Lachancea kluyveri	13	0.184962	0.389338
Aureobasidium pullulans	Meyerozyma guilliermondii	13	0.184962	0.389338
Hanseniaspora uvarum	Starmerella sp	163	0.184119	0.389338
Zalaria obscura	Metschnikowia sp	89	0.188424	0.395471
Metschnikowia sp	Zalaria obscura	181	0.188424	0.395471
Pichia bruneiensis	[Candida] membranifaciens	1	0.2	0.40791
Pichia bruneiensis	Ambrosiozyma angophorae	8	0.2	0.40791
Saturnispora diversa	Ambrosiozyma angophorae	8	0.2	0.40791
Nakazawaea ishiwadae	Candida maltosa	1	0.2	0.40791
Lachancea thermotolerans	Candida norvegica	8	0.2	0.40791
Wickerhamomyces canadensis	Candida norvegica	8	0.2	0.40791
Pichia kluyveri	Candida sp	60	0.2	0.40791
Pichia kluyveri	Lachancea kluyveri	8	0.2	0.40791
Candida norvegica	Lachancea thermotolerans	1	0.2	0.40791
Pichia kluyveri	Meyerozyma guilliermondii	8	0.2	0.40791
Candida maltosa	Nakazawaea ishiwadae	8	0.2	0.40791
[Candida] membranifaciens	Pichia bruneiensis	8	0.2	0.40791
Ambrosiozyma angophorae	Pichia bruneiensis	1	0.2	0.40791
Candida sp	Pichia kluyveri	21	0.2	0.40791
Lachancea kluyveri	Pichia kluyveri	1	0.2	0.40791
Meyerozyma guilliermondii	Pichia kluyveri	1	0.2	0.40791
Starmerella cellae	Pichia kluyveri	1	0.2	0.40791
Ambrosiozyma angophorae	Saturnispora diversa	1	0.2	0.40791
Pichia kluyveri	Starmerella cellae	8	0.2	0.40791
Candida norvegica	Wickerhamomyces canadensis	1	0.2	0.40791
Starmerella sp	Pichia fermentans/kluyveri	135	0.201543	0.409898
Pichia fermentans/kluyveri	Starmerella sp	225	0.201543	0.409898
Clavispora lusitaniae	Candida norvegica	6	0.209091	0.411345
Wickerhamomyces anomalus	Candida tropicalis	6	0.209091	0.411345
Candida norvegica	Clavispora lusitaniae	21	0.209091	0.411345
Hanseniaspora valbyensis	Clavispora lusitaniae	6	0.209091	0.411345
Lachancea kluyveri	Clavispora lusitaniae	21	0.209091	0.411345
Lachancea thermotolerans	Clavispora lusitaniae	21	0.209091	0.411345
Meyerozyma guilliermondii	Clavispora lusitaniae	21	0.209091	0.411345
Nakazawaea sp	Clavispora lusitaniae	21	0.209091	0.411345
Nakazawaea wickerhamii	Clavispora lusitaniae	21	0.209091	0.411345
Pichia kluyveri	Clavispora lusitaniae	21	0.209091	0.411345
Rhodotorula mucilaginosa	Clavispora lusitaniae	21	0.209091	0.411345
Starmerella cellae	Clavispora lusitaniae	21	0.209091	0.411345
Wickerhamomyces canadensis	Clavispora lusitaniae	21	0.209091	0.411345
Clavispora lusitaniae	Hanseniaspora valbyensis	21	0.209091	0.411345
Clavispora lusitaniae	Lachancea kluyveri	6	0.209091	0.411345
Clavispora lusitaniae	Lachancea thermotolerans	6	0.209091	0.411345
Clavispora lusitaniae	Meyerozyma guilliermondii	6	0.209091	0.411345
Clavispora lusitaniae	Nakazawaea sp	6	0.209091	0.411345
Clavispora lusitaniae	Nakazawaea wickerhamii	6	0.209091	0.411345
Clavispora lusitaniae	Pichia kluyveri	6	0.209091	0.411345
Clavispora lusitaniae	Rhodotorula mucilaginosa	6	0.209091	0.411345
Clavispora lusitaniae	Starmerella cellae	6	0.209091	0.411345
Candida tropicalis	Wickerhamomyces anomalus	21	0.209091	0.411345
Clavispora lusitaniae	Wickerhamomyces canadensis	6	0.209091	0.411345
Metschnikowia sp	Candida sp	500	0.214826	0.420336
Candida sp	Metschnikowia sp	715	0.214826	0.420336
Wickerhamomyces canadensis	Starmerella bacillaris	53	0.214701	0.420336
Starmerella bacillaris	Wickerhamomyces canadensis	19	0.214701	0.420336
Candida sp	Candida norvegica	59	0.225616	0.440256
Candida norvegica	Candida sp	22	0.225616	0.440256
Starmerella sp	Pichia kudriavzevii	96	0.229693	0.447004
Pichia kudriavzevii	Starmerella sp	48	0.229693	0.447004
Pichia sp	Candida norvegica	27	0.232967	0.448743
Pichia sp	Candida tropicalis	9	0.232967	0.448743
Pichia sp	Lachancea thermotolerans	9	0.232967	0.448743
Saccharomyces cerevisiae	Metschnikowia sp	560	0.233073	0.448743
Candida norvegica	Pichia sp	9	0.232967	0.448743
Candida tropicalis	Pichia sp	27	0.232967	0.448743
Lachancea thermotolerans	Pichia sp	27	0.232967	0.448743
Metschnikowia sp	Saccharomyces cerevisiae	385	0.233073	0.448743
Starmerella sp	Saccharomyces cerevisiae	199	0.234858	0.450978
Saccharomyces cerevisiae	Starmerella sp	305	0.234858	0.450978
Starmerella sp	Candida tropicalis	20	0.244786	0.465094
Starmerella sp	Lachancea kluyveri	20	0.244786	0.465094
Starmerella sp	Lachancea thermotolerans	20	0.244786	0.465094
Wickerhamomyces anomalus	Saccharomyces cerevisiae	68	0.244351	0.465094
Candida tropicalis	Starmerella sp	52	0.244786	0.465094
Lachancea kluyveri	Starmerella sp	52	0.244786	0.465094
Lachancea thermotolerans	Starmerella sp	52	0.244786	0.465094
Saccharomyces cerevisiae	Wickerhamomyces anomalus	121	0.244351	0.465094
Metschnikowia sp	Candida tropicalis	39	0.246068	0.466303
Candida tropicalis	Metschnikowia sp	96	0.246068	0.466303
Metschnikowia sp	Hanseniaspora uvarum	482	0.246929	0.466709
Hanseniaspora uvarum	Metschnikowia sp	328	0.246929	0.466709
Pichia sp	Hanseniaspora uvarum	136	0.248642	0.468719
Hanseniaspora uvarum	Pichia sp	80	0.248642	0.468719
Starmerella bacillaris	[Candida] zeylanoides	49	0.250634	0.471243
[Candida] zeylanoides	Starmerella bacillaris	95	0.250634	0.471243
Wickerhamomyces anomalus	Aureobasidium pullulans	104	0.252532	0.473579
Aureobasidium pullulans	Wickerhamomyces anomalus	58	0.252532	0.473579
Pichia kudriavzevii	[Candida] membranifaciens	4	0.261905	0.482386
Zalaria obscura	[Candida] membranifaciens	4	0.261905	0.482386
Pichia kluyveri	[Candida] zeylanoides	14	0.261905	0.482386
Pichia kudriavzevii	Lachancea thermotolerans	4	0.261905	0.482386
Nakazawaea sp	Metschnikowia pulcherrima	4	0.261905	0.482386
Metschnikowia pulcherrima	Nakazawaea sp	14	0.261905	0.482386
[Candida] zeylanoides	Pichia kluyveri	4	0.261905	0.482386
[Candida] membranifaciens	Pichia kudriavzevii	14	0.261905	0.482386
Lachancea thermotolerans	Pichia kudriavzevii	14	0.261905	0.482386
Wickerhamomyces canadensis	Pichia kudriavzevii	14	0.261905	0.482386
Zalaria obscura	Starmerella cellae	4	0.261905	0.482386
Pichia kudriavzevii	Wickerhamomyces canadensis	4	0.261905	0.482386
[Candida] membranifaciens	Zalaria obscura	14	0.261905	0.482386
Starmerella cellae	Zalaria obscura	14	0.261905	0.482386
Wickerhamomyces anomalus	Candida sp	90	0.262578	0.482396
Candida sp	Wickerhamomyces anomalus	153	0.262578	0.482396
Metschnikowia sp	Cryptococcus neoformans	40	0.263876	0.483549
Cryptococcus neoformans	Metschnikowia sp	95	0.263876	0.483549
Wickerhamomyces anomalus	Pichia kudriavzevii	37	0.272128	0.497408
Pichia kudriavzevii	Wickerhamomyces anomalus	17	0.272128	0.497408
Starmerella bacillaris	Cryptococcus neoformans	21	0.277607	0.506142
Cryptococcus neoformans	Starmerella bacillaris	51	0.277607	0.506142
Clavispora lusitaniae	[Candida] membranifaciens	7	0.281818	0.507413
Clavispora lusitaniae	Ambrosiozyma angophorae	20	0.281818	0.507413
[Candida] membranifaciens	Clavispora lusitaniae	20	0.281818	0.507413
Ambrosiozyma angophorae	Clavispora lusitaniae	7	0.281818	0.507413
Wickerhamomyces sp	Hanseniaspora uvarum	71	0.279592	0.507413
Wickerhamomyces anomalus	Lachancea kluyveri	7	0.281818	0.507413
Wickerhamomyces anomalus	Meyerozyma guilliermondii	7	0.281818	0.507413
Lachancea kluyveri	Wickerhamomyces anomalus	20	0.281818	0.507413
Meyerozyma guilliermondii	Wickerhamomyces anomalus	20	0.281818	0.507413
Hanseniaspora uvarum	Wickerhamomyces sp	37	0.279592	0.507413
Starmerella sp	Candida sp	267	0.28904	0.518662
Wickerhamomyces anomalus	Pichia fermentans/kluyveri	49	0.289503	0.518662
Candida sp	Starmerella sp	381	0.28904	0.518662
Pichia fermentans/kluyveri	Wickerhamomyces anomalus	86	0.289503	0.518662
Pichia fermentans/kluyveri	Metschnikowia sp	400	0.293221	0.524024
Metschnikowia sp	Pichia fermentans/kluyveri	275	0.293221	0.524024
Pichia fermentans/kluyveri	Candida tropicalis	13	0.301471	0.536113
Candida tropicalis	Pichia fermentans/kluyveri	32	0.301471	0.536113
Starmerella cellae	Pichia fermentans/kluyveri	13	0.301471	0.536113
Pichia fermentans/kluyveri	Starmerella cellae	32	0.301471	0.536113
Nakazawaea sp	Aureobasidium pullulans	38	0.306767	0.544191
Aureobasidium pullulans	Nakazawaea sp	16	0.306767	0.544191
Pichia kudriavzevii	Metschnikowia sp	99	0.307679	0.544471
Metschnikowia sp	Pichia kudriavzevii	171	0.307679	0.544471
Saccharomyces cerevisiae	Lachancea kluyveri	19	0.310277	0.547726
Lachancea kluyveri	Saccharomyces cerevisiae	44	0.310277	0.547726
Starmerella sp	Starmerella bacillaris	337	0.320384	0.564188
Starmerella bacillaris	Starmerella sp	239	0.320384	0.564188
Wickerhamomyces sp	Wickerhamomyces anomalus	36	0.327672	0.575619
Wickerhamomyces anomalus	Wickerhamomyces sp	18	0.327672	0.575619
Hanseniaspora uvarum	[Candida] zeylanoides	39	0.343235	0.600787
[Candida] zeylanoides	Hanseniaspora uvarum	69	0.343235	0.600787
Metschnikowia sp	Lachancea kluyveri	44	0.343663	0.600787
Lachancea kluyveri	Metschnikowia sp	91	0.343663	0.600787
Saccharomyces cerevisiae	Candida tropicalis	20	0.353755	0.613969
Candida tropicalis	Saccharomyces cerevisiae	43	0.353755	0.613969
Saturnispora diversa	Saccharomyces cerevisiae	20	0.353755	0.613969
Starmerella cellae	Saccharomyces cerevisiae	20	0.353755	0.613969
Saccharomyces cerevisiae	Saturnispora diversa	43	0.353755	0.613969
Saccharomyces cerevisiae	Starmerella cellae	43	0.353755	0.613969
Wickerhamomyces canadensis	Aureobasidium pullulans	37	0.356391	0.614115
Lachancea kluyveri	Hanseniaspora uvarum	37	0.356391	0.614115
Lachancea thermotolerans	Hanseniaspora uvarum	37	0.356391	0.614115
Hanseniaspora uvarum	Lachancea kluyveri	17	0.356391	0.614115
Hanseniaspora uvarum	Lachancea thermotolerans	17	0.356391	0.614115
Aureobasidium pullulans	Wickerhamomyces canadensis	17	0.356391	0.614115
Pichia sp	Candida sp	131	0.358393	0.616094
Candida sp	Pichia sp	193	0.358393	0.616094
Saccharomyces cerevisiae	Pichia sp	151	0.364596	0.62527
Pichia sp	Saccharomyces cerevisiae	101	0.364596	0.62527
Candida tropicalis	[Candida] membranifaciens	7	0.4	0.631947
Metschnikowia pulcherrima	[Candida] membranifaciens	13	0.380952	0.631947
Pichia kluyveri	[Candida] membranifaciens	7	0.4	0.631947
Candida tropicalis	[Candida] oleophila	2	0.4	0.631947
Saturnispora diversa	[Candida] oleophila	2	0.4	0.631947
Candida maltosa	[Candida] zeylanoides	5	0.380952	0.631947
Cryptococcus neoformans	[Candida] zeylanoides	13	0.380952	0.631947
Pichia bruneiensis	[Candida] zeylanoides	5	0.380952	0.631947
Zalaria obscura	[Candida] zeylanoides	12	0.393939	0.631947
[Candida] zeylanoides	Candida maltosa	13	0.380952	0.631947
Meyerozyma guilliermondii	Candida norvegica	7	0.4	0.631947
Nakazawaea sp	Candida norvegica	7	0.4	0.631947
Wickerhamomyces sp	Candida norvegica	13	0.380952	0.631947
Metschnikowia pulcherrima	Candida sp	100	0.397594	0.631947
Starmerella cellae	Candida sp	27	0.3867	0.631947
[Candida] membranifaciens	Candida tropicalis	2	0.4	0.631947
[Candida] oleophila	Candida tropicalis	7	0.4	0.631947
Meyerozyma guilliermondii	Candida tropicalis	2	0.4	0.631947
Nakazawaea sp	Candida tropicalis	2	0.4	0.631947
Starmerella cellae	Candida tropicalis	2	0.4	0.631947
Pichia bruneiensis	Clavispora lusitaniae	19	0.372727	0.631947
[Candida] zeylanoides	Cryptococcus neoformans	5	0.380952	0.631947
Pichia bruneiensis	Cryptococcus neoformans	2	0.4	0.631947
Starmerella sp	Cryptococcus neoformans	24	0.393162	0.631947
Metschnikowia pulcherrima	Lachancea kluyveri	13	0.380952	0.631947
Nakazawaea sp	Lachancea kluyveri	2	0.4	0.631947
Pichia kluyveri	Lachancea thermotolerans	7	0.4	0.631947
Wickerhamomyces canadensis	Lachancea thermotolerans	2	0.4	0.631947
[Candida] membranifaciens	Metschnikowia pulcherrima	5	0.380952	0.631947
Candida sp	Metschnikowia pulcherrima	62	0.397594	0.631947
Lachancea kluyveri	Metschnikowia pulcherrima	5	0.380952	0.631947
Meyerozyma guilliermondii	Metschnikowia pulcherrima	5	0.380952	0.631947
Starmerella cellae	Metschnikowia pulcherrima	5	0.380952	0.631947
Starmerella bacillaris	Metschnikowia sp	471	0.390813	0.631947
Candida norvegica	Meyerozyma guilliermondii	2	0.4	0.631947
Candida tropicalis	Meyerozyma guilliermondii	7	0.4	0.631947
Metschnikowia pulcherrima	Meyerozyma guilliermondii	13	0.380952	0.631947
Rhodotorula mucilaginosa	Nakazawaea ishiwadae	7	0.4	0.631947
Candida norvegica	Nakazawaea sp	2	0.4	0.631947
Candida tropicalis	Nakazawaea sp	7	0.4	0.631947
Lachancea kluyveri	Nakazawaea sp	7	0.4	0.631947
Wickerhamomyces anomalus	Nakazawaea sp	8	0.372727	0.631947
Starmerella sp	Nakazawaea wickerhamii	48	0.393162	0.631947
Wickerhamomyces anomalus	Nakazawaea wickerhamii	19	0.372727	0.631947
Wickerhamomyces sp	Nakazawaea wickerhamii	13	0.380952	0.631947
[Candida] zeylanoides	Pichia bruneiensis	13	0.380952	0.631947
Clavispora lusitaniae	Pichia bruneiensis	8	0.372727	0.631947
Cryptococcus neoformans	Pichia bruneiensis	7	0.4	0.631947
Pichia kudriavzevii	Pichia bruneiensis	13	0.380952	0.631947
Saturnispora diversa	Pichia bruneiensis	7	0.4	0.631947
[Candida] membranifaciens	Pichia kluyveri	2	0.4	0.631947
Lachancea thermotolerans	Pichia kluyveri	2	0.4	0.631947
Wickerhamomyces sp	Pichia kluyveri	5	0.380952	0.631947
Pichia bruneiensis	Pichia kudriavzevii	5	0.380952	0.631947
Nakazawaea ishiwadae	Rhodotorula mucilaginosa	2	0.4	0.631947
[Candida] oleophila	Saturnispora diversa	7	0.4	0.631947
Pichia bruneiensis	Saturnispora diversa	2	0.4	0.631947
Metschnikowia sp	Starmerella bacillaris	609	0.390813	0.631947
Wickerhamomyces anomalus	Starmerella bacillaris	130	0.39157	0.631947
Candida sp	Starmerella cellae	54	0.3867	0.631947
Candida tropicalis	Starmerella cellae	7	0.4	0.631947
Metschnikowia pulcherrima	Starmerella cellae	13	0.380952	0.631947
Cryptococcus neoformans	Starmerella sp	48	0.393162	0.631947
Nakazawaea wickerhamii	Starmerella sp	24	0.393162	0.631947
Nakazawaea sp	Wickerhamomyces anomalus	19	0.372727	0.631947
Nakazawaea wickerhamii	Wickerhamomyces anomalus	8	0.372727	0.631947
Starmerella bacillaris	Wickerhamomyces anomalus	86	0.39157	0.631947
Lachancea thermotolerans	Wickerhamomyces canadensis	7	0.4	0.631947
Candida norvegica	Wickerhamomyces sp	5	0.380952	0.631947
Nakazawaea wickerhamii	Wickerhamomyces sp	5	0.380952	0.631947
Pichia kluyveri	Wickerhamomyces sp	13	0.380952	0.631947
[Candida] zeylanoides	Zalaria obscura	24	0.393939	0.631947
Saccharomyces cerevisiae	Rhodotorula mucilaginosa	42	0.401186	0.632437
Rhodotorula mucilaginosa	Saccharomyces cerevisiae	21	0.401186	0.632437
Wickerhamomyces anomalus	Hanseniaspora uvarum	98	0.40331	0.6344
Hanseniaspora uvarum	Wickerhamomyces anomalus	64	0.40331	0.6344
Meyerozyma guilliermondii	Hanseniaspora uvarum	36	0.41203	0.646708
Hanseniaspora uvarum	Meyerozyma guilliermondii	18	0.41203	0.646708
Wickerhamomyces sp	Metschnikowia sp	164	0.414312	0.64888
Metschnikowia sp	Wickerhamomyces sp	106	0.414312	0.64888
Cryptococcus neoformans	Candida sp	53	0.425616	0.65934
Candida sp	Cryptococcus neoformans	28	0.425616	0.65934
Pichia fermentans/kluyveri	Cryptococcus neoformans	15	0.426471	0.65934
Pichia fermentans/kluyveri	Lachancea kluyveri	15	0.426471	0.65934
Pichia fermentans/kluyveri	Metschnikowia pulcherrima	34	0.424333	0.65934
Cryptococcus neoformans	Pichia fermentans/kluyveri	30	0.426471	0.65934
Lachancea kluyveri	Pichia fermentans/kluyveri	30	0.426471	0.65934
Metschnikowia pulcherrima	Pichia fermentans/kluyveri	56	0.424333	0.65934
Rhodotorula mucilaginosa	Pichia fermentans/kluyveri	15	0.426471	0.65934
Saturnispora diversa	Pichia fermentans/kluyveri	15	0.426471	0.65934
Pichia fermentans/kluyveri	Rhodotorula mucilaginosa	30	0.426471	0.65934
Pichia fermentans/kluyveri	Saturnispora diversa	30	0.426471	0.65934
Starmerella sp	Candida norvegica	47	0.436923	0.668961
Metschnikowia sp	Lachancea thermotolerans	48	0.437327	0.668961
Lachancea thermotolerans	Metschnikowia sp	87	0.437327	0.668961
Starmerella sp	Meyerozyma guilliermondii	25	0.436923	0.668961
Starmerella sp	Nakazawaea sp	25	0.436923	0.668961
Wickerhamomyces sp	Pichia sp	45	0.437083	0.668961
Candida norvegica	Starmerella sp	25	0.436923	0.668961
Meyerozyma guilliermondii	Starmerella sp	47	0.436923	0.668961
Nakazawaea sp	Starmerella sp	47	0.436923	0.668961
Pichia sp	Wickerhamomyces sp	27	0.437083	0.668961
Pichia sp	Cryptococcus neoformans	12	0.448352	0.681495
Pichia sp	Meyerozyma guilliermondii	12	0.448352	0.681495
Cryptococcus neoformans	Pichia sp	24	0.448352	0.681495
Meyerozyma guilliermondii	Pichia sp	24	0.448352	0.681495
Rhodotorula mucilaginosa	Pichia sp	12	0.448352	0.681495
Pichia sp	Rhodotorula mucilaginosa	24	0.448352	0.681495
Saccharomyces cerevisiae	Cryptococcus neoformans	22	0.451581	0.683525
Saccharomyces cerevisiae	Lachancea thermotolerans	22	0.451581	0.683525
Cryptococcus neoformans	Saccharomyces cerevisiae	41	0.451581	0.683525
Lachancea thermotolerans	Saccharomyces cerevisiae	41	0.451581	0.683525
Aureobasidium pullulans	[Candida] zeylanoides	42	0.453684	0.68384
[Candida] zeylanoides	Aureobasidium pullulans	66	0.453684	0.68384
Zalaria obscura	Aureobasidium pullulans	42	0.453684	0.68384
Aureobasidium pullulans	Zalaria obscura	66	0.453684	0.68384
Starmerella bacillaris	Aureobasidium pullulans	246	0.457511	0.688173
Aureobasidium pullulans	Starmerella bacillaris	186	0.457511	0.688173
Hanseniaspora uvarum	Aureobasidium pullulans	138	0.461871	0.693286
Aureobasidium pullulans	Hanseniaspora uvarum	186	0.461871	0.693286
Metschnikowia sp	Aureobasidium pullulans	454	0.464036	0.693653
Hanseniaspora uvarum	Clavispora lusitaniae	96	0.46316	0.693653
Clavispora lusitaniae	Hanseniaspora uvarum	66	0.46316	0.693653
Aureobasidium pullulans	Metschnikowia sp	356	0.464036	0.693653
Hanseniaspora uvarum	[Candida] membranifaciens	19	0.470677	0.6978
Cryptococcus neoformans	Aureobasidium pullulans	35	0.470677	0.6978
Starmerella cellae	Aureobasidium pullulans	35	0.470677	0.6978
Aureobasidium pullulans	Cryptococcus neoformans	19	0.470677	0.6978
[Candida] membranifaciens	Hanseniaspora uvarum	35	0.470677	0.6978
Nakazawaea sp	Hanseniaspora uvarum	35	0.470677	0.6978
Hanseniaspora uvarum	Nakazawaea sp	19	0.470677	0.6978
Aureobasidium pullulans	Starmerella cellae	19	0.470677	0.6978
Clavispora lusitaniae	Candida maltosa	9	0.481818	0.705624
Wickerhamomyces anomalus	Candida norvegica	18	0.481818	0.705624
Candida maltosa	Clavispora lusitaniae	18	0.481818	0.705624
Nakazawaea ishiwadae	Clavispora lusitaniae	18	0.481818	0.705624
Zygosaccharomyces bailii	Clavispora lusitaniae	9	0.481818	0.705624
Wickerhamomyces anomalus	Cryptococcus neoformans	9	0.481818	0.705624
Clavispora lusitaniae	Nakazawaea ishiwadae	9	0.481818	0.705624
Wickerhamomyces anomalus	Rhodotorula mucilaginosa	18	0.481818	0.705624
Candida norvegica	Wickerhamomyces anomalus	9	0.481818	0.705624
Cryptococcus neoformans	Wickerhamomyces anomalus	18	0.481818	0.705624
Rhodotorula mucilaginosa	Wickerhamomyces anomalus	9	0.481818	0.705624
Clavispora lusitaniae	Zygosaccharomyces bailii	18	0.481818	0.705624
Starmerella bacillaris	[Candida] membranifaciens	26	0.483419	0.706535
[Candida] membranifaciens	Starmerella bacillaris	46	0.483419	0.706535
Pichia kudriavzevii	[Candida] zeylanoides	13	0.484848	0.707193
[Candida] zeylanoides	Pichia kudriavzevii	23	0.484848	0.707193
Wickerhamomyces canadensis	Candida sp	30	0.50936	0.741447
Candida sp	Wickerhamomyces canadensis	51	0.50936	0.741447
Aureobasidium pullulans	[Candida] membranifaciens	20	0.533835	0.760348
Candida norvegica	[Candida] zeylanoides	6	0.547619	0.760348
Lachancea thermotolerans	[Candida] zeylanoides	12	0.547619	0.760348
Nakazawaea sp	[Candida] zeylanoides	6	0.547619	0.760348
Nakazawaea wickerhamii	[Candida] zeylanoides	6	0.547619	0.760348
Wickerhamomyces anomalus	[Candida] zeylanoides	21	0.528671	0.760348
Wickerhamomyces canadensis	[Candida] zeylanoides	6	0.547619	0.760348
[Candida] membranifaciens	Aureobasidium pullulans	34	0.533835	0.760348
Rhodotorula mucilaginosa	Aureobasidium pullulans	20	0.533835	0.760348
Pichia kudriavzevii	Candida maltosa	12	0.547619	0.760348
[Candida] zeylanoides	Candida norvegica	12	0.547619	0.760348
Wickerhamomyces sp	Candida tropicalis	6	0.547619	0.760348
Metschnikowia pulcherrima	Cryptococcus neoformans	6	0.547619	0.760348
Pichia kudriavzevii	Cryptococcus neoformans	6	0.547619	0.760348
Wickerhamomyces sp	Cryptococcus neoformans	6	0.547619	0.760348
Zalaria obscura	Cryptococcus neoformans	6	0.547619	0.760348
Saturnispora diversa	Hanseniaspora uvarum	34	0.533835	0.760348
Wickerhamomyces canadensis	Hanseniaspora uvarum	34	0.533835	0.760348
Saccharomycodes ludwigii	Hanseniaspora valbyensis	6	0.547619	0.760348
[Candida] zeylanoides	Lachancea thermotolerans	6	0.547619	0.760348
Cryptococcus neoformans	Metschnikowia pulcherrima	12	0.547619	0.760348
Rhodotorula mucilaginosa	Metschnikowia pulcherrima	6	0.547619	0.760348
[Candida] zeylanoides	Nakazawaea sp	12	0.547619	0.760348
[Candida] zeylanoides	Nakazawaea wickerhamii	12	0.547619	0.760348
Candida maltosa	Pichia kudriavzevii	6	0.547619	0.760348
Cryptococcus neoformans	Pichia kudriavzevii	12	0.547619	0.760348
Starmerella cellae	Pichia kudriavzevii	12	0.547619	0.760348
Saturnispora diversa	Pichia sp	13	0.536264	0.760348
Aureobasidium pullulans	Rhodotorula mucilaginosa	34	0.533835	0.760348
Metschnikowia pulcherrima	Rhodotorula mucilaginosa	12	0.547619	0.760348
Wickerhamomyces sp	Rhodotorula mucilaginosa	12	0.547619	0.760348
Zalaria obscura	Rhodotorula mucilaginosa	12	0.547619	0.760348
Hanseniaspora valbyensis	Saccharomycodes ludwigii	12	0.547619	0.760348
Hanseniaspora uvarum	Saturnispora diversa	20	0.533835	0.760348
Pichia sp	Saturnispora diversa	23	0.536264	0.760348
Pichia kudriavzevii	Starmerella cellae	6	0.547619	0.760348
Wickerhamomyces sp	Starmerella cellae	12	0.547619	0.760348
Wickerhamomyces sp	Starmerella sp	85	0.526705	0.760348
[Candida] zeylanoides	Wickerhamomyces anomalus	33	0.528671	0.760348
[Candida] zeylanoides	Wickerhamomyces canadensis	12	0.547619	0.760348
Hanseniaspora uvarum	Wickerhamomyces canadensis	20	0.533835	0.760348
Candida tropicalis	Wickerhamomyces sp	12	0.547619	0.760348
Cryptococcus neoformans	Wickerhamomyces sp	12	0.547619	0.760348
Rhodotorula mucilaginosa	Wickerhamomyces sp	6	0.547619	0.760348
Starmerella cellae	Wickerhamomyces sp	6	0.547619	0.760348
Starmerella sp	Wickerhamomyces sp	59	0.526705	0.760348
Cryptococcus neoformans	Zalaria obscura	12	0.547619	0.760348
Rhodotorula mucilaginosa	Zalaria obscura	6	0.547619	0.760348
Pichia sp	[Candida] zeylanoides	29	0.553221	0.766652
[Candida] zeylanoides	Pichia sp	43	0.553221	0.766652
Starmerella bacillaris	Pichia kudriavzevii	84	0.560529	0.775291
Pichia kudriavzevii	Starmerella bacillaris	60	0.560529	0.775291
Starmerella sp	Rhodotorula mucilaginosa	44	0.582564	0.804228
Rhodotorula mucilaginosa	Starmerella sp	28	0.582564	0.804228
Metschnikowia pulcherrima	[Candida] zeylanoides	22	0.588745	0.811209
[Candida] zeylanoides	Metschnikowia pulcherrima	14	0.588745	0.811209
Candida norvegica	Aureobasidium pullulans	33	0.6	0.823574
Aureobasidium pullulans	Candida norvegica	21	0.6	0.823574
Wickerhamomyces anomalus	Saturnispora diversa	17	0.6	0.823574
Saturnispora diversa	Wickerhamomyces anomalus	10	0.6	0.823574
Wickerhamomyces anomalus	Pichia sp	46	0.601599	0.824202
Pichia sp	Wickerhamomyces anomalus	62	0.601599	0.824202
Cryptococcus neoformans	[Candida] membranifaciens	6	0.7	0.835372
Lachancea kluyveri	[Candida] membranifaciens	6	0.7	0.835372
Nakazawaea wickerhamii	[Candida] membranifaciens	3	0.7	0.835372
Rhodotorula mucilaginosa	[Candida] membranifaciens	3	0.7	0.835372
Rhodotorula mucilaginosa	[Candida] oleophila	3	0.7	0.835372
Metschnikowia sp	[Candida] zeylanoides	120	0.679156	0.835372
Starmerella sp	[Candida] zeylanoides	63	0.667428	0.835372
Wickerhamomyces sp	[Candida] zeylanoides	21	0.699134	0.835372
Hanseniaspora valbyensis	Ambrosiozyma angophorae	6	0.7	0.835372
Nakazawaea wickerhamii	Aureobasidium pullulans	32	0.669173	0.835372
Pichia kudriavzevii	Aureobasidium pullulans	46	0.626081	0.835372
Cryptococcus neoformans	Candida maltosa	6	0.7	0.835372
Rhodotorula mucilaginosa	Candida maltosa	3	0.7	0.835372
Saturnispora diversa	Candida maltosa	6	0.7	0.835372
Cryptococcus neoformans	Candida norvegica	6	0.7	0.835372
Rhodotorula mucilaginosa	Candida norvegica	3	0.7	0.835372
Saturnispora diversa	Candida norvegica	3	0.7	0.835372
Candida tropicalis	Candida sp	47	0.695074	0.835372
Lachancea kluyveri	Candida sp	47	0.695074	0.835372
Rhodotorula mucilaginosa	Candida sp	33	0.646798	0.835372
Saturnispora diversa	Candida sp	33	0.646798	0.835372
Candida sp	Candida tropicalis	34	0.695074	0.835372
Cryptococcus neoformans	Candida tropicalis	6	0.7	0.835372
Lachancea kluyveri	Candida tropicalis	6	0.7	0.835372
Pichia kluyveri	Candida tropicalis	6	0.7	0.835372
Rhodotorula mucilaginosa	Candida tropicalis	3	0.7	0.835372
Saturnispora diversa	Candida tropicalis	3	0.7	0.835372
Wickerhamomyces canadensis	Candida tropicalis	3	0.7	0.835372
[Candida] membranifaciens	Cryptococcus neoformans	3	0.7	0.835372
Candida maltosa	Cryptococcus neoformans	3	0.7	0.835372
Candida norvegica	Cryptococcus neoformans	3	0.7	0.835372
Candida tropicalis	Cryptococcus neoformans	3	0.7	0.835372
Lachancea kluyveri	Cryptococcus neoformans	3	0.7	0.835372
Lachancea thermotolerans	Cryptococcus neoformans	3	0.7	0.835372
Meyerozyma guilliermondii	Cryptococcus neoformans	3	0.7	0.835372
Nakazawaea ishiwadae	Cryptococcus neoformans	3	0.7	0.835372
Nakazawaea sp	Cryptococcus neoformans	3	0.7	0.835372
Nakazawaea wickerhamii	Cryptococcus neoformans	3	0.7	0.835372
Pichia kluyveri	Cryptococcus neoformans	3	0.7	0.835372
Saturnispora diversa	Cryptococcus neoformans	3	0.7	0.835372
Starmerella cellae	Cryptococcus neoformans	3	0.7	0.835372
Wickerhamomyces canadensis	Cryptococcus neoformans	3	0.7	0.835372
Nakazawaea ishiwadae	Hanseniaspora uvarum	22	0.669173	0.835372
Rhodotorula mucilaginosa	Hanseniaspora uvarum	32	0.669173	0.835372
Starmerella bacillaris	Hanseniaspora uvarum	232	0.696693	0.835372
Starmerella cellae	Hanseniaspora uvarum	32	0.669173	0.835372
Ambrosiozyma angophorae	Hanseniaspora valbyensis	3	0.7	0.835372
[Candida] membranifaciens	Lachancea kluyveri	3	0.7	0.835372
Candida sp	Lachancea kluyveri	34	0.695074	0.835372
Candida tropicalis	Lachancea kluyveri	3	0.7	0.835372
Cryptococcus neoformans	Lachancea kluyveri	6	0.7	0.835372
Lachancea thermotolerans	Lachancea kluyveri	6	0.7	0.835372
Meyerozyma guilliermondii	Lachancea kluyveri	3	0.7	0.835372
Rhodotorula mucilaginosa	Lachancea kluyveri	3	0.7	0.835372
Saturnispora diversa	Lachancea kluyveri	3	0.7	0.835372
Starmerella cellae	Lachancea kluyveri	3	0.7	0.835372
Cryptococcus neoformans	Lachancea thermotolerans	6	0.7	0.835372
Lachancea kluyveri	Lachancea thermotolerans	3	0.7	0.835372
Meyerozyma guilliermondii	Lachancea thermotolerans	3	0.7	0.835372
Nakazawaea sp	Lachancea thermotolerans	3	0.7	0.835372
Rhodotorula mucilaginosa	Lachancea thermotolerans	3	0.7	0.835372
Saturnispora diversa	Lachancea thermotolerans	3	0.7	0.835372
Starmerella cellae	Lachancea thermotolerans	3	0.7	0.835372
[Candida] zeylanoides	Metschnikowia sp	150	0.679156	0.835372
Meyerozyma guilliermondii	Metschnikowia sp	79	0.657262	0.835372
Nakazawaea wickerhamii	Metschnikowia sp	57	0.687095	0.835372
Pichia sp	Metschnikowia sp	294	0.649631	0.835372
Starmerella sp	Metschnikowia sp	572	0.693542	0.835372
Cryptococcus neoformans	Meyerozyma guilliermondii	6	0.7	0.835372
Lachancea kluyveri	Meyerozyma guilliermondii	6	0.7	0.835372
Lachancea thermotolerans	Meyerozyma guilliermondii	6	0.7	0.835372
Metschnikowia sp	Meyerozyma guilliermondii	56	0.657262	0.835372
Rhodotorula mucilaginosa	Meyerozyma guilliermondii	3	0.7	0.835372
Saturnispora diversa	Meyerozyma guilliermondii	3	0.7	0.835372
Starmerella cellae	Meyerozyma guilliermondii	3	0.7	0.835372
Cryptococcus neoformans	Nakazawaea ishiwadae	6	0.7	0.835372
Hanseniaspora uvarum	Nakazawaea ishiwadae	32	0.669173	0.835372
Pichia bruneiensis	Nakazawaea ishiwadae	6	0.7	0.835372
Saturnispora diversa	Nakazawaea ishiwadae	6	0.7	0.835372
Cryptococcus neoformans	Nakazawaea sp	6	0.7	0.835372
Lachancea thermotolerans	Nakazawaea sp	6	0.7	0.835372
Rhodotorula mucilaginosa	Nakazawaea sp	3	0.7	0.835372
Saturnispora diversa	Nakazawaea sp	3	0.7	0.835372
Starmerella cellae	Nakazawaea sp	3	0.7	0.835372
[Candida] membranifaciens	Nakazawaea wickerhamii	6	0.7	0.835372
Aureobasidium pullulans	Nakazawaea wickerhamii	22	0.669173	0.835372
Cryptococcus neoformans	Nakazawaea wickerhamii	6	0.7	0.835372
Metschnikowia sp	Nakazawaea wickerhamii	78	0.687095	0.835372
Rhodotorula mucilaginosa	Nakazawaea wickerhamii	3	0.7	0.835372
Saturnispora diversa	Nakazawaea wickerhamii	3	0.7	0.835372
Starmerella cellae	Nakazawaea wickerhamii	3	0.7	0.835372
Nakazawaea ishiwadae	Pichia bruneiensis	3	0.7	0.835372
Pichia sp	Pichia fermentans/kluyveri	80	0.648303	0.835372
Candida tropicalis	Pichia kluyveri	3	0.7	0.835372
Cryptococcus neoformans	Pichia kluyveri	6	0.7	0.835372
Rhodotorula mucilaginosa	Pichia kluyveri	3	0.7	0.835372
Saturnispora diversa	Pichia kluyveri	3	0.7	0.835372
Aureobasidium pullulans	Pichia kudriavzevii	62	0.626081	0.835372
Metschnikowia sp	Pichia sp	246	0.649631	0.835372
Pichia fermentans/kluyveri	Pichia sp	100	0.648303	0.835372
Starmerella sp	Pichia sp	129	0.631265	0.835372
[Candida] membranifaciens	Rhodotorula mucilaginosa	6	0.7	0.835372
[Candida] oleophila	Rhodotorula mucilaginosa	6	0.7	0.835372
Candida maltosa	Rhodotorula mucilaginosa	6	0.7	0.835372
Candida norvegica	Rhodotorula mucilaginosa	6	0.7	0.835372
Candida sp	Rhodotorula mucilaginosa	48	0.646798	0.835372
Candida tropicalis	Rhodotorula mucilaginosa	6	0.7	0.835372
Hanseniaspora uvarum	Rhodotorula mucilaginosa	22	0.669173	0.835372
Lachancea kluyveri	Rhodotorula mucilaginosa	6	0.7	0.835372
Lachancea thermotolerans	Rhodotorula mucilaginosa	6	0.7	0.835372
Meyerozyma guilliermondii	Rhodotorula mucilaginosa	6	0.7	0.835372
Nakazawaea sp	Rhodotorula mucilaginosa	6	0.7	0.835372
Nakazawaea wickerhamii	Rhodotorula mucilaginosa	6	0.7	0.835372
Pichia kluyveri	Rhodotorula mucilaginosa	6	0.7	0.835372
Starmerella bacillaris	Rhodotorula mucilaginosa	42	0.688547	0.835372
Starmerella cellae	Rhodotorula mucilaginosa	6	0.7	0.835372
Wickerhamomyces canadensis	Rhodotorula mucilaginosa	6	0.7	0.835372
Candida maltosa	Saturnispora diversa	3	0.7	0.835372
Candida norvegica	Saturnispora diversa	6	0.7	0.835372
Candida sp	Saturnispora diversa	48	0.646798	0.835372
Candida tropicalis	Saturnispora diversa	6	0.7	0.835372
Cryptococcus neoformans	Saturnispora diversa	6	0.7	0.835372
Lachancea kluyveri	Saturnispora diversa	6	0.7	0.835372
Lachancea thermotolerans	Saturnispora diversa	6	0.7	0.835372
Meyerozyma guilliermondii	Saturnispora diversa	6	0.7	0.835372
Nakazawaea ishiwadae	Saturnispora diversa	3	0.7	0.835372
Nakazawaea sp	Saturnispora diversa	6	0.7	0.835372
Nakazawaea wickerhamii	Saturnispora diversa	6	0.7	0.835372
Pichia kluyveri	Saturnispora diversa	6	0.7	0.835372
Starmerella sp	Saturnispora diversa	43	0.63453	0.835372
Wickerhamomyces canadensis	Saturnispora diversa	6	0.7	0.835372
Hanseniaspora uvarum	Starmerella bacillaris	200	0.696693	0.835372
Rhodotorula mucilaginosa	Starmerella bacillaris	30	0.688547	0.835372
Starmerella cellae	Starmerella bacillaris	30	0.688547	0.835372
Cryptococcus neoformans	Starmerella cellae	6	0.7	0.835372
Hanseniaspora uvarum	Starmerella cellae	22	0.669173	0.835372
Lachancea kluyveri	Starmerella cellae	6	0.7	0.835372
Lachancea thermotolerans	Starmerella cellae	6	0.7	0.835372
Meyerozyma guilliermondii	Starmerella cellae	6	0.7	0.835372
Nakazawaea sp	Starmerella cellae	6	0.7	0.835372
Nakazawaea wickerhamii	Starmerella cellae	6	0.7	0.835372
Rhodotorula mucilaginosa	Starmerella cellae	3	0.7	0.835372
Starmerella bacillaris	Starmerella cellae	42	0.688547	0.835372
Starmerella sp	Starmerella cellae	42	0.688547	0.835372
Wickerhamomyces canadensis	Starmerella cellae	6	0.7	0.835372
[Candida] zeylanoides	Starmerella sp	81	0.667428	0.835372
Metschnikowia sp	Starmerella sp	508	0.693542	0.835372
Pichia sp	Starmerella sp	159	0.631265	0.835372
Saturnispora diversa	Starmerella sp	29	0.63453	0.835372
Starmerella cellae	Starmerella sp	30	0.688547	0.835372
Candida tropicalis	Wickerhamomyces canadensis	6	0.7	0.835372
Cryptococcus neoformans	Wickerhamomyces canadensis	6	0.7	0.835372
Rhodotorula mucilaginosa	Wickerhamomyces canadensis	3	0.7	0.835372
Saturnispora diversa	Wickerhamomyces canadensis	3	0.7	0.835372
Starmerella cellae	Wickerhamomyces canadensis	3	0.7	0.835372
[Candida] zeylanoides	Wickerhamomyces sp	15	0.699134	0.835372
Wickerhamomyces sp	[Candida] membranifaciens	11	0.714286	0.84405
Pichia kudriavzevii	Candida norvegica	7	0.714286	0.84405
Metschnikowia pulcherrima	Lachancea thermotolerans	11	0.714286	0.84405
Lachancea thermotolerans	Metschnikowia pulcherrima	7	0.714286	0.84405
Pichia kluyveri	Metschnikowia pulcherrima	11	0.714286	0.84405
Saturnispora diversa	Metschnikowia pulcherrima	7	0.714286	0.84405
Metschnikowia pulcherrima	Pichia kluyveri	7	0.714286	0.84405
Candida norvegica	Pichia kudriavzevii	11	0.714286	0.84405
Metschnikowia pulcherrima	Saturnispora diversa	11	0.714286	0.84405
Wickerhamomyces sp	Saturnispora diversa	11	0.714286	0.84405
[Candida] membranifaciens	Wickerhamomyces sp	7	0.714286	0.84405
Saturnispora diversa	Wickerhamomyces sp	7	0.714286	0.84405
Metschnikowia sp	Candida norvegica	77	0.717276	0.844817
Candida norvegica	Metschnikowia sp	58	0.717276	0.844817
Nakazawaea sp	Metschnikowia sp	77	0.717276	0.844817
Metschnikowia sp	Nakazawaea sp	58	0.717276	0.844817
Saccharomyces cerevisiae	Candida sp	266	0.726318	0.854074
Candida sp	Saccharomyces cerevisiae	301	0.726318	0.854074
Pichia sp	Nakazawaea sp	15	0.734066	0.860382
Nakazawaea sp	Pichia sp	21	0.734066	0.860382
Starmerella cellae	Pichia sp	15	0.734066	0.860382
Pichia sp	Starmerella cellae	21	0.734066	0.860382
Pichia fermentans/kluyveri	Lachancea thermotolerans	19	0.737745	0.861896
Lachancea thermotolerans	Pichia fermentans/kluyveri	26	0.737745	0.861896
Wickerhamomyces canadensis	Pichia fermentans/kluyveri	19	0.737745	0.861896
Pichia fermentans/kluyveri	Wickerhamomyces canadensis	26	0.737745	0.861896
Candida sp	[Candida] membranifaciens	46	0.744335	0.865394
[Candida] membranifaciens	Candida sp	35	0.744335	0.865394
Starmerella bacillaris	Nakazawaea wickerhamii	41	0.743248	0.865394
Starmerella bacillaris	Saturnispora diversa	41	0.743248	0.865394
Nakazawaea wickerhamii	Starmerella bacillaris	31	0.743248	0.865394
Saturnispora diversa	Starmerella bacillaris	31	0.743248	0.865394
Lachancea thermotolerans	Candida sp	45	0.794581	0.920847
Nakazawaea sp	Candida sp	36	0.794581	0.920847
Candida sp	Lachancea thermotolerans	36	0.794581	0.920847
Candida sp	Nakazawaea sp	45	0.794581	0.920847
Saccharomyces cerevisiae	[Candida] zeylanoides	58	0.798324	0.921895
Starmerella bacillaris	Candida norvegica	40	0.799316	0.921895
[Candida] zeylanoides	Saccharomyces cerevisiae	68	0.798324	0.921895
Candida norvegica	Starmerella bacillaris	32	0.799316	0.921895
Wickerhamomyces canadensis	Starmerella sp	40	0.799316	0.921895
Starmerella sp	Wickerhamomyces canadensis	32	0.799316	0.921895
Saccharomyces cerevisiae	[Candida] membranifaciens	35	0.805336	0.927357
[Candida] membranifaciens	Saccharomyces cerevisiae	28	0.805336	0.927357
Rhodotorula mucilaginosa	Metschnikowia sp	61	0.809783	0.929512
Wickerhamomyces canadensis	Metschnikowia sp	74	0.809783	0.929512
Metschnikowia sp	Rhodotorula mucilaginosa	74	0.809783	0.929512
Metschnikowia sp	Wickerhamomyces canadensis	61	0.809783	0.929512
Hanseniaspora uvarum	Candida norvegica	24	0.813534	0.932336
Candida norvegica	Hanseniaspora uvarum	30	0.813534	0.932336
Wickerhamomyces sp	Metschnikowia pulcherrima	16	0.818182	0.936176
Metschnikowia pulcherrima	Wickerhamomyces sp	20	0.818182	0.936176
Pichia fermentans/kluyveri	[Candida] membranifaciens	25	0.823529	0.936359
Pichia kudriavzevii	Hanseniaspora uvarum	58	0.820411	0.936359
Pichia fermentans/kluyveri	Meyerozyma guilliermondii	20	0.823529	0.936359
Pichia fermentans/kluyveri	Nakazawaea sp	20	0.823529	0.936359
[Candida] membranifaciens	Pichia fermentans/kluyveri	20	0.823529	0.936359
Meyerozyma guilliermondii	Pichia fermentans/kluyveri	25	0.823529	0.936359
Nakazawaea sp	Pichia fermentans/kluyveri	25	0.823529	0.936359
Hanseniaspora uvarum	Pichia kudriavzevii	50	0.820411	0.936359
Pichia fermentans/kluyveri	Candida sp	194	0.835625	0.948619
Candida sp	Pichia fermentans/kluyveri	211	0.835625	0.948619
Metschnikowia sp	[Candida] membranifaciens	62	0.841119	0.953357
[Candida] membranifaciens	Metschnikowia sp	73	0.841119	0.953357
Wickerhamomyces anomalus	[Candida] membranifaciens	12	0.863636	0.97429
Wickerhamomyces anomalus	Starmerella cellae	15	0.863636	0.97429
[Candida] membranifaciens	Wickerhamomyces anomalus	15	0.863636	0.97429
Starmerella cellae	Wickerhamomyces anomalus	12	0.863636	0.97429
Wickerhamomyces canadensis	Wickerhamomyces anomalus	15	0.863636	0.97429
Wickerhamomyces anomalus	Wickerhamomyces canadensis	12	0.863636	0.97429
Saccharomyces cerevisiae	Nakazawaea sp	34	0.869565	0.977922
Nakazawaea sp	Saccharomyces cerevisiae	29	0.869565	0.977922
Wickerhamomyces canadensis	Saccharomyces cerevisiae	29	0.869565	0.977922
Saccharomyces cerevisiae	Wickerhamomyces canadensis	34	0.869565	0.977922
Saccharomyces cerevisiae	Pichia fermentans/kluyveri	163	0.874183	0.981587
Pichia fermentans/kluyveri	Saccharomyces cerevisiae	152	0.874183	0.981587
Candida tropicalis	[Candida] zeylanoides	10	0.904762	0.989755
Rhodotorula mucilaginosa	[Candida] zeylanoides	8	0.904762	0.989755
Saccharomycodes ludwigii	Ambrosiozyma angophorae	10	0.904762	0.989755
Hanseniaspora uvarum	Candida maltosa	29	0.887218	0.989755
Meyerozyma guilliermondii	Candida sp	38	0.896552	0.989755
[Candida] zeylanoides	Candida tropicalis	8	0.904762	0.989755
Metschnikowia pulcherrima	Candida tropicalis	10	0.904762	0.989755
Candida maltosa	Hanseniaspora uvarum	25	0.887218	0.989755
Nakazawaea wickerhamii	Hanseniaspora uvarum	29	0.887218	0.989755
Pichia bruneiensis	Hanseniaspora uvarum	25	0.887218	0.989755
Wickerhamomyces sp	Lachancea thermotolerans	8	0.904762	0.989755
Candida tropicalis	Metschnikowia pulcherrima	8	0.904762	0.989755
Saturnispora diversa	Metschnikowia sp	64	0.904371	0.989755
Candida sp	Meyerozyma guilliermondii	43	0.896552	0.989755
Wickerhamomyces sp	Nakazawaea sp	10	0.904762	0.989755
Hanseniaspora uvarum	Nakazawaea wickerhamii	25	0.887218	0.989755
Pichia kudriavzevii	Nakazawaea wickerhamii	8	0.904762	0.989755
Hanseniaspora uvarum	Pichia bruneiensis	29	0.887218	0.989755
Nakazawaea wickerhamii	Pichia kudriavzevii	10	0.904762	0.989755
Rhodotorula mucilaginosa	Pichia kudriavzevii	8	0.904762	0.989755
[Candida] zeylanoides	Rhodotorula mucilaginosa	10	0.904762	0.989755
Pichia kudriavzevii	Rhodotorula mucilaginosa	10	0.904762	0.989755
Wickerhamomyces sp	Saccharomyces cerevisiae	66	0.887166	0.989755
Ambrosiozyma angophorae	Saccharomycodes ludwigii	8	0.904762	0.989755
Zygosaccharomyces bailii	Saccharomycodes ludwigii	10	0.904762	0.989755
Metschnikowia sp	Saturnispora diversa	71	0.904371	0.989755
Zalaria obscura	Saturnispora diversa	8	0.904762	0.989755
Wickerhamomyces sp	Wickerhamomyces canadensis	10	0.904762	0.989755
Lachancea thermotolerans	Wickerhamomyces sp	10	0.904762	0.989755
Nakazawaea sp	Wickerhamomyces sp	8	0.904762	0.989755
Saccharomyces cerevisiae	Wickerhamomyces sp	60	0.887166	0.989755
Wickerhamomyces canadensis	Wickerhamomyces sp	8	0.904762	0.989755
Saturnispora diversa	Zalaria obscura	10	0.904762	0.989755
Saccharomycodes ludwigii	Zygosaccharomyces bailii	8	0.904762	0.989755
Wickerhamomyces anomalus	Metschnikowia sp	208	0.909205	0.99311
Metschnikowia sp	Wickerhamomyces anomalus	197	0.909205	0.99311
[Candida] membranifaciens	[Candida] membranifaciens	4.5	1	1
[Candida] zeylanoides	[Candida] membranifaciens	9	1	1
Candida norvegica	[Candida] membranifaciens	4	1	1
Lachancea thermotolerans	[Candida] membranifaciens	5	1	1
Meyerozyma guilliermondii	[Candida] membranifaciens	5	1	1
Nakazawaea sp	[Candida] membranifaciens	5	1	1
Pichia sp	[Candida] membranifaciens	18	1	1
Saturnispora diversa	[Candida] membranifaciens	4	1	1
Starmerella cellae	[Candida] membranifaciens	4	1	1
Starmerella sp	[Candida] membranifaciens	35	0.97094	1
Wickerhamomyces canadensis	[Candida] membranifaciens	5	1	1
[Candida] oleophila	[Candida] oleophila	4.5	1	1
Cryptococcus neoformans	[Candida] oleophila	5	1	1
[Candida] membranifaciens	[Candida] zeylanoides	9	1	1
[Candida] zeylanoides	[Candida] zeylanoides	18	1	1
Candida sp	[Candida] zeylanoides	81	1	1
Lachancea kluyveri	[Candida] zeylanoides	9	1	1
Meyerozyma guilliermondii	[Candida] zeylanoides	9	1	1
Pichia fermentans/kluyveri	[Candida] zeylanoides	45	1	1
Saturnispora diversa	[Candida] zeylanoides	9	1	1
Starmerella cellae	[Candida] zeylanoides	9	1	1
Ambrosiozyma angophorae	Ambrosiozyma angophorae	4.5	1	1
Zygosaccharomyces bailii	Ambrosiozyma angophorae	4	1	1
Aureobasidium pullulans	Aureobasidium pullulans	162	1	1
Saturnispora diversa	Aureobasidium pullulans	28	0.962406	1
Candida maltosa	Candida maltosa	4.5	1	1
Pichia bruneiensis	Candida maltosa	5	1	1
[Candida] membranifaciens	Candida norvegica	5	1	1
Candida norvegica	Candida norvegica	4.5	1	1
Nakazawaea wickerhamii	Candida norvegica	5	1	1
Starmerella cellae	Candida norvegica	4	1	1
[Candida] zeylanoides	Candida sp	81	1	1
Candida sp	Candida sp	364.5	1	1
Wickerhamomyces sp	Candida sp	81	1	1
Candida tropicalis	Candida tropicalis	4.5	1	1
Lachancea thermotolerans	Candida tropicalis	4	1	1
Clavispora lusitaniae	Clavispora lusitaniae	40.5	1	1
[Candida] oleophila	Cryptococcus neoformans	4	1	1
Cryptococcus neoformans	Cryptococcus neoformans	4.5	1	1
Rhodotorula mucilaginosa	Cryptococcus neoformans	5	1	1
Hanseniaspora uvarum	Hanseniaspora uvarum	162	1	1
Zalaria obscura	Hanseniaspora uvarum	55	0.9741	1
Hanseniaspora valbyensis	Hanseniaspora valbyensis	4.5	1	1
Zygosaccharomyces bailii	Hanseniaspora valbyensis	5	1	1
[Candida] zeylanoides	Lachancea kluyveri	9	1	1
Lachancea kluyveri	Lachancea kluyveri	4.5	1	1
Wickerhamomyces sp	Lachancea kluyveri	9	1	1
[Candida] membranifaciens	Lachancea thermotolerans	4	1	1
Candida tropicalis	Lachancea thermotolerans	5	1	1
Lachancea thermotolerans	Lachancea thermotolerans	4.5	1	1
Metschnikowia pulcherrima	Metschnikowia pulcherrima	18	1	1
Metschnikowia sp	Metschnikowia sp	1012.5	1	1
Starmerella cellae	Metschnikowia sp	68	1	1
[Candida] membranifaciens	Meyerozyma guilliermondii	4	1	1
[Candida] zeylanoides	Meyerozyma guilliermondii	9	1	1
Meyerozyma guilliermondii	Meyerozyma guilliermondii	4.5	1	1
Nakazawaea sp	Meyerozyma guilliermondii	5	1	1
Saccharomyces cerevisiae	Meyerozyma guilliermondii	32	1	1
Wickerhamomyces canadensis	Meyerozyma guilliermondii	4	1	1
Wickerhamomyces sp	Meyerozyma guilliermondii	9	1	1
Nakazawaea ishiwadae	Nakazawaea ishiwadae	4.5	1	1
[Candida] membranifaciens	Nakazawaea sp	4	1	1
Meyerozyma guilliermondii	Nakazawaea sp	4	1	1
Nakazawaea sp	Nakazawaea sp	4.5	1	1
Wickerhamomyces canadensis	Nakazawaea sp	4	1	1
Candida norvegica	Nakazawaea wickerhamii	4	1	1
Nakazawaea wickerhamii	Nakazawaea wickerhamii	4.5	1	1
Candida maltosa	Pichia bruneiensis	4	1	1
Pichia bruneiensis	Pichia bruneiensis	4.5	1	1
Rhodotorula mucilaginosa	Pichia bruneiensis	5	1	1
[Candida] zeylanoides	Pichia fermentans/kluyveri	45	1	1
Pichia fermentans/kluyveri	Pichia fermentans/kluyveri	112.5	1	1
Wickerhamomyces sp	Pichia fermentans/kluyveri	45	1	1
Pichia kluyveri	Pichia kluyveri	4.5	1	1
Pichia kudriavzevii	Pichia kudriavzevii	18	1	1
Saturnispora diversa	Pichia kudriavzevii	9	1	1
Zalaria obscura	Pichia kudriavzevii	19	0.937229	1
[Candida] membranifaciens	Pichia sp	18	1	1
Pichia sp	Pichia sp	72	1	1
Wickerhamomyces canadensis	Pichia sp	19	0.945055	1
Cryptococcus neoformans	Rhodotorula mucilaginosa	4	1	1
Pichia bruneiensis	Rhodotorula mucilaginosa	4	1	1
Rhodotorula mucilaginosa	Rhodotorula mucilaginosa	4.5	1	1
Saturnispora diversa	Rhodotorula mucilaginosa	4	1	1
Meyerozyma guilliermondii	Saccharomyces cerevisiae	31	1	1
Saccharomyces cerevisiae	Saccharomyces cerevisiae	220.5	1	1
Saccharomycodes ludwigii	Saccharomycodes ludwigii	18	1	1
[Candida] membranifaciens	Saturnispora diversa	5	1	1
[Candida] zeylanoides	Saturnispora diversa	9	1	1
Aureobasidium pullulans	Saturnispora diversa	26	0.962406	1
Pichia kudriavzevii	Saturnispora diversa	9	1	1
Rhodotorula mucilaginosa	Saturnispora diversa	5	1	1
Saturnispora diversa	Saturnispora diversa	4.5	1	1
Starmerella cellae	Saturnispora diversa	5	1	1
Starmerella bacillaris	Starmerella bacillaris	288	1	1
[Candida] membranifaciens	Starmerella cellae	5	1	1
[Candida] zeylanoides	Starmerella cellae	9	1	1
Candida norvegica	Starmerella cellae	5	1	1
Metschnikowia sp	Starmerella cellae	67	1	1
Saturnispora diversa	Starmerella cellae	4	1	1
Starmerella cellae	Starmerella cellae	4.5	1	1
[Candida] membranifaciens	Starmerella sp	37	0.97094	1
Starmerella sp	Starmerella sp	288	1	1
Wickerhamomyces anomalus	Starmerella sp	110	0.952549	1
Starmerella sp	Wickerhamomyces anomalus	106	0.952549	1
Wickerhamomyces anomalus	Wickerhamomyces anomalus	40.5	1	1
[Candida] membranifaciens	Wickerhamomyces canadensis	4	1	1
Meyerozyma guilliermondii	Wickerhamomyces canadensis	5	1	1
Nakazawaea sp	Wickerhamomyces canadensis	5	1	1
Pichia sp	Wickerhamomyces canadensis	17	0.945055	1
Wickerhamomyces canadensis	Wickerhamomyces canadensis	4.5	1	1
Candida sp	Wickerhamomyces sp	81	1	1
Lachancea kluyveri	Wickerhamomyces sp	9	1	1
Meyerozyma guilliermondii	Wickerhamomyces sp	9	1	1
Pichia fermentans/kluyveri	Wickerhamomyces sp	45	1	1
Wickerhamomyces sp	Wickerhamomyces sp	18	1	1
Hanseniaspora uvarum	Zalaria obscura	53	0.9741	1
Pichia kudriavzevii	Zalaria obscura	17	0.937229	1
Zalaria obscura	Zalaria obscura	18	1	1
Ambrosiozyma angophorae	Zygosaccharomyces bailii	5	1	1
Hanseniaspora valbyensis	Zygosaccharomyces bailii	4	1	1
Zygosaccharomyces bailii	Zygosaccharomyces bailii	4.5	1	1

## Sheet: YNB 24h
Var1	Var2	W	value	FDR
[Candida] membranifaciens	Pichia fermentans/kluyveri	45	0.00245098	0.0305105
[Candida] oleophila	Hanseniaspora uvarum	54	0.00150376	0.0276839
[Candida] oleophila	Pichia fermentans/kluyveri	45	0.00245098	0.0305105
[Candida] oleophila	Starmerella bacillaris	72	0.000683761	0.0214641
[Candida] zeylanoides	Saccharomyces cerevisiae	15	0.00336475	0.0398254
Aureobasidium pullulans	Candida norvegica	54	0.00150376	0.0276839
Aureobasidium pullulans	Cryptococcus neoformans	1	0.00300752	0.0361905
Aureobasidium pullulans	Meyerozyma guilliermondii	54	0.00150376	0.0276839
Aureobasidium pullulans	Pichia sp	38	0.0022777	0.0305105
Aureobasidium pullulans	Rhodotorula mucilaginosa	0	0.00150376	0.0276839
Aureobasidium pullulans	Saccharomyces cerevisiae	61	0.000165225	0.019882
Candida norvegica	Aureobasidium pullulans	0	0.00150376	0.0276839
Candida norvegica	Candida sp	0	0.000492611	0.0214641
Candida norvegica	Metschnikowia sp	4	0.00127197	0.0276839
Candida norvegica	Pichia fermentans/kluyveri	0	0.00245098	0.0305105
Candida norvegica	Pichia sp	0	0.0043956	0.046671
Candida norvegica	Saccharomyces cerevisiae	0	0.000988142	0.0241144
Candida norvegica	Starmerella bacillaris	0	0.000683761	0.0214641
Candida norvegica	Starmerella sp	0	0.000683761	0.0214641
Candida sp	Candida norvegica	81	0.000492611	0.0214641
Candida sp	Cryptococcus neoformans	3	0.00344828	0.0401557
Candida sp	Meyerozyma guilliermondii	81	0.000492611	0.0214641
Candida sp	Rhodotorula mucilaginosa	0	0.000492611	0.0214641
Candida tropicalis	Pichia fermentans/kluyveri	45	0.00245098	0.0305105
Clavispora lusitaniae	Pichia fermentans/kluyveri	130	2.9063e-05	0.00524587
Cryptococcus neoformans	Aureobasidium pullulans	53	0.00300752	0.0361905
Cryptococcus neoformans	Candida sp	78	0.00344828	0.0401557
Cryptococcus neoformans	Hanseniaspora uvarum	54	0.00150376	0.0276839
Cryptococcus neoformans	Metschnikowia sp	130	0.00185014	0.0305105
Cryptococcus neoformans	Pichia fermentans/kluyveri	45	0.00245098	0.0305105
Cryptococcus neoformans	Starmerella bacillaris	72	0.000683761	0.0214641
Cryptococcus neoformans	Starmerella sp	70	0.00273504	0.0334695
Hanseniaspora uvarum	[Candida] oleophila	0	0.00150376	0.0276839
Hanseniaspora uvarum	Cryptococcus neoformans	0	0.00150376	0.0276839
Hanseniaspora uvarum	Nakazawaea ishiwadae	0	0.00150376	0.0276839
Hanseniaspora uvarum	Rhodotorula mucilaginosa	0	0.00150376	0.0276839
Lachancea kluyveri	Pichia fermentans/kluyveri	45	0.00245098	0.0305105
Lachancea thermotolerans	Pichia fermentans/kluyveri	45	0.00245098	0.0305105
Metschnikowia pulcherrima	Pichia fermentans/kluyveri	83	0.0016217	0.0285578
Metschnikowia sp	Candida norvegica	131	0.00127197	0.0276839
Metschnikowia sp	Cryptococcus neoformans	5	0.00185014	0.0305105
Metschnikowia sp	Meyerozyma guilliermondii	133	0.000462535	0.0214641
Metschnikowia sp	Pichia fermentans/kluyveri	525	0.00100198	0.0241144
Metschnikowia sp	Rhodotorula mucilaginosa	0	0.000115634	0.0166975
Meyerozyma guilliermondii	Aureobasidium pullulans	0	0.00150376	0.0276839
Meyerozyma guilliermondii	Candida sp	0	0.000492611	0.0214641
Meyerozyma guilliermondii	Metschnikowia sp	2	0.000462535	0.0214641
Meyerozyma guilliermondii	Pichia fermentans/kluyveri	0	0.00245098	0.0305105
Meyerozyma guilliermondii	Pichia sp	0	0.0043956	0.046671
Meyerozyma guilliermondii	Saccharomyces cerevisiae	0	0.000988142	0.0241144
Meyerozyma guilliermondii	Starmerella bacillaris	0	0.000683761	0.0214641
Meyerozyma guilliermondii	Starmerella sp	0	0.000683761	0.0214641
Nakazawaea ishiwadae	Hanseniaspora uvarum	54	0.00150376	0.0276839
Nakazawaea ishiwadae	Pichia fermentans/kluyveri	45	0.00245098	0.0305105
Nakazawaea ishiwadae	Starmerella bacillaris	72	0.000683761	0.0214641
Nakazawaea sp	Pichia fermentans/kluyveri	45	0.00245098	0.0305105
Nakazawaea wickerhamii	Pichia sp	0	0.0043956	0.046671
Nakazawaea wickerhamii	Saccharomyces cerevisiae	0	0.000988142	0.0241144
Nakazawaea wickerhamii	Starmerella bacillaris	0	0.000683761	0.0214641
Pichia bruneiensis	Pichia fermentans/kluyveri	45	0.00245098	0.0305105
Pichia fermentans/kluyveri	[Candida] membranifaciens	0	0.00245098	0.0305105
Pichia fermentans/kluyveri	[Candida] oleophila	0	0.00245098	0.0305105
Pichia fermentans/kluyveri	Candida norvegica	45	0.00245098	0.0305105
Pichia fermentans/kluyveri	Candida tropicalis	0	0.00245098	0.0305105
Pichia fermentans/kluyveri	Clavispora lusitaniae	5	2.9063e-05	0.00524587
Pichia fermentans/kluyveri	Cryptococcus neoformans	0	0.00245098	0.0305105
Pichia fermentans/kluyveri	Lachancea kluyveri	0	0.00245098	0.0305105
Pichia fermentans/kluyveri	Lachancea thermotolerans	0	0.00245098	0.0305105
Pichia fermentans/kluyveri	Metschnikowia pulcherrima	7	0.0016217	0.0285578
Pichia fermentans/kluyveri	Metschnikowia sp	150	0.00100198	0.0241144
Pichia fermentans/kluyveri	Meyerozyma guilliermondii	45	0.00245098	0.0305105
Pichia fermentans/kluyveri	Nakazawaea ishiwadae	0	0.00245098	0.0305105
Pichia fermentans/kluyveri	Nakazawaea sp	0	0.00245098	0.0305105
Pichia fermentans/kluyveri	Pichia bruneiensis	0	0.00245098	0.0305105
Pichia fermentans/kluyveri	Pichia kluyveri	0	0.00245098	0.0305105
Pichia fermentans/kluyveri	Pichia sp	11	2.24346e-05	0.00524587
Pichia fermentans/kluyveri	Rhodotorula mucilaginosa	0	0.00245098	0.0305105
Pichia fermentans/kluyveri	Saccharomyces cerevisiae	9	3.48426e-08	2.51563e-05
Pichia fermentans/kluyveri	Saccharomycodes ludwigii	4	0.000442282	0.0214641
Pichia fermentans/kluyveri	Saturnispora diversa	0	0.00245098	0.0305105
Pichia fermentans/kluyveri	Starmerella bacillaris	31	2.62052e-06	0.000946007
Pichia kluyveri	Pichia fermentans/kluyveri	45	0.00245098	0.0305105
Pichia kudriavzevii	Saccharomyces cerevisiae	13	0.00201345	0.0305105
Pichia sp	Aureobasidium pullulans	178	0.0022777	0.0305105
Pichia sp	Candida norvegica	36	0.0043956	0.046671
Pichia sp	Meyerozyma guilliermondii	36	0.0043956	0.046671
Pichia sp	Nakazawaea wickerhamii	36	0.0043956	0.046671
Pichia sp	Pichia fermentans/kluyveri	169	2.24346e-05	0.00524587
Pichia sp	Rhodotorula mucilaginosa	0	0.0043956	0.046671
Pichia sp	Starmerella cellae	36	0.0043956	0.046671
Pichia sp	Wickerhamomyces canadensis	36	0.0043956	0.046671
Rhodotorula mucilaginosa	Aureobasidium pullulans	54	0.00150376	0.0276839
Rhodotorula mucilaginosa	Candida sp	81	0.000492611	0.0214641
Rhodotorula mucilaginosa	Hanseniaspora uvarum	54	0.00150376	0.0276839
Rhodotorula mucilaginosa	Metschnikowia sp	135	0.000115634	0.0166975
Rhodotorula mucilaginosa	Pichia fermentans/kluyveri	45	0.00245098	0.0305105
Rhodotorula mucilaginosa	Pichia sp	36	0.0043956	0.046671
Rhodotorula mucilaginosa	Saccharomyces cerevisiae	63	0.000988142	0.0241144
Rhodotorula mucilaginosa	Starmerella bacillaris	72	0.000683761	0.0214641
Rhodotorula mucilaginosa	Starmerella sp	72	0.000683761	0.0214641
Saccharomyces cerevisiae	[Candida] zeylanoides	111	0.00336475	0.0398254
Saccharomyces cerevisiae	Aureobasidium pullulans	317	0.000165225	0.019882
Saccharomyces cerevisiae	Candida norvegica	63	0.000988142	0.0241144
Saccharomyces cerevisiae	Meyerozyma guilliermondii	63	0.000988142	0.0241144
Saccharomyces cerevisiae	Nakazawaea wickerhamii	63	0.000988142	0.0241144
Saccharomyces cerevisiae	Pichia fermentans/kluyveri	306	3.48426e-08	2.51563e-05
Saccharomyces cerevisiae	Pichia kudriavzevii	113	0.00201345	0.0305105
Saccharomyces cerevisiae	Rhodotorula mucilaginosa	0	0.000988142	0.0241144
Saccharomyces cerevisiae	Starmerella cellae	63	0.000988142	0.0241144
Saccharomyces cerevisiae	Starmerella sp	398	0.000638675	0.0214641
Saccharomyces cerevisiae	Wickerhamomyces canadensis	63	0.000988142	0.0241144
Saccharomyces cerevisiae	Wickerhamomyces sp	114	0.00153373	0.0276839
Saccharomycodes ludwigii	Pichia fermentans/kluyveri	86	0.000442282	0.0214641
Saturnispora diversa	Pichia fermentans/kluyveri	45	0.00245098	0.0305105
Starmerella bacillaris	[Candida] oleophila	0	0.000683761	0.0214641
Starmerella bacillaris	Candida norvegica	72	0.000683761	0.0214641
Starmerella bacillaris	Cryptococcus neoformans	0	0.000683761	0.0214641
Starmerella bacillaris	Meyerozyma guilliermondii	72	0.000683761	0.0214641
Starmerella bacillaris	Nakazawaea ishiwadae	0	0.000683761	0.0214641
Starmerella bacillaris	Nakazawaea wickerhamii	72	0.000683761	0.0214641
Starmerella bacillaris	Pichia fermentans/kluyveri	329	2.62052e-06	0.000946007
Starmerella bacillaris	Rhodotorula mucilaginosa	0	0.000683761	0.0214641
Starmerella bacillaris	Starmerella cellae	71	0.00136752	0.0276839
Starmerella bacillaris	Wickerhamomyces canadensis	72	0.000683761	0.0214641
Starmerella cellae	Pichia sp	0	0.0043956	0.046671
Starmerella cellae	Saccharomyces cerevisiae	0	0.000988142	0.0241144
Starmerella cellae	Starmerella bacillaris	1	0.00136752	0.0276839
Starmerella sp	Candida norvegica	72	0.000683761	0.0214641
Starmerella sp	Cryptococcus neoformans	2	0.00273504	0.0334695
Starmerella sp	Meyerozyma guilliermondii	72	0.000683761	0.0214641
Starmerella sp	Rhodotorula mucilaginosa	0	0.000683761	0.0214641
Starmerella sp	Saccharomyces cerevisiae	106	0.000638675	0.0214641
Wickerhamomyces canadensis	Pichia sp	0	0.0043956	0.046671
Wickerhamomyces canadensis	Saccharomyces cerevisiae	0	0.000988142	0.0241144
Wickerhamomyces canadensis	Starmerella bacillaris	0	0.000683761	0.0214641
Wickerhamomyces sp	Saccharomyces cerevisiae	12	0.00153373	0.0276839
Candida sp	[Candida] zeylanoides	139	0.00485568	0.0508087
[Candida] zeylanoides	Candida sp	23	0.00485568	0.0508087
Aureobasidium pullulans	[Candida] oleophila	2	0.00601504	0.0603175
[Candida] oleophila	Aureobasidium pullulans	52	0.00601504	0.0603175
Lachancea kluyveri	Hanseniaspora uvarum	52	0.00601504	0.0603175
Pichia kluyveri	Hanseniaspora uvarum	52	0.00601504	0.0603175
Hanseniaspora uvarum	Lachancea kluyveri	2	0.00601504	0.0603175
Hanseniaspora uvarum	Pichia kluyveri	2	0.00601504	0.0603175
Metschnikowia sp	[Candida] oleophila	9	0.00612858	0.0606142
[Candida] oleophila	Metschnikowia sp	126	0.00612858	0.0606142
Starmerella sp	Pichia sp	64	0.00632595	0.0617208
Pichia sp	Starmerella sp	224	0.00632595	0.0617208
Saccharomyces cerevisiae	Candida maltosa	60	0.006917	0.0626441
Pichia fermentans/kluyveri	Candida sp	101	0.00694117	0.0626441
Saccharomyces cerevisiae	Hanseniaspora uvarum	284	0.00672748	0.0626441
Saccharomyces cerevisiae	Hanseniaspora valbyensis	60	0.006917	0.0626441
Candida sp	Pichia fermentans/kluyveri	304	0.00694117	0.0626441
Pichia sp	Pichia kudriavzevii	64	0.00689507	0.0626441
Pichia kudriavzevii	Pichia sp	8	0.00689507	0.0626441
Wickerhamomyces sp	Pichia sp	8	0.00689507	0.0626441
Candida maltosa	Saccharomyces cerevisiae	3	0.006917	0.0626441
Hanseniaspora uvarum	Saccharomyces cerevisiae	94	0.00672748	0.0626441
Hanseniaspora valbyensis	Saccharomyces cerevisiae	3	0.006917	0.0626441
Pichia sp	Wickerhamomyces sp	64	0.00689507	0.0626441
Clavispora lusitaniae	[Candida] oleophila	0	0.00909091	0.0631119
Starmerella sp	[Candida] oleophila	4	0.00752137	0.0631119
Metschnikowia sp	[Candida] zeylanoides	222	0.00873918	0.0631119
Starmerella sp	[Candida] zeylanoides	121	0.0090573	0.0631119
Clavispora lusitaniae	Candida norvegica	27	0.00909091	0.0631119
Wickerhamomyces anomalus	Candida norvegica	27	0.00909091	0.0631119
Nakazawaea wickerhamii	Candida sp	5	0.00788177	0.0631119
[Candida] oleophila	Clavispora lusitaniae	27	0.00909091	0.0631119
Candida norvegica	Clavispora lusitaniae	0	0.00909091	0.0631119
Cryptococcus neoformans	Clavispora lusitaniae	27	0.00909091	0.0631119
Lachancea kluyveri	Clavispora lusitaniae	27	0.00909091	0.0631119
Meyerozyma guilliermondii	Clavispora lusitaniae	0	0.00909091	0.0631119
Nakazawaea ishiwadae	Clavispora lusitaniae	27	0.00909091	0.0631119
Nakazawaea wickerhamii	Clavispora lusitaniae	0	0.00909091	0.0631119
Pichia kluyveri	Clavispora lusitaniae	27	0.00909091	0.0631119
Rhodotorula mucilaginosa	Clavispora lusitaniae	27	0.00909091	0.0631119
Starmerella cellae	Clavispora lusitaniae	0	0.00909091	0.0631119
Wickerhamomyces canadensis	Clavispora lusitaniae	0	0.00909091	0.0631119
Clavispora lusitaniae	Cryptococcus neoformans	0	0.00909091	0.0631119
Pichia sp	Cryptococcus neoformans	1	0.00879121	0.0631119
Clavispora lusitaniae	Lachancea kluyveri	0	0.00909091	0.0631119
Starmerella bacillaris	Lachancea kluyveri	4	0.00752137	0.0631119
[Candida] zeylanoides	Metschnikowia sp	48	0.00873918	0.0631119
Clavispora lusitaniae	Meyerozyma guilliermondii	27	0.00909091	0.0631119
Wickerhamomyces anomalus	Meyerozyma guilliermondii	27	0.00909091	0.0631119
Clavispora lusitaniae	Nakazawaea ishiwadae	0	0.00909091	0.0631119
Starmerella sp	Nakazawaea ishiwadae	4	0.00752137	0.0631119
Candida sp	Nakazawaea wickerhamii	76	0.00788177	0.0631119
Clavispora lusitaniae	Nakazawaea wickerhamii	27	0.00909091	0.0631119
Starmerella sp	Nakazawaea wickerhamii	68	0.00752137	0.0631119
Clavispora lusitaniae	Pichia kluyveri	0	0.00909091	0.0631119
Starmerella bacillaris	Pichia kluyveri	4	0.00752137	0.0631119
Cryptococcus neoformans	Pichia sp	35	0.00879121	0.0631119
Clavispora lusitaniae	Rhodotorula mucilaginosa	0	0.00909091	0.0631119
Wickerhamomyces anomalus	Rhodotorula mucilaginosa	0	0.00909091	0.0631119
Starmerella bacillaris	Saccharomyces cerevisiae	135	0.00714027	0.0631119
Lachancea kluyveri	Starmerella bacillaris	68	0.00752137	0.0631119
Pichia kluyveri	Starmerella bacillaris	68	0.00752137	0.0631119
Saccharomyces cerevisiae	Starmerella bacillaris	369	0.00714027	0.0631119
Clavispora lusitaniae	Starmerella cellae	27	0.00909091	0.0631119
[Candida] oleophila	Starmerella sp	68	0.00752137	0.0631119
[Candida] zeylanoides	Starmerella sp	23	0.0090573	0.0631119
Nakazawaea ishiwadae	Starmerella sp	68	0.00752137	0.0631119
Nakazawaea wickerhamii	Starmerella sp	4	0.00752137	0.0631119
Candida norvegica	Wickerhamomyces anomalus	0	0.00909091	0.0631119
Meyerozyma guilliermondii	Wickerhamomyces anomalus	0	0.00909091	0.0631119
Rhodotorula mucilaginosa	Wickerhamomyces anomalus	27	0.00909091	0.0631119
Clavispora lusitaniae	Wickerhamomyces canadensis	27	0.00909091	0.0631119
Lachancea kluyveri	Aureobasidium pullulans	51	0.0105263	0.071028
Nakazawaea ishiwadae	Aureobasidium pullulans	51	0.0105263	0.071028
Pichia kluyveri	Aureobasidium pullulans	51	0.0105263	0.071028
Aureobasidium pullulans	Lachancea kluyveri	3	0.0105263	0.071028
Aureobasidium pullulans	Nakazawaea ishiwadae	3	0.0105263	0.071028
Aureobasidium pullulans	Pichia kluyveri	3	0.0105263	0.071028
Starmerella bacillaris	[Candida] zeylanoides	120	0.0108492	0.0724661
Starmerella bacillaris	Lachancea thermotolerans	5	0.0109402	0.0724661
[Candida] zeylanoides	Starmerella bacillaris	24	0.0108492	0.0724661
Lachancea thermotolerans	Starmerella bacillaris	67	0.0109402	0.0724661
Candida sp	[Candida] oleophila	7	0.0152709	0.100233
[Candida] oleophila	Candida sp	74	0.0152709	0.100233
Metschnikowia pulcherrima	[Candida] oleophila	0	0.0238095	0.100529
Pichia kudriavzevii	[Candida] oleophila	0	0.0238095	0.100529
Saccharomycodes ludwigii	[Candida] oleophila	0	0.0238095	0.100529
Wickerhamomyces sp	[Candida] oleophila	0	0.0238095	0.100529
Aureobasidium pullulans	[Candida] zeylanoides	89	0.0182769	0.100529
Cryptococcus neoformans	[Candida] zeylanoides	18	0.0238095	0.100529
Meyerozyma guilliermondii	[Candida] zeylanoides	0	0.0238095	0.100529
Pichia fermentans/kluyveri	[Candida] zeylanoides	75	0.0183547	0.100529
Pichia sp	[Candida] zeylanoides	61	0.0182073	0.100529
Rhodotorula mucilaginosa	[Candida] zeylanoides	18	0.0238095	0.100529
Wickerhamomyces anomalus	[Candida] zeylanoides	47	0.0175824	0.100529
[Candida] zeylanoides	Aureobasidium pullulans	19	0.0182769	0.100529
Nakazawaea wickerhamii	Aureobasidium pullulans	4	0.0165414	0.100529
Starmerella bacillaris	Aureobasidium pullulans	309	0.0175517	0.100529
Starmerella bacillaris	Candida maltosa	65	0.0211966	0.100529
Metschnikowia pulcherrima	Candida norvegica	18	0.0238095	0.100529
Pichia kudriavzevii	Candida norvegica	18	0.0238095	0.100529
Saccharomycodes ludwigii	Candida norvegica	18	0.0238095	0.100529
Clavispora lusitaniae	Candida tropicalis	1	0.0181818	0.100529
Starmerella bacillaris	Candida tropicalis	7	0.0211966	0.100529
Wickerhamomyces sp	Candida tropicalis	0	0.0238095	0.100529
Candida tropicalis	Clavispora lusitaniae	26	0.0181818	0.100529
Saccharomyces cerevisiae	Clavispora lusitaniae	147	0.0165172	0.100529
Saturnispora diversa	Clavispora lusitaniae	26	0.0181818	0.100529
[Candida] zeylanoides	Cryptococcus neoformans	0	0.0238095	0.100529
Metschnikowia pulcherrima	Cryptococcus neoformans	0	0.0238095	0.100529
Pichia kudriavzevii	Cryptococcus neoformans	0	0.0238095	0.100529
Saccharomyces cerevisiae	Cryptococcus neoformans	5	0.0158103	0.100529
Saccharomycodes ludwigii	Cryptococcus neoformans	0	0.0238095	0.100529
Wickerhamomyces sp	Cryptococcus neoformans	0	0.0238095	0.100529
Meyerozyma guilliermondii	Hanseniaspora uvarum	4	0.0165414	0.100529
Pichia sp	Hanseniaspora uvarum	164	0.0170641	0.100529
Wickerhamomyces anomalus	Hanseniaspora uvarum	126	0.0199239	0.100529
Pichia kudriavzevii	Lachancea kluyveri	0	0.0238095	0.100529
Saccharomycodes ludwigii	Lachancea kluyveri	0	0.0238095	0.100529
Starmerella sp	Lachancea kluyveri	7	0.0211966	0.100529
Wickerhamomyces sp	Lachancea kluyveri	0	0.0238095	0.100529
Wickerhamomyces sp	Lachancea thermotolerans	0	0.0238095	0.100529
[Candida] oleophila	Metschnikowia pulcherrima	18	0.0238095	0.100529
Candida norvegica	Metschnikowia pulcherrima	0	0.0238095	0.100529
Cryptococcus neoformans	Metschnikowia pulcherrima	18	0.0238095	0.100529
Meyerozyma guilliermondii	Metschnikowia pulcherrima	0	0.0238095	0.100529
Nakazawaea ishiwadae	Metschnikowia pulcherrima	18	0.0238095	0.100529
Nakazawaea wickerhamii	Metschnikowia pulcherrima	0	0.0238095	0.100529
Rhodotorula mucilaginosa	Metschnikowia pulcherrima	18	0.0238095	0.100529
Starmerella cellae	Metschnikowia pulcherrima	0	0.0238095	0.100529
Wickerhamomyces canadensis	Metschnikowia pulcherrima	0	0.0238095	0.100529
Nakazawaea wickerhamii	Metschnikowia sp	14	0.0169981	0.100529
Wickerhamomyces sp	Metschnikowia sp	56	0.0188435	0.100529
[Candida] zeylanoides	Meyerozyma guilliermondii	18	0.0238095	0.100529
Hanseniaspora uvarum	Meyerozyma guilliermondii	50	0.0165414	0.100529
Metschnikowia pulcherrima	Meyerozyma guilliermondii	18	0.0238095	0.100529
Pichia kudriavzevii	Meyerozyma guilliermondii	18	0.0238095	0.100529
Saccharomycodes ludwigii	Meyerozyma guilliermondii	18	0.0238095	0.100529
Metschnikowia pulcherrima	Nakazawaea ishiwadae	0	0.0238095	0.100529
Pichia kudriavzevii	Nakazawaea ishiwadae	0	0.0238095	0.100529
Saccharomycodes ludwigii	Nakazawaea ishiwadae	0	0.0238095	0.100529
Wickerhamomyces sp	Nakazawaea ishiwadae	0	0.0238095	0.100529
Aureobasidium pullulans	Nakazawaea wickerhamii	50	0.0165414	0.100529
Metschnikowia pulcherrima	Nakazawaea wickerhamii	18	0.0238095	0.100529
Metschnikowia sp	Nakazawaea wickerhamii	121	0.0169981	0.100529
Saccharomycodes ludwigii	Nakazawaea wickerhamii	18	0.0238095	0.100529
[Candida] zeylanoides	Pichia fermentans/kluyveri	15	0.0183547	0.100529
Pichia kudriavzevii	Pichia kluyveri	0	0.0238095	0.100529
Saccharomycodes ludwigii	Pichia kluyveri	0	0.0238095	0.100529
Wickerhamomyces sp	Pichia kluyveri	0	0.0238095	0.100529
[Candida] oleophila	Pichia kudriavzevii	18	0.0238095	0.100529
Candida norvegica	Pichia kudriavzevii	0	0.0238095	0.100529
Cryptococcus neoformans	Pichia kudriavzevii	18	0.0238095	0.100529
Lachancea kluyveri	Pichia kudriavzevii	18	0.0238095	0.100529
Meyerozyma guilliermondii	Pichia kudriavzevii	0	0.0238095	0.100529
Nakazawaea ishiwadae	Pichia kudriavzevii	18	0.0238095	0.100529
Pichia kluyveri	Pichia kudriavzevii	18	0.0238095	0.100529
Rhodotorula mucilaginosa	Pichia kudriavzevii	18	0.0238095	0.100529
[Candida] zeylanoides	Pichia sp	11	0.0182073	0.100529
Hanseniaspora uvarum	Pichia sp	52	0.0170641	0.100529
[Candida] zeylanoides	Rhodotorula mucilaginosa	0	0.0238095	0.100529
Metschnikowia pulcherrima	Rhodotorula mucilaginosa	0	0.0238095	0.100529
Pichia kudriavzevii	Rhodotorula mucilaginosa	0	0.0238095	0.100529
Saccharomycodes ludwigii	Rhodotorula mucilaginosa	0	0.0238095	0.100529
Wickerhamomyces sp	Rhodotorula mucilaginosa	0	0.0238095	0.100529
Zalaria obscura	Rhodotorula mucilaginosa	0	0.0238095	0.100529
Clavispora lusitaniae	Saccharomyces cerevisiae	42	0.0165172	0.100529
Cryptococcus neoformans	Saccharomyces cerevisiae	58	0.0158103	0.100529
Zygosaccharomyces bailii	Saccharomyces cerevisiae	6	0.0227273	0.100529
[Candida] oleophila	Saccharomycodes ludwigii	18	0.0238095	0.100529
Candida norvegica	Saccharomycodes ludwigii	0	0.0238095	0.100529
Cryptococcus neoformans	Saccharomycodes ludwigii	18	0.0238095	0.100529
Lachancea kluyveri	Saccharomycodes ludwigii	18	0.0238095	0.100529
Meyerozyma guilliermondii	Saccharomycodes ludwigii	0	0.0238095	0.100529
Nakazawaea ishiwadae	Saccharomycodes ludwigii	18	0.0238095	0.100529
Nakazawaea wickerhamii	Saccharomycodes ludwigii	0	0.0238095	0.100529
Pichia kluyveri	Saccharomycodes ludwigii	18	0.0238095	0.100529
Rhodotorula mucilaginosa	Saccharomycodes ludwigii	18	0.0238095	0.100529
Starmerella cellae	Saccharomycodes ludwigii	0	0.0238095	0.100529
Wickerhamomyces canadensis	Saccharomycodes ludwigii	0	0.0238095	0.100529
Clavispora lusitaniae	Saturnispora diversa	1	0.0181818	0.100529
Starmerella bacillaris	Saturnispora diversa	7	0.0211966	0.100529
Wickerhamomyces sp	Saturnispora diversa	0	0.0238095	0.100529
Aureobasidium pullulans	Starmerella bacillaris	123	0.0175517	0.100529
Candida maltosa	Starmerella bacillaris	7	0.0211966	0.100529
Candida tropicalis	Starmerella bacillaris	65	0.0211966	0.100529
Saturnispora diversa	Starmerella bacillaris	65	0.0211966	0.100529
Metschnikowia pulcherrima	Starmerella cellae	18	0.0238095	0.100529
Saccharomycodes ludwigii	Starmerella cellae	18	0.0238095	0.100529
Lachancea kluyveri	Starmerella sp	65	0.0211966	0.100529
[Candida] zeylanoides	Wickerhamomyces anomalus	7	0.0175824	0.100529
Hanseniaspora uvarum	Wickerhamomyces anomalus	36	0.0199239	0.100529
Metschnikowia pulcherrima	Wickerhamomyces canadensis	18	0.0238095	0.100529
Saccharomycodes ludwigii	Wickerhamomyces canadensis	18	0.0238095	0.100529
[Candida] oleophila	Wickerhamomyces sp	18	0.0238095	0.100529
Candida tropicalis	Wickerhamomyces sp	18	0.0238095	0.100529
Cryptococcus neoformans	Wickerhamomyces sp	18	0.0238095	0.100529
Lachancea kluyveri	Wickerhamomyces sp	18	0.0238095	0.100529
Lachancea thermotolerans	Wickerhamomyces sp	18	0.0238095	0.100529
Metschnikowia sp	Wickerhamomyces sp	214	0.0188435	0.100529
Nakazawaea ishiwadae	Wickerhamomyces sp	18	0.0238095	0.100529
Pichia kluyveri	Wickerhamomyces sp	18	0.0238095	0.100529
Rhodotorula mucilaginosa	Wickerhamomyces sp	18	0.0238095	0.100529
Saturnispora diversa	Wickerhamomyces sp	18	0.0238095	0.100529
Rhodotorula mucilaginosa	Zalaria obscura	18	0.0238095	0.100529
Saccharomyces cerevisiae	Zygosaccharomyces bailii	57	0.0227273	0.100529
Saturnispora diversa	Aureobasidium pullulans	49	0.0240602	0.100997
Aureobasidium pullulans	Saturnispora diversa	5	0.0240602	0.100997
Wickerhamomyces sp	Starmerella bacillaris	29	0.024639	0.102829
Starmerella bacillaris	Wickerhamomyces sp	115	0.024639	0.102829
Starmerella sp	Pichia kluyveri	8	0.0280342	0.116326
Pichia kluyveri	Starmerella sp	64	0.0280342	0.116326
Starmerella bacillaris	Pichia kudriavzevii	114	0.0286371	0.118149
Pichia kudriavzevii	Starmerella bacillaris	30	0.0286371	0.118149
Pichia sp	Candida maltosa	33	0.0307692	0.125511
Pichia sp	Hanseniaspora valbyensis	33	0.0307692	0.125511
Candida maltosa	Pichia sp	3	0.0307692	0.125511
Hanseniaspora valbyensis	Pichia sp	3	0.0307692	0.125511
Starmerella cellae	Metschnikowia sp	18	0.0316836	0.128514
Metschnikowia sp	Starmerella cellae	117	0.0316836	0.128514
Candida tropicalis	Aureobasidium pullulans	48	0.0345865	0.13873
Lachancea thermotolerans	Aureobasidium pullulans	48	0.0345865	0.13873
Aureobasidium pullulans	Candida tropicalis	6	0.0345865	0.13873
Aureobasidium pullulans	Lachancea thermotolerans	6	0.0345865	0.13873
Wickerhamomyces anomalus	Pichia fermentans/kluyveri	103	0.034923	0.139306
Pichia fermentans/kluyveri	Wickerhamomyces anomalus	32	0.034923	0.139306
Clavispora lusitaniae	[Candida] zeylanoides	45	0.035964	0.140399
[Candida] zeylanoides	Clavispora lusitaniae	9	0.035964	0.140399
Lachancea thermotolerans	Clavispora lusitaniae	25	0.0363636	0.140399
Wickerhamomyces anomalus	Cryptococcus neoformans	2	0.0363636	0.140399
Clavispora lusitaniae	Lachancea thermotolerans	2	0.0363636	0.140399
Starmerella sp	Lachancea thermotolerans	9	0.0362393	0.140399
Nakazawaea ishiwadae	Metschnikowia sp	116	0.036309	0.140399
Metschnikowia sp	Nakazawaea ishiwadae	19	0.036309	0.140399
Lachancea thermotolerans	Starmerella sp	63	0.0362393	0.140399
Cryptococcus neoformans	Wickerhamomyces anomalus	25	0.0363636	0.140399
Wickerhamomyces sp	Wickerhamomyces anomalus	9	0.035964	0.140399
Wickerhamomyces anomalus	Wickerhamomyces sp	45	0.035964	0.140399
Starmerella sp	Pichia fermentans/kluyveri	252	0.0379214	0.145634
Pichia fermentans/kluyveri	Starmerella sp	108	0.0379214	0.145634
Pichia fermentans/kluyveri	Nakazawaea wickerhamii	40	0.0392157	0.149808
Nakazawaea wickerhamii	Pichia fermentans/kluyveri	5	0.0392157	0.149808
Saccharomyces cerevisiae	[Candida] oleophila	8	0.0405138	0.153113
Saccharomyces cerevisiae	Ambrosiozyma angophorae	55	0.0405138	0.153113
Candida sp	Candida maltosa	70	0.0408867	0.153113
Candida maltosa	Candida sp	11	0.0408867	0.153113
Saccharomyces cerevisiae	Metschnikowia sp	621	0.040929	0.153113
[Candida] oleophila	Saccharomyces cerevisiae	55	0.0405138	0.153113
Ambrosiozyma angophorae	Saccharomyces cerevisiae	8	0.0405138	0.153113
Metschnikowia sp	Saccharomyces cerevisiae	324	0.040929	0.153113
Pichia kudriavzevii	[Candida] membranifaciens	1	0.047619	0.160659
[Candida] zeylanoides	[Candida] oleophila	1	0.047619	0.160659
Zalaria obscura	[Candida] oleophila	1	0.047619	0.160659
[Candida] oleophila	[Candida] zeylanoides	17	0.047619	0.160659
Nakazawaea ishiwadae	[Candida] zeylanoides	17	0.047619	0.160659
Pichia bruneiensis	Aureobasidium pullulans	47	0.0466165	0.160659
Metschnikowia sp	Candida maltosa	114	0.0469473	0.160659
Saccharomycodes ludwigii	Candida maltosa	17	0.047619	0.160659
Hanseniaspora uvarum	Candida tropicalis	7	0.0466165	0.160659
Pichia kudriavzevii	Candida tropicalis	1	0.047619	0.160659
Saccharomycodes ludwigii	Candida tropicalis	1	0.047619	0.160659
Zalaria obscura	Cryptococcus neoformans	1	0.047619	0.160659
Candida tropicalis	Hanseniaspora uvarum	47	0.0466165	0.160659
Lachancea thermotolerans	Hanseniaspora uvarum	47	0.0466165	0.160659
Saccharomycodes ludwigii	Hanseniaspora valbyensis	17	0.047619	0.160659
Metschnikowia pulcherrima	Lachancea kluyveri	1	0.047619	0.160659
Hanseniaspora uvarum	Lachancea thermotolerans	7	0.0466165	0.160659
Pichia kudriavzevii	Lachancea thermotolerans	1	0.047619	0.160659
Lachancea kluyveri	Metschnikowia pulcherrima	17	0.047619	0.160659
Pichia kluyveri	Metschnikowia pulcherrima	17	0.047619	0.160659
Candida maltosa	Metschnikowia sp	21	0.0469473	0.160659
[Candida] zeylanoides	Nakazawaea ishiwadae	1	0.047619	0.160659
Wickerhamomyces sp	Nakazawaea sp	1	0.047619	0.160659
Pichia kudriavzevii	Nakazawaea wickerhamii	17	0.047619	0.160659
Aureobasidium pullulans	Pichia bruneiensis	7	0.0466165	0.160659
Pichia kudriavzevii	Pichia bruneiensis	1	0.047619	0.160659
Metschnikowia pulcherrima	Pichia kluyveri	1	0.047619	0.160659
[Candida] membranifaciens	Pichia kudriavzevii	17	0.047619	0.160659
Candida tropicalis	Pichia kudriavzevii	17	0.047619	0.160659
Lachancea thermotolerans	Pichia kudriavzevii	17	0.047619	0.160659
Nakazawaea wickerhamii	Pichia kudriavzevii	1	0.047619	0.160659
Pichia bruneiensis	Pichia kudriavzevii	17	0.047619	0.160659
Saturnispora diversa	Pichia kudriavzevii	17	0.047619	0.160659
Candida maltosa	Saccharomycodes ludwigii	1	0.047619	0.160659
Candida tropicalis	Saccharomycodes ludwigii	17	0.047619	0.160659
Hanseniaspora valbyensis	Saccharomycodes ludwigii	1	0.047619	0.160659
Saturnispora diversa	Saccharomycodes ludwigii	17	0.047619	0.160659
Pichia kudriavzevii	Saturnispora diversa	1	0.047619	0.160659
Saccharomycodes ludwigii	Saturnispora diversa	1	0.047619	0.160659
Nakazawaea sp	Wickerhamomyces sp	17	0.047619	0.160659
[Candida] oleophila	Zalaria obscura	17	0.047619	0.160659
Cryptococcus neoformans	Zalaria obscura	17	0.047619	0.160659
Pichia sp	[Candida] oleophila	4	0.0483516	0.162372
[Candida] oleophila	Pichia sp	32	0.0483516	0.162372
Starmerella bacillaris	Pichia sp	85	0.048607	0.162473
Pichia sp	Starmerella bacillaris	203	0.048607	0.162473
Wickerhamomyces sp	Candida sp	39	0.0510036	0.169699
Candida sp	Wickerhamomyces sp	123	0.0510036	0.169699
Clavispora lusitaniae	Aureobasidium pullulans	119	0.0525106	0.173911
Aureobasidium pullulans	Clavispora lusitaniae	43	0.0525106	0.173911
Aureobasidium pullulans	[Candida] membranifaciens	8	0.0616541	0.175707
Candida norvegica	[Candida] membranifaciens	0	0.1	0.175707
Cryptococcus neoformans	[Candida] membranifaciens	9	0.1	0.175707
Meyerozyma guilliermondii	[Candida] membranifaciens	0	0.1	0.175707
Nakazawaea wickerhamii	[Candida] membranifaciens	0	0.1	0.175707
Rhodotorula mucilaginosa	[Candida] membranifaciens	9	0.1	0.175707
Starmerella cellae	[Candida] membranifaciens	0	0.1	0.175707
Wickerhamomyces canadensis	[Candida] membranifaciens	0	0.1	0.175707
Wickerhamomyces sp	[Candida] membranifaciens	2	0.0952381	0.175707
Zygosaccharomyces bailii	[Candida] membranifaciens	0	0.1	0.175707
Ambrosiozyma angophorae	[Candida] oleophila	0	0.1	0.175707
Candida maltosa	[Candida] oleophila	0	0.1	0.175707
Candida norvegica	[Candida] oleophila	0	0.1	0.175707
Candida tropicalis	[Candida] oleophila	0	0.1	0.175707
Hanseniaspora valbyensis	[Candida] oleophila	0	0.1	0.175707
Meyerozyma guilliermondii	[Candida] oleophila	0	0.1	0.175707
Nakazawaea sp	[Candida] oleophila	0	0.1	0.175707
Nakazawaea wickerhamii	[Candida] oleophila	0	0.1	0.175707
Pichia kluyveri	[Candida] oleophila	0	0.1	0.175707
Rhodotorula mucilaginosa	[Candida] oleophila	9	0.1	0.175707
Starmerella cellae	[Candida] oleophila	0	0.1	0.175707
Wickerhamomyces canadensis	[Candida] oleophila	0	0.1	0.175707
Zygosaccharomyces bailii	[Candida] oleophila	0	0.1	0.175707
Lachancea kluyveri	[Candida] zeylanoides	16	0.0952381	0.175707
Lachancea thermotolerans	[Candida] zeylanoides	16	0.0952381	0.175707
Metschnikowia pulcherrima	[Candida] zeylanoides	30	0.0649351	0.175707
Pichia kudriavzevii	[Candida] zeylanoides	30	0.0649351	0.175707
Saccharomycodes ludwigii	[Candida] zeylanoides	30	0.0649351	0.175707
Saturnispora diversa	[Candida] zeylanoides	16	0.0952381	0.175707
[Candida] oleophila	Ambrosiozyma angophorae	9	0.1	0.175707
Candida norvegica	Ambrosiozyma angophorae	0	0.1	0.175707
Candida tropicalis	Ambrosiozyma angophorae	9	0.1	0.175707
Cryptococcus neoformans	Ambrosiozyma angophorae	9	0.1	0.175707
Lachancea kluyveri	Ambrosiozyma angophorae	9	0.1	0.175707
Lachancea thermotolerans	Ambrosiozyma angophorae	9	0.1	0.175707
Meyerozyma guilliermondii	Ambrosiozyma angophorae	0	0.1	0.175707
Nakazawaea ishiwadae	Ambrosiozyma angophorae	9	0.1	0.175707
Nakazawaea sp	Ambrosiozyma angophorae	9	0.1	0.175707
Nakazawaea wickerhamii	Ambrosiozyma angophorae	0	0.1	0.175707
Pichia kluyveri	Ambrosiozyma angophorae	9	0.1	0.175707
Pichia sp	Ambrosiozyma angophorae	31	0.0703297	0.175707
Rhodotorula mucilaginosa	Ambrosiozyma angophorae	9	0.1	0.175707
Saturnispora diversa	Ambrosiozyma angophorae	9	0.1	0.175707
[Candida] membranifaciens	Aureobasidium pullulans	46	0.0616541	0.175707
Metschnikowia pulcherrima	Aureobasidium pullulans	80	0.0895272	0.175707
Metschnikowia sp	Aureobasidium pullulans	516	0.0929078	0.175707
[Candida] oleophila	Candida maltosa	9	0.1	0.175707
Candida tropicalis	Candida maltosa	9	0.1	0.175707
Clavispora lusitaniae	Candida maltosa	24	0.0636364	0.175707
Cryptococcus neoformans	Candida maltosa	9	0.1	0.175707
Lachancea kluyveri	Candida maltosa	9	0.1	0.175707
Lachancea thermotolerans	Candida maltosa	9	0.1	0.175707
Metschnikowia pulcherrima	Candida maltosa	16	0.0952381	0.175707
Meyerozyma guilliermondii	Candida maltosa	0	0.1	0.175707
Nakazawaea ishiwadae	Candida maltosa	9	0.1	0.175707
Nakazawaea sp	Candida maltosa	9	0.1	0.175707
Pichia kluyveri	Candida maltosa	9	0.1	0.175707
Rhodotorula mucilaginosa	Candida maltosa	9	0.1	0.175707
Saturnispora diversa	Candida maltosa	9	0.1	0.175707
Starmerella sp	Candida maltosa	58	0.100513	0.175707
Wickerhamomyces anomalus	Candida maltosa	23	0.1	0.175707
[Candida] membranifaciens	Candida norvegica	9	0.1	0.175707
[Candida] oleophila	Candida norvegica	9	0.1	0.175707
Ambrosiozyma angophorae	Candida norvegica	9	0.1	0.175707
Candida tropicalis	Candida norvegica	9	0.1	0.175707
Cryptococcus neoformans	Candida norvegica	9	0.1	0.175707
Hanseniaspora uvarum	Candida norvegica	44	0.100752	0.175707
Hanseniaspora valbyensis	Candida norvegica	9	0.1	0.175707
Lachancea kluyveri	Candida norvegica	9	0.1	0.175707
Lachancea thermotolerans	Candida norvegica	9	0.1	0.175707
Nakazawaea ishiwadae	Candida norvegica	9	0.1	0.175707
Nakazawaea sp	Candida norvegica	9	0.1	0.175707
Nakazawaea wickerhamii	Candida norvegica	9	0.1	0.175707
Pichia bruneiensis	Candida norvegica	9	0.1	0.175707
Pichia kluyveri	Candida norvegica	9	0.1	0.175707
Rhodotorula mucilaginosa	Candida norvegica	9	0.1	0.175707
Saturnispora diversa	Candida norvegica	9	0.1	0.175707
Starmerella cellae	Candida norvegica	9	0.1	0.175707
Wickerhamomyces canadensis	Candida norvegica	9	0.1	0.175707
Zygosaccharomyces bailii	Candida norvegica	9	0.1	0.175707
Lachancea thermotolerans	Candida sp	66	0.0857143	0.175707
Nakazawaea ishiwadae	Candida sp	66	0.0857143	0.175707
Saccharomyces cerevisiae	Candida sp	374	0.0609883	0.175707
Starmerella cellae	Candida sp	13	0.0605911	0.175707
[Candida] oleophila	Candida tropicalis	9	0.1	0.175707
Ambrosiozyma angophorae	Candida tropicalis	0	0.1	0.175707
Candida maltosa	Candida tropicalis	0	0.1	0.175707
Candida norvegica	Candida tropicalis	0	0.1	0.175707
Cryptococcus neoformans	Candida tropicalis	9	0.1	0.175707
Hanseniaspora valbyensis	Candida tropicalis	0	0.1	0.175707
Meyerozyma guilliermondii	Candida tropicalis	0	0.1	0.175707
Nakazawaea wickerhamii	Candida tropicalis	0	0.1	0.175707
Rhodotorula mucilaginosa	Candida tropicalis	9	0.1	0.175707
Starmerella cellae	Candida tropicalis	0	0.1	0.175707
Starmerella sp	Candida tropicalis	13	0.0841026	0.175707
Wickerhamomyces canadensis	Candida tropicalis	0	0.1	0.175707
Zygosaccharomyces bailii	Candida tropicalis	0	0.1	0.175707
Candida maltosa	Clavispora lusitaniae	3	0.0636364	0.175707
Hanseniaspora valbyensis	Clavispora lusitaniae	4	0.1	0.175707
Nakazawaea sp	Clavispora lusitaniae	23	0.1	0.175707
Pichia kudriavzevii	Clavispora lusitaniae	11	0.0663337	0.175707
Wickerhamomyces sp	Clavispora lusitaniae	12	0.0879121	0.175707
Zygosaccharomyces bailii	Clavispora lusitaniae	4	0.1	0.175707
[Candida] membranifaciens	Cryptococcus neoformans	0	0.1	0.175707
Ambrosiozyma angophorae	Cryptococcus neoformans	0	0.1	0.175707
Candida maltosa	Cryptococcus neoformans	0	0.1	0.175707
Candida norvegica	Cryptococcus neoformans	0	0.1	0.175707
Candida tropicalis	Cryptococcus neoformans	0	0.1	0.175707
Hanseniaspora valbyensis	Cryptococcus neoformans	0	0.1	0.175707
Lachancea kluyveri	Cryptococcus neoformans	0	0.1	0.175707
Meyerozyma guilliermondii	Cryptococcus neoformans	0	0.1	0.175707
Nakazawaea sp	Cryptococcus neoformans	0	0.1	0.175707
Nakazawaea wickerhamii	Cryptococcus neoformans	0	0.1	0.175707
Pichia bruneiensis	Cryptococcus neoformans	0	0.1	0.175707
Pichia kluyveri	Cryptococcus neoformans	0	0.1	0.175707
Starmerella cellae	Cryptococcus neoformans	0	0.1	0.175707
Wickerhamomyces canadensis	Cryptococcus neoformans	0	0.1	0.175707
Zygosaccharomyces bailii	Cryptococcus neoformans	0	0.1	0.175707
Candida norvegica	Hanseniaspora uvarum	10	0.100752	0.175707
Saturnispora diversa	Hanseniaspora uvarum	46	0.0616541	0.175707
[Candida] oleophila	Hanseniaspora valbyensis	9	0.1	0.175707
Candida norvegica	Hanseniaspora valbyensis	0	0.1	0.175707
Candida tropicalis	Hanseniaspora valbyensis	9	0.1	0.175707
Clavispora lusitaniae	Hanseniaspora valbyensis	23	0.1	0.175707
Cryptococcus neoformans	Hanseniaspora valbyensis	9	0.1	0.175707
Lachancea kluyveri	Hanseniaspora valbyensis	9	0.1	0.175707
Lachancea thermotolerans	Hanseniaspora valbyensis	9	0.1	0.175707
Metschnikowia pulcherrima	Hanseniaspora valbyensis	16	0.0952381	0.175707
Meyerozyma guilliermondii	Hanseniaspora valbyensis	0	0.1	0.175707
Nakazawaea ishiwadae	Hanseniaspora valbyensis	9	0.1	0.175707
Nakazawaea sp	Hanseniaspora valbyensis	9	0.1	0.175707
Nakazawaea wickerhamii	Hanseniaspora valbyensis	0	0.1	0.175707
Pichia fermentans/kluyveri	Hanseniaspora valbyensis	8	0.10049	0.175707
Pichia kluyveri	Hanseniaspora valbyensis	9	0.1	0.175707
Rhodotorula mucilaginosa	Hanseniaspora valbyensis	9	0.1	0.175707
Saturnispora diversa	Hanseniaspora valbyensis	9	0.1	0.175707
Starmerella bacillaris	Hanseniaspora valbyensis	60	0.0697436	0.175707
Starmerella cellae	Hanseniaspora valbyensis	0	0.1	0.175707
Wickerhamomyces canadensis	Hanseniaspora valbyensis	0	0.1	0.175707
[Candida] zeylanoides	Lachancea kluyveri	2	0.0952381	0.175707
Ambrosiozyma angophorae	Lachancea kluyveri	0	0.1	0.175707
Candida maltosa	Lachancea kluyveri	0	0.1	0.175707
Candida norvegica	Lachancea kluyveri	0	0.1	0.175707
Cryptococcus neoformans	Lachancea kluyveri	9	0.1	0.175707
Hanseniaspora valbyensis	Lachancea kluyveri	0	0.1	0.175707
Metschnikowia sp	Lachancea kluyveri	28	0.100023	0.175707
Meyerozyma guilliermondii	Lachancea kluyveri	0	0.1	0.175707
Nakazawaea wickerhamii	Lachancea kluyveri	0	0.1	0.175707
Rhodotorula mucilaginosa	Lachancea kluyveri	9	0.1	0.175707
Starmerella cellae	Lachancea kluyveri	0	0.1	0.175707
Wickerhamomyces canadensis	Lachancea kluyveri	0	0.1	0.175707
Zygosaccharomyces bailii	Lachancea kluyveri	0	0.1	0.175707
[Candida] zeylanoides	Lachancea thermotolerans	2	0.0952381	0.175707
Ambrosiozyma angophorae	Lachancea thermotolerans	0	0.1	0.175707
Candida maltosa	Lachancea thermotolerans	0	0.1	0.175707
Candida norvegica	Lachancea thermotolerans	0	0.1	0.175707
Candida sp	Lachancea thermotolerans	15	0.0857143	0.175707
Hanseniaspora valbyensis	Lachancea thermotolerans	0	0.1	0.175707
Metschnikowia pulcherrima	Lachancea thermotolerans	2	0.0952381	0.175707
Metschnikowia sp	Lachancea thermotolerans	28	0.100023	0.175707
Meyerozyma guilliermondii	Lachancea thermotolerans	0	0.1	0.175707
Nakazawaea wickerhamii	Lachancea thermotolerans	0	0.1	0.175707
Rhodotorula mucilaginosa	Lachancea thermotolerans	9	0.1	0.175707
Saccharomycodes ludwigii	Lachancea thermotolerans	2	0.0952381	0.175707
Starmerella cellae	Lachancea thermotolerans	0	0.1	0.175707
Wickerhamomyces canadensis	Lachancea thermotolerans	0	0.1	0.175707
Zygosaccharomyces bailii	Lachancea thermotolerans	0	0.1	0.175707
[Candida] zeylanoides	Metschnikowia pulcherrima	6	0.0649351	0.175707
Aureobasidium pullulans	Metschnikowia pulcherrima	28	0.0895272	0.175707
Candida maltosa	Metschnikowia pulcherrima	2	0.0952381	0.175707
Hanseniaspora valbyensis	Metschnikowia pulcherrima	2	0.0952381	0.175707
Lachancea thermotolerans	Metschnikowia pulcherrima	16	0.0952381	0.175707
Pichia kudriavzevii	Metschnikowia pulcherrima	7	0.0930736	0.175707
Saccharomyces cerevisiae	Metschnikowia pulcherrima	94	0.0748286	0.175707
Wickerhamomyces sp	Metschnikowia pulcherrima	7	0.0930736	0.175707
Aureobasidium pullulans	Metschnikowia sp	294	0.0929078	0.175707
Lachancea kluyveri	Metschnikowia sp	107	0.100023	0.175707
Lachancea thermotolerans	Metschnikowia sp	107	0.100023	0.175707
Wickerhamomyces canadensis	Metschnikowia sp	27	0.0907724	0.175707
[Candida] membranifaciens	Meyerozyma guilliermondii	9	0.1	0.175707
[Candida] oleophila	Meyerozyma guilliermondii	9	0.1	0.175707
Ambrosiozyma angophorae	Meyerozyma guilliermondii	9	0.1	0.175707
Candida maltosa	Meyerozyma guilliermondii	9	0.1	0.175707
Candida tropicalis	Meyerozyma guilliermondii	9	0.1	0.175707
Cryptococcus neoformans	Meyerozyma guilliermondii	9	0.1	0.175707
Hanseniaspora valbyensis	Meyerozyma guilliermondii	9	0.1	0.175707
Lachancea kluyveri	Meyerozyma guilliermondii	9	0.1	0.175707
Lachancea thermotolerans	Meyerozyma guilliermondii	9	0.1	0.175707
Nakazawaea ishiwadae	Meyerozyma guilliermondii	9	0.1	0.175707
Nakazawaea sp	Meyerozyma guilliermondii	9	0.1	0.175707
Nakazawaea wickerhamii	Meyerozyma guilliermondii	9	0.1	0.175707
Pichia bruneiensis	Meyerozyma guilliermondii	9	0.1	0.175707
Pichia kluyveri	Meyerozyma guilliermondii	9	0.1	0.175707
Rhodotorula mucilaginosa	Meyerozyma guilliermondii	9	0.1	0.175707
Saturnispora diversa	Meyerozyma guilliermondii	9	0.1	0.175707
Starmerella cellae	Meyerozyma guilliermondii	9	0.1	0.175707
Wickerhamomyces canadensis	Meyerozyma guilliermondii	9	0.1	0.175707
Zygosaccharomyces bailii	Meyerozyma guilliermondii	9	0.1	0.175707
Ambrosiozyma angophorae	Nakazawaea ishiwadae	0	0.1	0.175707
Candida maltosa	Nakazawaea ishiwadae	0	0.1	0.175707
Candida norvegica	Nakazawaea ishiwadae	0	0.1	0.175707
Candida sp	Nakazawaea ishiwadae	15	0.0857143	0.175707
Hanseniaspora valbyensis	Nakazawaea ishiwadae	0	0.1	0.175707
Meyerozyma guilliermondii	Nakazawaea ishiwadae	0	0.1	0.175707
Nakazawaea sp	Nakazawaea ishiwadae	0	0.1	0.175707
Nakazawaea wickerhamii	Nakazawaea ishiwadae	0	0.1	0.175707
Rhodotorula mucilaginosa	Nakazawaea ishiwadae	9	0.1	0.175707
Starmerella cellae	Nakazawaea ishiwadae	0	0.1	0.175707
Wickerhamomyces canadensis	Nakazawaea ishiwadae	0	0.1	0.175707
Zygosaccharomyces bailii	Nakazawaea ishiwadae	0	0.1	0.175707
[Candida] oleophila	Nakazawaea sp	9	0.1	0.175707
Ambrosiozyma angophorae	Nakazawaea sp	0	0.1	0.175707
Candida maltosa	Nakazawaea sp	0	0.1	0.175707
Candida norvegica	Nakazawaea sp	0	0.1	0.175707
Clavispora lusitaniae	Nakazawaea sp	4	0.1	0.175707
Cryptococcus neoformans	Nakazawaea sp	9	0.1	0.175707
Hanseniaspora valbyensis	Nakazawaea sp	0	0.1	0.175707
Meyerozyma guilliermondii	Nakazawaea sp	0	0.1	0.175707
Nakazawaea ishiwadae	Nakazawaea sp	9	0.1	0.175707
Nakazawaea wickerhamii	Nakazawaea sp	0	0.1	0.175707
Pichia kudriavzevii	Nakazawaea sp	2	0.0952381	0.175707
Rhodotorula mucilaginosa	Nakazawaea sp	9	0.1	0.175707
Starmerella cellae	Nakazawaea sp	0	0.1	0.175707
Wickerhamomyces canadensis	Nakazawaea sp	0	0.1	0.175707
Zygosaccharomyces bailii	Nakazawaea sp	0	0.1	0.175707
[Candida] membranifaciens	Nakazawaea wickerhamii	9	0.1	0.175707
[Candida] oleophila	Nakazawaea wickerhamii	9	0.1	0.175707
Ambrosiozyma angophorae	Nakazawaea wickerhamii	9	0.1	0.175707
Candida norvegica	Nakazawaea wickerhamii	0	0.1	0.175707
Candida tropicalis	Nakazawaea wickerhamii	9	0.1	0.175707
Cryptococcus neoformans	Nakazawaea wickerhamii	9	0.1	0.175707
Hanseniaspora valbyensis	Nakazawaea wickerhamii	9	0.1	0.175707
Lachancea kluyveri	Nakazawaea wickerhamii	9	0.1	0.175707
Lachancea thermotolerans	Nakazawaea wickerhamii	9	0.1	0.175707
Meyerozyma guilliermondii	Nakazawaea wickerhamii	0	0.1	0.175707
Nakazawaea ishiwadae	Nakazawaea wickerhamii	9	0.1	0.175707
Nakazawaea sp	Nakazawaea wickerhamii	9	0.1	0.175707
Pichia bruneiensis	Nakazawaea wickerhamii	9	0.1	0.175707
Pichia kluyveri	Nakazawaea wickerhamii	9	0.1	0.175707
Rhodotorula mucilaginosa	Nakazawaea wickerhamii	9	0.1	0.175707
Saturnispora diversa	Nakazawaea wickerhamii	9	0.1	0.175707
Wickerhamomyces anomalus	Nakazawaea wickerhamii	23	0.1	0.175707
Zygosaccharomyces bailii	Nakazawaea wickerhamii	9	0.1	0.175707
Candida norvegica	Pichia bruneiensis	0	0.1	0.175707
Cryptococcus neoformans	Pichia bruneiensis	9	0.1	0.175707
Meyerozyma guilliermondii	Pichia bruneiensis	0	0.1	0.175707
Nakazawaea wickerhamii	Pichia bruneiensis	0	0.1	0.175707
Rhodotorula mucilaginosa	Pichia bruneiensis	9	0.1	0.175707
Starmerella cellae	Pichia bruneiensis	0	0.1	0.175707
Starmerella sp	Pichia bruneiensis	14	0.100513	0.175707
Wickerhamomyces canadensis	Pichia bruneiensis	0	0.1	0.175707
Wickerhamomyces sp	Pichia bruneiensis	2	0.0952381	0.175707
Zygosaccharomyces bailii	Pichia bruneiensis	0	0.1	0.175707
Hanseniaspora valbyensis	Pichia fermentans/kluyveri	37	0.10049	0.175707
Zygosaccharomyces bailii	Pichia fermentans/kluyveri	37	0.10049	0.175707
[Candida] oleophila	Pichia kluyveri	9	0.1	0.175707
Ambrosiozyma angophorae	Pichia kluyveri	0	0.1	0.175707
Candida maltosa	Pichia kluyveri	0	0.1	0.175707
Candida norvegica	Pichia kluyveri	0	0.1	0.175707
Cryptococcus neoformans	Pichia kluyveri	9	0.1	0.175707
Hanseniaspora valbyensis	Pichia kluyveri	0	0.1	0.175707
Meyerozyma guilliermondii	Pichia kluyveri	0	0.1	0.175707
Nakazawaea wickerhamii	Pichia kluyveri	0	0.1	0.175707
Rhodotorula mucilaginosa	Pichia kluyveri	9	0.1	0.175707
Starmerella cellae	Pichia kluyveri	0	0.1	0.175707
Wickerhamomyces canadensis	Pichia kluyveri	0	0.1	0.175707
Zygosaccharomyces bailii	Pichia kluyveri	0	0.1	0.175707
[Candida] zeylanoides	Pichia kudriavzevii	6	0.0649351	0.175707
Clavispora lusitaniae	Pichia kudriavzevii	43	0.0663337	0.175707
Metschnikowia pulcherrima	Pichia kudriavzevii	29	0.0930736	0.175707
Nakazawaea sp	Pichia kudriavzevii	16	0.0952381	0.175707
Saccharomycodes ludwigii	Pichia kudriavzevii	29	0.0930736	0.175707
Starmerella cellae	Pichia kudriavzevii	2	0.0952381	0.175707
Ambrosiozyma angophorae	Pichia sp	5	0.0703297	0.175707
[Candida] membranifaciens	Rhodotorula mucilaginosa	0	0.1	0.175707
[Candida] oleophila	Rhodotorula mucilaginosa	0	0.1	0.175707
Ambrosiozyma angophorae	Rhodotorula mucilaginosa	0	0.1	0.175707
Candida maltosa	Rhodotorula mucilaginosa	0	0.1	0.175707
Candida norvegica	Rhodotorula mucilaginosa	0	0.1	0.175707
[truncated: 729 more rows]

## Sheet: YNB 48h
Var1	Var2	W	value	FDR
[truncated: 1,444 more rows]

## Sheet: YNB+aa 24h
Var1	Var2	W	value	FDR
[truncated: 1,444 more rows]

[truncated: 1 more sheets: YNB+aa 48h]
